# Supplementary material for: Metabolic stasis in an ancient symbiosis: genome-scale metabolic networks from two Blattabacterium cuenoti strains, primary endosymbionts of cockroaches
Source: BMC Microbiol. 2012 Jan 18;12(Suppl 1):S5. doi: 10.1186/1471-2180-12-S1-S5 (PMC3287516; doi:10.1186/1471-2180-12-S1-S5)
Supplement: Additional file 2 — Description of the metabolic model of the Pam strain of B. cuenoti (host Periplaneta americana), containing: the same kind of information as Additional file 1. [file 1471-2180-12-S1-S5-S2.xls]

## Sheet: GPRs
Abbreviation	OfficialName	Pam number	Isoenymes or Enzyme complexes	E. coli gene name	Pam Name	Equation (note [c] and [e] at the beginning refer to the compartment the reaction takes place in the cytoplasm and extracellular environment, respectively)	Subsystem	ProteinClassDescription	Cofactors
R_4HTHRS	4-Hydroxy-L-threonine synthase	BPLAN_140		thrC	threonine synthase	[c] : h2o + phthr → 4hthr + pi	Cofactor and Prosthetic Group Biosynthesis	EC:3.1.3.11
R_ACCOACr	acetyl-CoA carboxylase, reversible reaction	BPLAN_479, BPLAN_162, BPLAN_124, BPLAN_123	Enzyme complex	accA, accD, accB, accC	acetyl-CoA carboxylase subunit alpha; acetyl-CoA carboxylase subunit beta; acetyl-CoA carboxylase, biotin carboxyl carrier protein; biotin carboxylase	[c] : accoa + atp + hco3 → adp + h + malcoa + pi	Membrane Lipid Metabolism	accA, accB and accD, EC:6.4.1.2; accC, EC:6.3.4.14
R_ACGK	acetylglutamate kinase	BPLAN_321		argB	acetylglutamate kinase	[c] : acglu + atp → acg5p + adp	Arginine and Proline Metabolism	EC:2.7.2.8	Mg2+
R_ACHBS	2-aceto-2-hydroxybutanoate synthase	BPLAN_085, BPLAN_084	Enzyme complex	ilvH, ilvI	acetolactate synthase I/III small subunit, acetolactate synthase large subunit	[c] : 2obut + h + pyr → 2ahbut + co2	Valine, Leucine, and Isoleucine Metabolism	EC:2.2.1.6	Mg2+
R_ACLS	acetolactate synthase	BPLAN_085, BPLAN_084	Enzyme complex	ilvH, ilvI	acetolactate synthase I/III small subunit, acetolactate synthase large subunit	[c] : h + (2) pyr → alac-S + co2	Valine, Leucine, and Isoleucine Metabolism	EC:2.2.1.6	Mg2+, FAD
R_ACOATA	Acetyl-CoA ACP transacylase	BPLAN_524		fabH	beta-ketoacyl-acyl-carrier-protein synthase III	[c] : ACP + accoa → acACP + coa	Membrane Lipid Metabolism	EC:2.3.1.41
R_ACODA	acetylornithine deacetylase	BPLAN_320		argE, dapE	acetylornithine deacetylase/succinyl-diaminopimelate desuccinylase	[c] : acorn + h2o → ac + orn	Arginine and Proline Metabolism	EC:3.5.1.16	Zn2+
R_ACOTA	acetylornithine transaminase	BPLAN_012, BPLAN_325	isoenzymes	argD	acetylornithine transaminase (BPLAN_325); bifunctional acetylornithine transaminase/N-succinyldiaminopimelate aminotransferase (BPLAN_012)	[c] : acg5sa + glu-L ↔ acorn + akg	Arginine and Proline Metabolism	EC:2.6.1.11
R_ACPS1	Acyl-carrier protein synthase	BPLAN_263		acpT	putative 4'-phosphopantetheinyl transferase superfamily protein	[c] : apoACP + coa → ACP + h + pap	Cofactor and Prosthetic Group Biosynthesis	EC:2.7.8.7
R_ADCL	4-aminobenzoate synthase	BPLAN_185		ilvE	branched-chain amino acid transaminase	[c] : 4adcho ↔ 4abz + h + pyr	Cofactor and Prosthetic Group Biosynthesis	EC:4.1.3.38
R_ADCS	4-amino-4-deoxychorismate synthase	BPLAN_219, BPLAN_220	Enzyme complex	trpG, trpE	anthranilate synthase component I, anthranilate synthase component II	[c] : chor + gln-L → 4adcho + glu-L	Cofactor and Prosthetic Group Biosynthesis	EC:6.3.5.8	Mg2+
R_ADK1	adenylate kinase	BPLAN_420		adk, plsA, dnaW	adenylate kinase	[c] : amp + atp ↔ (2) adp	Nucleotide Salvage Pathway	EC:2.7.4.3	Mg2+
R_ADK3	adentylate kinase (GTP)	BPLAN_420		adk, plsA, dnaW	adenylate kinase	[c] : amp + gtp ↔ adp + gdp	Nucleotide Salvage Pathway	EC:2.7.4.3	Mg2+
R_ADK4	adentylate kinase (ITP)	BPLAN_420		adk, plsA, dnaW	adenylate kinase	[c] : amp + itp ↔ adp + idp	Nucleotide Salvage Pathway	EC:2.7.4.3	Mg2+
R_ADNK1	adenosine kinase	BPLAN_420		adk, plsA, dnaW	adenylate kinase	[c] : adn + atp ↔ adp + amp + h	Nucleotide Salvage Pathway	EC:2.7.4.3	Mg2+
R_ADSL1r	adenylsuccinate lyase	BPLAN_152		purB	adenylosuccinate lyase	[c] : dcamp → amp + fum	Purine and Pyrimidine Biosynthesis	EC:4.3.2.2
R_ADSL2r	adenylosuccinate lyase	BPLAN_152		purB	adenylosuccinate lyase	[c] : 25aics → aicar + fum	Purine and Pyrimidine Biosynthesis	EC:4.3.2.2
R_ADSS	adenylosuccinate synthase	BPLAN_151		purA	adenylosuccinate synthase	[c] : asp-L + gtp + imp → dcamp + gdp + (2) h + pi	Purine and Pyrimidine Biosynthesis	EC:6.3.4.4	Mg2+
R_AGMT	agmatinase	BPLAN_574		rocF	arginase	[c] : agm + h2o → ptrc + urea	Arginine and Proline Metabolism	EC:3.5.3.1	Mn2+
R_AGPR	N-acetyl-g-glutamyl-phosphate reductase	BPLAN_326		argC	N-acetyl-gamma-glutamyl-phosphate reductase	[c] : acg5p + h + nadph ↔ acg5sa + nadp + pi	Arginine and Proline Metabolism	EC:1.2.1.38
R_AICART	phosphoribosylaminoimidazolecarboxamide formyltransferase	BPLAN_159		purH	phosphoribosylaminoimidazolecarboxamide formyltransferase	[c] : 10fthf + aicar → fprica + thf	Purine and Pyrimidine Biosynthesis	EC:2.1.2.3
R_AIRC3	phosphoribosylaminoimidazole carboxylase (mutase rxn)	BPLAN_154		purE	phosphoribosylaminoimidazole mutase catalytic subunit	[c] : 5caiz → 5aizc	Purine and Pyrimidine Biosynthesis	EC:4.1.1.21
R_AKGDH	2-Oxogluterate dehydrogenase	BPLAN_486 (also BPLAN_421, isoenzymes), BPLAN_044, BPLAN_045 (also BPLAN_005, isoenzymes)	Enzyme complex	lpdA, sucA, sucB, respectively	dihydrolipoyl dehydrogenase, 2-oxoglutarate dehydrogenase (succinyl-transferring) E1 component, 2-oxoglutarate dehydrogenase E2 component, dihydrolipoyllysine-residue succinyltransferase, respectively	[c] : akg + coa + nad → co2 + nadh + succoa	TCA cycle	EC:1.8.1.4; EC:1.2.4.2; EC:2.3.1.61 respectively
R_ALAALAr	D-alanine-D-alanine ligase (reversible)	BPLAN_509		ddlA	D-alanine-D-alanine ligase	[c] : (2) ala-D + atp → adp + alaala + h + pi	Cell Envelope Biosynthesis	EC:6.3.2.4
R_ALATA_L	L-alanine transaminase	BPLAN_185		ilvE	branched-chain amino acid transaminase	[c] : glu-L + pyr ↔ ala-L + akg	Glutamate metabolism	EC:2.6.1.2
R_AMMQLT8	S-adenosylmethione:2-demthylmenaquinole methyltransferase (menaquinone 8)	BPLAN_525		ubiE (menG, yigO)	ubiquinone/menaquinone biosynthesis methyltransferase	[c] : 2dmmql8 + amet → ahcys + h + mql8	Cofactor and Prosthetic Group Biosynthesis
R_ANPRT	anthranilate phosphoribosyltransferase	BPLAN_218		trpD	anthranilate phosphoribosyltransferase	[c] : anth + prpp → ppi + pran	Tyrosine, Tryptophan, and Phenylalanine Metabolism	EC:2.4.2.18
R_ANS	anthranilate synthase	BPLAN_219, BPLAN_220	Enzyme complex	trpG, trpE	anthranilate synthase component I, anthranilate synthase component II	[c] : chor + gln-L → anth + glu-L + h + pyr	Tyrosine, Tryptophan, and Phenylalanine Metabolism	EC:4.1.3.27	Mg2+, Alternative Cofactors for Mg2+: Co2+, Fe2+
R_APRAUR	5-amino-6-(5-phosphoribosylamino)uracil reductase	BPLAN_491		ribD, ribG, ybaE	bifunctional diaminohydroxyphosphoribosylaminopyrimidine deaminase/5-amino-6-(5-phosphoribosylamino)uracil reductase	[c] : 5apru + h + nadph → 5aprbu + nadp	Cofactor and Prosthetic Group Biosynthesis	EC:3.5.4.26; 1.1.1.193
R_ARGDC	arginine decarboxylase	BPLAN_573		speA	arginine decarboxylase	[c] : arg-L + h → agm + co2	Arginine and Proline Metabolism	EC:4.1.1.19	Mg2+
R_ARGN	arginase	BPLAN_574		rocF (also functions as speB)	arginase	[c] : arg-L + h2o → orn + urea	Urea cycle/amino group metabolism	EC:3.5.3.1
R_ARGSL	argininosuccinate lyase	BPLAN_276		argH	argininosuccinate lyase	[c] : argsuc → arg-L + fum	Arginine and Proline Metabolism	EC:4.3.2.1
R_ARGSS	argininosuccinate synthase	BPLAN_327		argG (arg6, argE)	bifunctional argininosuccinate synthase/acetyltransferase activity of N-acetylglutamate synthase	[c] : asp-L + atp + citr-L → amp + argsuc + h + ppi	Arginine and Proline Metabolism	EC:6.3.4.5	Mg2+
R_ASAD	aspartate-semialdehyde dehydrogenase	BPLAN_342		asd	aspartate-semialdehyde dehydrogenase	[c] : 4pasp + h + nadph → aspsa + nadp + pi	Threonine and Lysine Metabolism	EC:1.2.1.11
R_ASPK	aspartate kinase	BPLAN_138		thrA	bifunctional aspartokinase/homoserine dehydrogenase	[c] : asp-L + atp → 4pasp + adp	Threonine and Lysine Metabolism	EC:2.7.2.4
R_ASPt2	L-aspartate transport in via proton symport	BPLAN_282		gltP	glutamate/aspartate:proton symporter	asp-L[e] + h[e] → asp-L[c] + h[c]	Transport, Extracellular
R_ASPTA	aspartate transaminase	BPLAN_285		aspC	aspartate transaminase	[c] : glu-L + oaa ↔ akg + asp-L	Alanine and Aspartate Metabolism	EC:2.6.1.1
R_ATPPRT	ATP phosphoribosyltransferase	BPLAN_207		hisG	ATP phosphoribosyltransferase	[c] : atp + prpp → ppi + prbatp	Histidine Metabolism	EC:2.4.2.17
R_ATPS4r	ATP synthase (four protons for one ATP)	BPLAN_561, BPLAN_560, BPLAN_078, BPLAN_077, BPLAN_076, BPLAN_075, BPLAN_074, BPLAN_073	Enzyme complex	atpD, atpC, atpG, atpA, atpH, atpF, atpE, atpB	ATP synthase F0 and F1 complexes: ATP synthase F1 subunit beta, ATP synthase F1 subunit epsilon, ATP synthase F1 subunit gamma, ATP synthase F1 subunit alpha, ATP synthase F1 subunit delta, ATP synthase F0 subunit B, ATP synthase F0 subunit C, ATP synthase F0 subunit A	adp[c] + (4) h[e] + pi[c] ↔ atp[c] + (3) h[c] + h2o[c]	Oxidative Phosphorylation	EC:3.6.3.14	Mg2+
R_C120SN	Fatty acid biosynthesis (n-C12:0)	BPLAN_596, BPLAN_576, BPLAN_555, BPLAN_294	Enzyme complex	fabZ, fabG, fabF, fabI	lpxC; bifunctional UDP-3-O-[3-hydroxymyristoyl] N-acetylglucosamine deacetylase/(3R)-hydroxymyristoyl-[acyl-carrier-protein] dehydratase; 3-oxoacyl-[acyl-carrier-protein] reductase; beta-ketoacyl-acyl-carrier-protein synthase II; enoyl-[acyl-carrier-protein] reductase (NADH)	[c] : actACP + (14) h + (4) malACP + (10) nadph → (4) ACP + (4) co2 + ddcaACP + (5) h2o + (10) nadp	Membrane Lipid Metabolism	fabZ, EC:4.2.1.-, 3.5.1.-; fabG, EC:1.1.1.100; fabF, EC:2.3.1.179; fabI, EC:1.3.1.9;
R_C140SN	Fatty acid biosynthesis (n-C14:0)	BPLAN_596, BPLAN_576, BPLAN_555, BPLAN_294	Enzyme complex	fabZ, fabG, fabF, fabI	lpxC; bifunctional UDP-3-O-[3-hydroxymyristoyl] N-acetylglucosamine deacetylase/(3R)-hydroxymyristoyl-[acyl-carrier-protein] dehydratase; 3-oxoacyl-[acyl-carrier-protein] reductase; beta-ketoacyl-acyl-carrier-protein synthase II; enoyl-[acyl-carrier-protein] reductase (NADH)	[c] : actACP + (17) h + (5) malACP + (12) nadph → (5) ACP + (5) co2 + (6) h2o + myrsACP + (12) nadp	Membrane Lipid Metabolism	fabZ, EC:4.2.1.- , 3.5.1.-; fabG, EC:1.1.1.100; fabF, EC:2.3.1.179; fabI, EC:1.3.1.9;
R_C141SN	Fatty acid biosynthesis (n-C14:1)	BPLAN_596, BPLAN_576, BPLAN_555 or BPLAN_524, BPLAN_294	Enzyme complex	fabZ, fabG, fabF or fabH, fabI	lpxC; bifunctional UDP-3-O-[3-hydroxymyristoyl] N-acetylglucosamine deacetylase/(3R)-hydroxymyristoyl-[acyl-carrier-protein] dehydratase; 3-oxoacyl-[acyl-carrier-protein] reductase; beta-ketoacyl-acyl-carrier-protein synthase II or beta-ketoacyl-acyl-carrier-protein synthase III; enoyl-[acyl-carrier-protein] reductase (NADH)	[c] : actACP + (16) h + (5) malACP + (11) nadph → (5) ACP + (5) co2 + (6) h2o + (11) nadp + tdeACP	Membrane Lipid Metabolism	fabZ, EC:4.2.1.-, 3.5.1.-; fabG, EC:1.1.1.100; fabF, EC: 2.3.1.179; fabH, 2.3.1.41; fabI, EC:1.3.1.9;
R_C160SN	Fatty acid biosynthesis (n-C16:0)	BPLAN_596, BPLAN_576, BPLAN_555, BPLAN_294	Enzyme complex	fabZ, fabG, fabF, fabI	lpxC; bifunctional UDP-3-O-[3-hydroxymyristoyl] N-acetylglucosamine deacetylase/(3R)-hydroxymyristoyl-[acyl-carrier-protein] dehydratase; 3-oxoacyl-[acyl-carrier-protein] reductase; beta-ketoacyl-acyl-carrier-protein synthase II; enoyl-[acyl-carrier-protein] reductase (NADH)	[c] : actACP + (20) h + (6) malACP + (14) nadph → (6) ACP + (6) co2 + (7) h2o + (14) nadp + palmACP	Membrane Lipid Metabolism	fabZ, EC:4.2.1.-, 3.5.1.-; fabG, EC:1.1.1.100; fabF, EC:2.3.1.179; fabI, EC:1.3.1.9;
R_C161SN	Fatty acid biosynthesis (n-C16:1)	BPLAN_596, BPLAN_576, BPLAN_555 or BPLAN_524, BPLAN_294	Enzyme complex	fabZ, fabG, fabF or fabH, fabI	lpxC; bifunctional UDP-3-O-[3-hydroxymyristoyl] N-acetylglucosamine deacetylase/(3R)-hydroxymyristoyl-[acyl-carrier-protein] dehydratase; 3-oxoacyl-[acyl-carrier-protein] reductase; beta-ketoacyl-acyl-carrier-protein synthase II or beta-ketoacyl-acyl-carrier-protein synthase III; enoyl-[acyl-carrier-protein] reductase (NADH)	[c] : actACP + (19) h + (6) malACP + (13) nadph → (6) ACP + (6) co2 + (7) h2o + hdeACP + (13) nadp	Membrane Lipid Metabolism	fabZ, EC:4.2.1.-, 3.5.1.-; fabG, EC:1.1.1.100; fabF, EC: 2.3.1.179; fabH, 2.3.1.41; fabI, EC:1.3.1.9;
R_C181SN	Fatty acid biosynthesis (n-C18:1)	BPLAN_596, BPLAN_576, BPLAN_555 or BPLAN_524, BPLAN_294	Enzyme complex	fabZ, fabG, fabF or fabH, fabI	lpxC; bifunctional UDP-3-O-[3-hydroxymyristoyl] N-acetylglucosamine deacetylase/(3R)-hydroxymyristoyl-[acyl-carrier-protein] dehydratase; 3-oxoacyl-[acyl-carrier-protein] reductase; beta-ketoacyl-acyl-carrier-protein synthase II or beta-ketoacyl-acyl-carrier-protein synthase III; enoyl-[acyl-carrier-protein] reductase (NADH)	[c] : actACP + (22) h + (7) malACP + (15) nadph → (7) ACP + (7) co2 + (8) h2o + (15) nadp + octeACP	Membrane Lipid Metabolism	fabZ, EC:4.2.1.-, 3.5.1.-; fabG, EC:1.1.1.100; fabF, EC: 2.3.1.179; fabH, 2.3.1.41; fabI, EC:1.3.1.9;
R_CAT	catalase	BPLAN_291		ahpC	alkyl hydroperoxide reductase, subunit C	[c] : (2) h2o2 → (2) h2o + o2		EC:1.11.1.15 (here acting as EC:1.11.1.6)
R_CBPS	carbamoyl-phosphate synthase (glutamine-hydrolysing)	BPLAN_324, BPLAN_323	Enzyme complex	carA, carB	carbamoyl phosphate synthase small subunit, carbamoyl phosphate synthase large subunit	[c] : (2) atp + gln-L + h2o + hco3 → (2) adp + cbp + glu-L + (2) h + pi	Arginine and Proline Metabolism	EC:6.3.5.5	Mg2+
R_CHORM	chorismate mutase	BPLAN_299, BPLAN_297, BPLAN_296	isoenzymes	pheA, tyrA, fused aroG/pheA	prephenate dehydratase; prephenate dehydrogenase; bifunctional putative phospho-2-dehydro-3-deoxyheptonate aldolase/chorismate mutase	[c] : chor ↔ pphn	Tyrosine, Tryptophan, and Phenylalanine Metabolism	EC:5.4.99.5
R_CHORS	chorismate synthase	BPLAN_450		aroC	chorismate synthase	[c] : 3psme → chor + pi	Tyrosine, Tryptophan, and Phenylalanine Metabolism	EC:4.2.3.5
R_CSND	Cytosine deaminase	BPLAN_287		codA	cytosine deaminase	[c] : csn + h + h2o → nh4 + ura	Nucleotide Salvage Pathway	EC:3.5.4.1
R_CTPS2	CTP synthase (glutamine)	BPLAN_417		pyrG	CTP synthetase	[c] : atp + gln-L + h2o + utp → adp + ctp + glu-L + (2) h + pi	Purine and Pyrimidine Biosynthesis	EC:6.3.4.2	Mg2+
R_CYSS	cysteine synthase	BPLAN_361		cysK	cysteine synthase A	[c] : acser + h2s → ac + cys-L + h	Cysteine Metabolism	EC:2.5.1.47
R_CYSTL	cystathionine b-lyase	BPLAN_072		metBC	cystathionine gamma-synthase/cystathionine beta-lyase	[c] : cyst-L + h2o → hcys-L + nh4 + pyr	Methionine Metabolism	EC 4.4.1.8
R_CYTBO3	cytochrome oxidase bo3 (ubiquinol-8: 2.5 protons)	BPLAN_228, BPLAN_226	Enzyme complex	ccoP (for ORF BLBBGE_414)	cbb3-type cytochrome c oxidase CcoP subunit III; cbb3-type cytochrome c oxidase subunit I + II	(2.5) h[c] + (0.5) o2[c] + mql8[c] → (2.5) h[e] + h2o[c] + mqn8[c]	Oxidative Phosphorylation	EC:1.9.3.1
R_CYTD	cytidine deaminase	BPLAN_144		cdd	cytidine/deoxycytidine deaminase	[c] : cytd + h + h2o → nh4 + uri	Nucleotide Salvage Pathway	EC:3.5.4.5
R_CYTDK2	cytidine kinase (GTP)	BPLAN_106		udk	uridine kinase	[c] : cytd + gtp → cmp + gdp + h	Nucleotide Salvage Pathway	EC:2.7.1.48
R_CYTK1	cytidylate kinase (CMP)	BPLAN_575		cmk, mssA, ycaF, ycaG	cytidylate kinase	[c] : atp + cmp ↔ adp + cdp	Nucleotide Salvage Pathway	EC:2.7.4.14	Mg2+
R_CYTK2	cytidylate kinase (dCMP)	BPLAN_575		cmk, mssA, ycaF, ycaG	cytidylate kinase	[c] : atp + dcmp ↔ adp + dcdp	Nucleotide Salvage Pathway	EC:2.7.4.14	Mg2+
R_DADK	deoxyadenylate kinase	BPLAN_420		adk, plsA, dnaW	adenylate kinase	[c] : atp + damp ↔ adp + dadp	Nucleotide Salvage Pathway	EC:2.7.4.3	Mg2+
R_DAPDC	NAD diphosphatase	BPLAN_309		lysA	diaminopimelate decarboxylase	[c] : 26dap-M + h → co2 + lys-L	Threonine and Lysine Metabolism	EC:4.1.1.20
R_DAPE	diaminopimelate epimerase	BPLAN_245		dapF	Diaminopimelate epimerase	[c] : 26dap-LL ↔ 26dap-M	Threonine and Lysine Metabolism	EC:5.1.1.7
R_DASYN_Pam	CDP-Diacylglycerol synthetase	BPLAN_412		cdsA	phosphatidate cytidylyltransferase	[c] : ctp + h + (0.02) pa_Pam → (0.02) cdpdag_Pam + ppi	Membrane Lipid Metabolism	EC:2.7.7.41	Mg2+
R_DB4PS	3,4-Dihydroxy-2-butanone-4-phosphate synthase	BPLAN_317		ribBA	Bifunctional 3,4 dihydroxy-2-butanone-4-phosphate synthase/GTP cyclohydrolase II. Only the first activity	[c] : ru5p-D → db4p + for + h	Cofactor and Prosthetic Group Biosynthesis	EC:4.1.99.12	Mg2+
R_DCMPDA	dCMP deaminase	BPLAN_134		comEB	dCMP deaminase	[c] : dcmp + h + h2o ↔ dump + nh4	Nucleotide Salvage Pathway	EC:3.5.4.12
R_DCYTD	deoxycytidine deaminase	BPLAN_144		cdd	cytidine/deoxycytidine deaminase	[c] : dcyt + h + h2o → duri + nh4	Nucleotide Salvage Pathway	EC:3.5.4.14
R_DDPA	3-deoxy-D-arabino-heptulosonate 7-phosphate synthetase	BPLAN_296		fused aroG/pheA	bifunctional putative phospho-2-dehydro-3-deoxyheptonate aldolase/chorismate mutase (EC:2.5.1.54 4.2.1.51 5.4.99.5)	[c] : e4p + h2o + pep → 2dda7p + pi	Tyrosine, Tryptophan, and Phenylalanine Metabolism	EC:2.5.1.54
R_DGK1	deoxyguanylate kinase (dGMP:ATP)	BPLAN_343		gmk	guanylate kinase	[c] : atp + dgmp ↔ adp + dgdp	Nucleotide Salvage Pathway	EC:2.7.4.8
R_DHAD1	dihydroxy-acid dehydratase (2,3-dihydroxy-3-methylbutanoate)	BPLAN_083		ilvD	dihydroxy-acid dehydratase	[c] : 23dhmb → 3mob + h2o	Valine, Leucine, and Isoleucine Metabolism	EC:4.2.1.9
R_DHAD2	Dihydroxy-acid dehydratase (2,3-dihydroxy-3-methylpentanoate)	BPLAN_083		ilvD	dihydroxy-acid dehydratase	[c] : 23dhmp → 3mop + h2o	Valine, Leucine, and Isoleucine Metabolism	EC:4.2.1.9
R_DHDPRy	dihydrodipicolinate reductase (NADPH)	BPLAN_090		dapB	dihydrodipicolinate reductase	[c] : 23dhdp + h + nadph-> nadp + thdp	Threonine and Lysine Metabolism	EC:1.3.1.26
R_DHDPS	dihydrodipicolinate synthase	BPLAN_426		dapA	dihydrodipicolinate synthase	[c] : aspsa + pyr → 23dhdp + h + (2) h2o	Threonine and Lysine Metabolism	EC:4.2.1.52
R_DHFR	dihydrofolate reductase	BPLAN_191		folA	dihydrofolate reductase	[c] : dhf + h + nadph ↔ nadp + thf	Cofactor and Prosthetic Group Biosynthesis	EC:1.5.1.3
R_DHFS	dihydrofolate synthase	BPLAN_453		folC	bifunctional folylpolyglutamate synthase/dihydrofolate synthase	[c] : atp + dhpt + glu-L → adp + dhf + pi	Cofactor and Prosthetic Group Biosynthesis	EC:6.3.2.12,-!-,6.3.2.17
R_DHNAOT	1,4-dihydroxy-2-naphthoate octaprenyltransferase	BPLAN_368		menA	1,4-dihydroxy-2-naphthoate octaprenyltransferase	[c] : dhna + octdp-> 2dmmq8 + co2 + h + ppi	Cofactor and Prosthetic Group Biosynthesis	EC:2.5.1.-
R_DHNPA2	dihydroneopterin aldolase	BPLAN_348		folB	dihydroneopterin aldolase	[c] : dhnpt ↔ 6hmhpt + gcald	Cofactor and Prosthetic Group Biosynthesis	EC:4.1.2.25
R_DHORD5	dihydroorotic acid (menaquinone-8)	BPLAN_127		pyrD	dihydroorotate dehydrogenase	[c] : dhor-S + mqn8 → mql8 + orot	Purine and Pyrimidine Biosynthesis	EC:1.3.5.2
R_DHPPDA2	diaminohydroxyphosphoribosylaminopryrimidine deaminase (25drapp)	BPLAN_491		ribD, ribG, ybaE	bifunctional diaminohydroxyphosphoribosylaminopyrimidine deaminase/5-amino-6-(5-phosphoribosylamino)uracil reductase	[c] : 25drapp + h + h2o → 5apru + nh4	Cofactor and Prosthetic Group Biosynthesis	EC:3.5.4.26; 1.1.1.193
R_DHPS2	dihydropteroate synthase	BPLAN_533		folP	Dihydropteroate synthase	[c] : 4abz + 6hmhptpp → dhpt + h + ppi	Cofactor and Prosthetic Group Biosynthesis	EC:2.5.1.15	Mg2+
R_DHQD	3-dehydroquinate dehydratase	BPLAN_551		aroD	3-dehydroquinate dehydratase	[c] : 3dhq ↔ 3dhsk + h2o	Tyrosine, Tryptophan, and Phenylalanine Metabolism	EC:4.2.1.10
R_DHQS	3-dehydroquinate synthase	BPLAN_146		aroB	3-dehydroquinate synthase	[c] : 2dda7p → 3dhq + pi	Tyrosine, Tryptophan, and Phenylalanine Metabolism	EC:4.2.3.4	Co2+
R_DNTPPA	Dihydroneopterin triphosphate pyrophosphatase	BPLAN_445		idi	isopentenyl-diphosphate delta-isomerase	[c] : ahdt + h2o → dhpmp + h + ppi	Cofactor and Prosthetic Group Biosynthesis	EC:3.6.1.-	Mg2+, Mn2+
R_DPCOAK	dephospho-CoA kinase	BPLAN_440		coaE	dephospho-CoA kinase	[c] : atp + dpcoa → adp + coa + h	Cofactor and Prosthetic Group Biosynthesis	EC:2.7.1.24
R_DPMVDx		BPLAN_283		mvaD	diphosphomevalonate decarboxylase	[c] : 5dpmev + atp → adp + co2 + ipdp + pi	Cell Envelope Biosynthesis	EC:4.1.1.33
R_DURIPP	deoxyuridine phosphorylase	BPLAN_265		xapA (but probably acting as deoD)	purine nucleoside phosphorylase	[c] : duri + pi ↔ 2dr1p + ura	Nucleotide Salvage Pathway	EC:2.4.2.1
R_DUTPDP	dUTP diphosphatase	BPLAN_035, BPLAN_p001	isoenzymes	dut	dUTP diphosphatase	[c] : dutp + h2o → dump + h + ppi	Nucleotide Salvage Pathway	EC:3.6.1.23	Zn2+
R_E4PD	Erythrose 4-phosphate dehydrogenase	BPLAN_590		gapA (performing in this reaction the function associated to epd gene)	glyceraldehyde-3-phosphate dehydrogenase A (acting here as D-erythrose 4-phosphate dehydrogenase)	[c] : e4p + h2o + nad ↔ 4per + (2) h + nadh	Cofactor and Prosthetic Group Biosynthesis	EC:1.2.1.9
R_ENO	enolase	BPLAN_372		eno	enolase	[c] : 2pg ↔ h2o + pep	Glycolysis/Gluconeogenesis	EC:4.2.1.11	Mg2+
R_FBAa	fructose-bisphosphate aldolaseA	BPLAN_163		fba	fructose-bisphosphate aldolase, class II	[c] : dhap + g3p ↔ fdp	Glycolysis/Gluconeogenesis	EC:4.1.2.13
R_FBAb	fructose-bisphosphate aldolaseB	BPLAN_163		fba	fructose-bisphosphate aldolase, class II	[c] : dhap + glyald ↔ f1p	Glycolysis/Gluconeogenesis	EC:4.1.2.13
R_FBP	fructose-bisphosphatase	BPLAN_130		fbp	fructose-bisphosphatase	[c] : fdp + h2o → f6p + pi	Glycolysis/Gluconeogenesis	EC:3.1.3.11	Mg2+
R_FE2abc	iron (II) transport via ABC system	BPLAN_508		feoB	ferrous iron transport protein B	atp[c] + fe2[e] + h2o[c] → adp[c] + fe2[c] + h[c] + pi[c]	Transport, Extracellular
R_FMNAT	FMN adenylyltransferase	BPLAN_562		ribF, yaaC	bifunctional riboflavin kinase/FAD synthetase	[c] : atp + fmn + h → fad + ppi	Cofactor and Prosthetic Group Biosynthesis	EC:2.7.1.26; 2.7.7.2
R_FOMETR	aminomethyltransferase	BPLAN_447		gcvT	aminomethyltransferase	[c] : 5fthf + h ↔ h2o + methf	Cofactor and Prosthetic Group Biosynthesis	EC:2.1.2.10
R_FRUt1r	D-fructose transport in via uniport	BPLAN_437			ABC transporter, ATP-binding and permease protein	fru[e] ↔ fru[c]	Transport, Extracellular
R_FTHFCL	5-formethyltetrahydrofolate cyclo-ligase	BPLAN_505		ygfA	5-formyltetrahydrofolate cyclo-ligase	[c] : 5fthf + atp → adp + methf + pi	Cofactor and Prosthetic Group Biosynthesis	EC:6.3.3.2
R_FUM	fumarase	BPLAN_105		fumC	fumarate hydratase, class II	[c] : fum + h2o ↔ mal-L	TCA cycle	EC:4.2.1.2
R_FUMt2_2	Fumarate transport via proton symport (2 H)	BPLAN_282		gltP (but functions here as dctA)	glutamate/aspartate:proton symporter	fum[e] + (2) h[e] → fum[c] + (2) h[c]	Transport, Extracellular
R_G1PACT	glucosamine-1-phosphate N-acetyltransferase	BPLAN_036		galU	UTP-glucose-1-phosphate uridylyltransferase	[c] : accoa + gam1p -> acgam1p + coa + h	Cell Envelope Biosynthesis	EC:2.3.1.157
R_G3PD5	glycerol-3-phosphate dehydrogenase (ubiquinone-8)	BPLAN_182		glpD	glycerol-3-phosphate dehydrogenase	[c] : glyc3p + mqn8 ↔ dhap + mql8	Oxidative Phosphorylation	EC:1.1.5.3
R_GAPD	glyceraldehyde-3-phosphate dehydrogenase	BPLAN_590		gapA	glyceraldehyde-3-phosphate dehydrogenase A	[c] : 13dpg + h + nadh ↔ g3p + nad + pi	Glycolysis/Gluconeogenesis	EC:1.2.1.12
R_GARFT	phosphoribosylglycinamide formyltransferase	BPLAN_158		purN	phosphoribosylglycinamide formyltransferase	[c] : 10fthf + gar → fgam + h + thf	Purine and Pyrimidine Biosynthesis	EC:2.1.2.2
R_GF6PTA	glutamine-fructose-6-phosphate transaminase	BPLAN_351		glmS	glutamine-fructose-6-phosphate transaminase (isomerizing)	[c] : f6p + gln-L → gam6p + glu-L	Cell Envelope Biosynthesis	EC:2.6.1.16
R_GK1	guanylate kinase (GMP:ATP)	BPLAN_343		gmk	guanylate kinase	[c] : atp + gmp ↔ adp + gdp	Nucleotide Salvage Pathway	EC:2.7.4.8	Mg2+
R_GLUDy	glutamate dehydrogenase (NADP)	BPLAN_514		gdhA	glutamate dehydrogenase (NADP+)	[c] : glu-L + h2o + nadp ↔ akg + h + nadph + nh4	Glutamate metabolism	EC:1.4.1.4
R_GLUPRT	glutamine phosphoribosyldiphosphate amidotransferase	BPLAN_156		purF	amidophosphoribosyltransferase	[c] : gln-L + h2o + prpp → glu-L + ppi + pram	Purine and Pyrimidine Biosynthesis	EC:2.4.2.14	Mg2+
R_GLUR	glutamate racemase	BPLAN_231		murI	glutamate racemase	[c] : glu-L ↔ glu-D	Cell Envelope Biosynthesis	EC:5.1.1.3
R_GLUt2r	L-glutamate transport via proton symport	BPLAN_282		gltP	glutamate/aspartate:proton symporter	glu-L[e] + h[e] → glu-L[c] + h[c]	Transport, Extracellular
R_GLYALDt	Glyceraldehyde facilitated diffusion	BPLAN_180		glpF	putative glycerol diffusion channel	glyald[e] ↔ glyald[c]	Transport, Extracellular
R_GLYCL	Glycine Cleavage System	BPLAN_486, BPLAN_025, BPLAN_223, BPLAN_447	Enzyme complex	lpdA, gcvP, gcvH, gcvT	dihydrolipoyl dehydrogenase, glycine decarboxylase (PLP-dependent, subunit (protein P) of glycine cleavage complex; glycine cleavage complex lipoylprotein, H protein; aminomethyltransferase, tetrahydrofolate-dependent, subunit (T protein) of glycine cleavage complex	[c] : gly + nad + thf ↔ co2 + mlthf + nadh + nh4	Folate Metabolism	lpdA, EC:1.8.1.4; gcvP, EC:1.4.4.2; gcvT, EC:2.1.2.10
R_GLYCt	glycerol transport via channel	BPLAN_180		glpF	putative glycerol diffusion channel	glyc[e] ↔ glyc[c]	Transport, Extracellular
R_GLYK	glycerol kinase	BPLAN_181		glpK	glycerol kinase	[c] : atp + glyc → adp + glyc3p + h	Alternate Carbon Metabolism	EC:2.7.1.30	Mg2+, Alternative Cofactors for Mg2+: Mn2+
R_GLYt	Glycine transport via diffusion	BPLAN_180		glpF	putative glycerol diffusion channel	gly[e] + h[e] ↔ gly[c] + h[c]	Transport, Extracellular
R_GMPS2	GMP synthase	BPLAN_161		guaA	bifunctional GMP synthase/glutamine amidotransferase protein	[c] : atp + gln-L + h2o + xmp → amp + glu-L + gmp + (2) h + ppi	Purine and Pyrimidine Biosynthesis	EC:6.3.5.2	Mg2+
R_GTPCI	GTP cyclohydrolase I	BPLAN_070		folE	GTP cyclohydrolase I	[c] : gtp + h2o → ahdt + for	Cofactor and Prosthetic Group Biosynthesis	EC:3.5.4.16	Zn2+
R_GTPCII2	GTP cyclohydrolase II (25drapp)	BPLAN_317		ribBA	Bifunctional 3,4 dihydroxy-2-butanone-4-phosphate synthase/GTP cyclohydrolase II. Only the first activity	[c] : gtp + (3) h2o → 25drapp + for + (2) h + ppi	Cofactor and Prosthetic Group Biosynthesis	EC:3.5.4.25
R_HISTD	histidinol dehydrogenase	BPLAN_206		hisD	histidinol dehydrogenase	[c] : h2o + histd + (2) nad → (3) h + his-L + (2) nadh	Histidine Metabolism	EC:1.1.1.23	Mn2+
R_HISTP	histidinol-phosphatase	BPLAN_204		hisB	bifunctional imidazole glycerol-phosphate dehydratase/histidinol phosphatase	[c] : h2o + hisp → histd + pi	Histidine Metabolism	EC:3.1.3.15	Mg2+
R_HMBS	hydroxymethylbilane synthase	BPLAN_067		hemC	hydroxymethylbilane synthase (porphobilinogen deaminase)	[c] : h2o + (4) ppbng → hmbil + (4) nh4	Cofactor and Prosthetic Group Biosynthesis	EC:4.3.1.8 (synonyms: EC 2.5.1.61)
R_HPPK2	6-hydroxymethyl-dihydropterin pyrophosphokinase	BPLAN_016		folK	2-amino-4-hydroxy-6-hydroxymethyldihydropteridine diphosphokinase	[c] : 6hmhpt + atp → 6hmhptpp + amp + h	Cofactor and Prosthetic Group Biosynthesis	EC:2.7.6.3	Mg2+
R_HSDy	homoserine dehydrogenase (NADPH)	BPLAN_138		thrA	bifunctional aspartokinase/homoserine dehydrogenase	[c] : aspsa + h + nadph → hom-L + nadp	Threonine and Lysine Metabolism	EC:1.1.1.3
R_HSK	homoserine kinase	BPLAN_139		thrB	homoserine kinase	[c] : atp + hom-L → adp + h + phom	Threonine and Lysine Metabolism	EC:2.7.1.39
R_HSTPT	histidinol-phosphate transaminase	BPLAN_205		hisC	histidinol-phosphate transaminase	[c] : glu-L + imacp ↔ akg + hisp	Histidine Metabolism	EC:2.6.1.9
R_ICHORSi	Isochorismate Synthase	BPLAN_443		entC	isochorismate synthase	[c] : chor → ichor	Cofactor and Prosthetic Group Biosynthesis	EC:5.4.4.2	Mg2+
R_IG3PS	Imidazole-glycerol-3-phosphate synthase	BPLAN_203, BPLAN_201	Enzyme complex	hisH, hisF	imidazole glycerol phosphate synthase subunit HisH, imidazole glycerol phosphate synthase, cyclase subunit	[c] : gln-L + prlp → aicar + eig3p + glu-L + h	Histidine Metabolism	EC:2.4.2.-
R_IGPDH	imidazoleglycerol-phosphate dehydratase	BPLAN_204		hisB	bifunctional imidazole glycerol-phosphate dehydratase/histidinol phosphatase	[c] : eig3p → h2o + imacp	Histidine Metabolism	EC:4.2.1.19	Mg2+
R_IGPS	indole-3-glycerol-phosphate synthase	BPLAN_217		trpC	indole-3-glycerol-phosphate synthase	[c] : 2cpr5p + h → 3ig3p + co2 + h2o	Tyrosine, Tryptophan, and Phenylalanine Metabolism	EC:4.1.1.48
R_ILETA	isoleucine transaminase	BPLAN_185		ilvE	branched-chain amino acid transaminase	[c] : 3mop + glu-L ↔ akg + ile-L	Valine, Leucine, and Isoleucine Metabolism	EC:2.6.1.42
R_IMPC	IMP cyclohydrolase	BPLAN_159		purH	phosphoribosylaminoimidazolecarboxamide formyltransferase	[c] : fprica → h2o + imp	Purine and Pyrimidine Biosynthesis	EC:3.5.4.10
R_IMPD	IMP dehydrogenase	BPLAN_474		guaB	inosine-5'-monophosphate dehydrogenase	[c] : h2o + imp + nad → h + nadh + xmp	Purine and Pyrimidine Biosynthesis	EC:1.1.1.205
R_IPDDIi	isopentenyl-diphosphate D-isomerase	BPLAN_445		idi	isopentenyl-diphosphate delta-isomerase	[c] : ipdp ↔ dmpp	Cofactor and Prosthetic Group Biosynthesis	EC:5.3.3.2	Mg2+, Zn2+ (alternative Cofactors for Mg2+: Mn2+)
R_IPMD	3-isopropylmalate dehydrogenase	BPLAN_564		leuB	3-isopropylmalate dehydrogenase	[c] : 3c2hmp + nad → 3c4mop + h + nadh	Valine, Leucine, and Isoleucine Metabolism	EC:1.1.1.85	Cofactors: Mg2+, Mn2+		en MetaCyc es reversible
R_IPPMIa	3-isopropylmalate dehydratase	BPLAN_566, BPLAN_565	Enzyme complex	leuC, leuD	3-isopropylmalate isomerase subunit dehydratase component, 3-isopropylmalate isomerase subunit	[c] : 2ippm + h2o ↔ 3c2hmp	Valine, Leucine, and Isoleucine Metabolism	EC:4.2.1.33
R_IPPMIb	2-isopropylmalate hydratase	BPLAN_566, BPLAN_565	Enzyme complex	leuC, leuD	3-isopropylmalate isomerase subunit dehydratase component, 3-isopropylmalate isomerase subunit	[c] : 3c3hmp ↔ 2ippm + h2o	Valine, Leucine, and Isoleucine Metabolism	EC:4.2.1.33
R_IPPS	2-isopropylmalate synthase	BPLAN_567		leuA	2-isopropylmalate synthase	[c] : 3mob + accoa + h2o → 3c3hmp + coa + h	Valine, leucine, and isoleucine metabolism	EC:2.3.3.13
R_KARA1i	acetohydroxy acid isomeroreductase	BPLAN_086		ilvC	ketol-acid reductoisomerase	[c] : alac-S + h + nadph → 23dhmb + nadp	Valine, Leucine, and Isoleucine Metabolism	EC:1.1.1.86
R_KARA2i	ketol-acid reductoisomerase (2-Aceto-2-hydroxybutanoate)	BPLAN_086		ilvC	ketol-acid reductoisomerase	[c] : 2ahbut + h + nadph → 23dhmp + nadp	Valine, Leucine, and Isoleucine Metabolism	EC:1.1.1.86
R_KAS14	beta-ketoacyl-ACP synthase	BPLAN_555		fabF	Beta-ketoacyl-acyl-carrier-protein synthase II	[c] : acACP + h + malACP → ACP + actACP + co2	Membrane Lipid Metabolism	EC:2.3.1.179
R_KAS15	beta-ketoacyl-ACP synthase (2)	BPLAN_524		fabH	beta-ketoacyl-acyl-carrier-protein synthase III	[c] : accoa + h + malACP → actACP + co2 + coa	Membrane Lipid Metabolism	EC:2.3.1.41
R_KAS16	3-hydroxy-myristoyl-ACP synthesis	BPLAN_555, BPLAN_576	Enzyme complex	fabG, fabF	3-oxoacyl-[acyl-carrier-protein] reductase, Beta-ketoacyl-acyl-carrier-protein synthase II	[c] : ddcaACP + (2) h + malACP + nadph → 3hmrsACP + ACP + co2 + nadp	Membrane Lipid Metabolism	fabF, EC:2.3.1.179; fabG, EC:1.1.1.100
R_KHK	ketohexokinase	BPLAN_006			carbohydrate kinase	[c] : atp + fru → adp + f1p + h	Fructose and Mannose Metabolism	EC: 2.7.1.3
R_Kt2r	potassium reversible transport via proton symport	BPLAN_066, BPLAN_065	Enzyme complex	ktrB, ktrA	K+ uptake transporter subunit KtrB, K+ uptake transporter subunit KtrA	h[e] + k[e] ↔ h[c] + k[c]	Transport, Extracellular
R_LEUTA	leucine transaminase	BPLAN_298, BPLAN_185	isoenzymes	tyrB, ilvE	transaminase, branched-chain amino acid transaminase	[c] : 4mop + glu-L ↔ akg + leu-L	Valine, Leucine, and Isoleucine Metabolism	EC:2.6.1.42
R_MALt2_2	Malate transport via proton symport (2 H)	BPLAN_282		gltP (but functions here as dctA)	glutamate/aspartate:proton symporter	(2) h[e] + mal-L[e] → (2) h[c] + mal-L[c]	Transport, Extracellular
R_MCOATA	Malonyl-CoA-ACP transacylase	BPLAN_103		fabD	malonyl CoA-acyl carrier protein transacylase	[c] : ACP + malcoa → coa + malACP	Membrane Lipid Metabolism	EC:2.3.1.39
R_MDH	malate dehydrogenase	BPLAN_024		mdh	malate dehydrogenase	[c] : mal-L + nad ↔ h + nadh + oaa	TCA cycle	EC:1.1.1.37
R_ME2	malic enzyme (NADP)	BPLAN_230		maeB	bifunctional malate dehydrogenase (oxaloacetate-decarboxylating) (NADP+)/phosphate acetyltransferase	[c] : mal-L + nadp → co2 + nadph + pyr	Anaplerotic reactions	EC:1.1.1.40; 2.3.1.8	Mn2+, Alternative Cofactors for Mn2+: Mg2+
R_METAT	methionine adenosyltransferase	BPLAN_295		metK	methionine adenosyltransferase	[c] : atp + h2o + met-L → amet + pi + ppi	Methionine Metabolism	EC:2.5.1.6
R_METS	methionine synthase	BPLAN_521		metE	5-methyltetrahydropteroyltriglutamate-homocysteine S-methyltransferase (cobalamin-independent homocysteine transmethylase)	[c] : 5mthf + hcys-L<-> met-L + thf	Methionine Metabolism	EC:2.1.1.14	Zn2+
R_MEVK1x	mevalonate kinase	BPLAN_549		mvaK/mvaK2	mevalonate kinase	[c] : atp + mev-R → 5pmev + adp + h	Cell Envelope Biosynthesis	EC:2.7.1.36
R_MTHFC	methenyltetrahydrofolate cyclohydrolase	BPLAN_198		folD	bifunctional methylenetetrahydrofolate dehydrogenase (NADP+)/methenyltetrahydrofolate cyclohydrolase	[c] : h2o + methf ↔ 10fthf	Folate Metabolism	EC:3.5.4.9
R_MTHFD	methylenetetrahydrofolate dehydrogenase (NADP)	BPLAN_198		folD	bifunctional methylenetetrahydrofolate dehydrogenase (NADP+)/methenyltetrahydrofolate cyclohydrolase	[c] : mlthf + nadp ↔ h + methf + nadph	Folate Metabolism	EC:1.5.1.5
R_MTHFR2	5,10-methylenetetrahydrofolate reductase (NADH)	BPLAN_195		metF	5,10-methylenetetrahydrofolate reductase	[c] : h + mlthf + nadh ↔ 5mthf + nad	Folate Metabolism	EC:1.5.1.20	FAD
R_NACODA	N-acetylornithine deacetylase	BPLAN_320		argE, dapE	acetylornithine deacetylase/succinyl-diaminopimelate desuccinylase	[c] : acg5sa + h2o → ac + glu5sa	Arginine and Proline Metabolism	EC:3.5.1.16	Zn2+
R_NADDP	NAD diphosphatase	BPLAN_307		ligA	DNA ligase	[c] : h2o + nad → amp + (2) h + nmn	Cofactor and Prosthetic Group Biosynthesis	EC:6.5.1.2	Mg2+
R_NADH10	NADH dehydrogenase (menaquinone-8 &amp; 0 protons)	BPLAN_442		ndh	NADH dehydrogenase (quinone)	[c] : h + mqn8 + nadh → mql8 + nad	Oxidative Phosphorylation	EC:1.6.5.3	Mg2+
R_NADH7	NADH dehydrogenase (menaquinone-8 &amp; 2 protons)	BPLAN_442		ndh	NADH dehydrogenase (menaquinone)	(3) h[c] + mqn8[c] + nadh[c] → (2) h[e] + mql8[c] + nad[c]	Oxidative Phosphorylation	EC:1.6.5.3	Mg2+
R_NADH8	NADH dehydrogenase (demethylmenaquinone-8 &amp; 2.8 protons)	BPLAN_442		ndh	NADH dehydrogenase (menaquinone)	2dmmq8[c] + (3.8) h[c] + nadh[c] → 2dmmql8[c] + (2.8) h[e] + nad[c]	Oxidative Phosphorylation	EC:1.6.5.3	Mg2+
R_NADH9	NADH dehydrogenase (demethylmenaquinone-8 &amp; 0 protons)	BPLAN_442		ndh	NADH dehydrogenase (quinone)	[c] : 2dmmq8 + h + nadh → 2dmmql8 + nad	Oxidative Phosphorylation	EC:1.6.5.3	Mg2+
R_NADK	NAD kinase	BPLAN_548		ppnK	NAD+ kinase	[c] : atp + nad → adp + h + nadp	Cofactor and Prosthetic Group Biosynthesis	EC:2.7.1.23	Mg2+
R_NADS1	NAD synthase (nh3)	BPLAN_069		nadE	NAD+ synthase	[c] : atp + dnad + nh4 → amp + h + nad + ppi	Cofactor and Prosthetic Group Biosynthesis	EC:6.3.5.1	Mg2+, Alternative Cofactors for Mg2+: Mn2+
R_NAMNPP	nicotinic acid mononucleotide pyrophosphorylase	BPLAN_428		pncB	nicotinate phosphoribosyltransferase	[c] : atp + h2o + nac + prpp → adp + nicrnt + pi + ppi	Cofactor and Prosthetic Group Biosynthesis	EC:2.4.2.11
R_NDPK1	nucleoside-diphosphate kinase (ATP:GDP)	BPLAN_187		ndk	nucleoside-diphosphate kinase	[c] : atp + gdp ↔ adp + gtp	Nucleotide Salvage Pathway	EC:2.7.4.6	Mg2+
R_NDPK2	nucleoside-diphosphate kinase (ATP:UDP)	BPLAN_187		ndk	nucleoside-diphosphate kinase	[c] : atp + udp ↔ adp + utp	Nucleotide Salvage Pathway	EC:2.7.4.6	Mg2+
R_NDPK3	nucleoside-diphosphate kinase (ATP:CDP)	BPLAN_187		ndk	nucleoside-diphosphate kinase	[c] : atp + cdp ↔ adp + ctp	Nucleotide Salvage Pathway	EC:2.7.4.6	Mg2+
R_NDPK4	nucleoside-diphosphate kinase (ATP:dTDP)	BPLAN_187		ndk	nucleoside-diphosphate kinase	[c] : atp + dtdp ↔ adp + dttp	Nucleotide Salvage Pathway	EC:2.7.4.6	Mg2+
R_NDPK5	nucleoside-diphosphate kinase (ATP:dGDP)	BPLAN_187		ndk	nucleoside-diphosphate kinase	[c] : atp + dgdp ↔ adp + dgtp	Nucleotide Salvage Pathway	EC:2.7.4.6	Mg2+
R_NDPK6	nucleoside-diphosphate kinase (ATP:dUDP)	BPLAN_187		ndk	nucleoside-diphosphate kinase	[c] : atp + dudp ↔ adp + dutp	Nucleotide Salvage Pathway	EC:2.7.4.6	Mg2+
R_NDPK7	nucleoside-diphosphate kinase (ATP:dCDP)	BPLAN_187		ndk	nucleoside-diphosphate kinase	[c] : atp + dcdp ↔ adp + dctp	Nucleotide Salvage Pathway	EC:2.7.4.6	Mg2+
R_NDPK8	nucleoside-diphosphate kinase (ATP:dADP)	BPLAN_187		ndk	nucleoside-diphosphate kinase	[c] : atp + dadp ↔ adp + datp	Nucleotide Salvage Pathway	EC:2.7.4.6	Mg2+
R_NDPK9	nucleoside-diphosphate kinase (ATP:IDP)	BPLAN_187		ndk	nucleoside-diphosphate kinase	[c] : atp + idp ↔ adp + itp	Nucleotide Salvage Pathway	EC:2.7.4.6	Mg2+
R_NMNAT	nicotinamide-nucleotide adenylyltransferase	BPLAN_313		nadD	nicotinate-nucleotide adenylyltransferase	[c] : atp + h + nmn → nad + ppi	Cofactor and Prosthetic Group Biosynthesis	EC:2.7.7.18	Mg2+
R_NNAT	nicotinate-nucleotide adenylyltransferase	BPLAN_313		nadD	nicotinate-nucleotide adenylyltransferase	[c] : atp + h + nicrnt → dnad + ppi	Cofactor and Prosthetic Group Biosynthesis	EC:2.7.7.18	Mg2+						(OR, isoenzimas) por cysM, para el cual no existe ortólogo en Blattella; por BLAST de b2421 (cysM) me dirige de nuevo a esta región. En MetaCyc esta reacción es reversible; en BRENDA hay datos de los dos tipos, aunque predominan los reversibles, mientras que en KEGG es irreversible. Lo voy a modificar, puesto que en BRENDA existen muchas evidencias de reversibilidad.
R_NPHS	naphthoate synthase	BPLAN_369		menB	naphthoate synthase	[c] : sbzcoa → coa + dhna	Cofactor and Prosthetic Group Biosynthesis	EC:4.1.3.36
R_NTPP1	Nucleoside triphosphate pyrophosphorylase (dgtp)	BPLAN_237		mazG	nucleoside-triphosphate diphosphatase	[c] : dgtp + h2o → dgmp + h + ppi	Nucleotide Salvage Pathway	EC:3.6.1.19	Mg2+
R_NTPP2	Nucleoside triphosphate pyrophosphorylase (gtp)	BPLAN_237		mazG	nucleoside-triphosphate diphosphatase	[c] : gtp + h2o → gmp + h + ppi	Nucleotide Salvage Pathway	EC:3.6.1.19	Mg2+
R_NTPP3	Nucleoside triphosphate pyrophosphorylase (dctp)	BPLAN_237		mazG	nucleoside-triphosphate diphosphatase	[c] : dctp + h2o → dcmp + h + ppi	Nucleotide Salvage Pathway	EC:3.6.1.19	Mg2+
R_NTPP4	Nucleoside triphosphate pyrophosphorylase (ctp)	BPLAN_237		mazG	nucleoside-triphosphate diphosphatase	[c] : ctp + h2o → cmp + h + ppi	Nucleotide Salvage Pathway	EC:3.6.1.19	Mg2+
R_NTPP5	Nucleoside triphosphate pyrophosphorylase (datp)	BPLAN_237		mazG	nucleoside-triphosphate diphosphatase	[c] : datp + h2o → damp + h + ppi	Nucleotide Salvage Pathway	EC:3.6.1.19	Mg2+
R_NTPP6	Nucleoside triphosphate pyrophosphorylase (atp)	BPLAN_237		mazG	nucleoside-triphosphate diphosphatase	[c] : atp + h2o → amp + h + ppi	Nucleotide Salvage Pathway	EC:3.6.1.19	Mg2+
R_NTPP7	Nucleoside triphosphate pyrophosphorylase (dttp)	BPLAN_237		mazG	nucleoside-triphosphate diphosphatase	[c] : dttp + h2o → dtmp + h + ppi	Nucleotide Salvage Pathway	EC:3.6.1.19	Mg2+
R_NTPP8	Nucleoside triphosphate pyrophosphorylase (utp)	BPLAN_237		mazG	nucleoside-triphosphate diphosphatase	[c] : h2o + utp → h + ppi + ump	Nucleotide Salvage Pathway	EC:3.6.1.19	Mg2+
R_NTPTP1	Nucleoside triphosphate tripolyhydrolase	BPLAN_029		dgt	putative transmembrane HD family protein	[c] : dgtp + h2o → dgsn + ppi	Nucleotide Salvage Pathway	EC:3.1.5.1	Mg2+
R_NTPTP2	Nucleoside triphosphate tripolyhydrolase	BPLAN_029		dgt	putative transmembrane HD family protein	[c] : gtp + h2o → gsn + ppi	Nucleotide Salvage Pathway	EC:3.1.5.1	Mg2+
R_OCBT	ornithine carbamoyltransferase	BPLAN_322		argF	ornithine carbamoyltransferase	[c] : cbp + orn → citr-L + h + pi	Arginine and Proline Metabolism	EC:2.1.3.3
R_OCTDPS	Octaprenyl pyrophosphate synthase	BPLAN_338		ispB	polyprenyl synthetase family protein	[c] : frdp + (5) ipdp → octdp + (5) ppi	Cofactor and Prosthetic Group Biosynthesis	EC:2.5.1.-
R_OHPBAT	O-Phospho-4-hydroxy-L-threonine:2-oxoglutarate aminotransferase	BPLAN_490, BPLAN_212	isoenzymes	serC	phosphoserine transaminase	[c] : glu-L + ohpb ↔ akg + phthr	Cofactor and Prosthetic Group Biosynthesis	EC:2.6.1.52
R_OMBZLM	2-Octaprenyl-6-methoxy-benzoquinol methylase	BPLAN_525		ubiE (menG, yigO)	ubiquinone/menaquinone biosynthesis methyltransferase	[c] : 2ombzl + amet → 2ommbl + ahcys + h	Cofactor and Prosthetic Group Biosynthesis	EC:2.1.1.-
R_OMCDC	2-Oxo-4-methyl-3-carboxypentanoate decarboxylation	BPLAN_564		leuB	3-isopropylmalate dehydrogenase	[c] : 3c4mop + h → 4mop + co2	Valine, Leucine, and Isoleucine Metabolism	EC:1.1.1.85	Cofactors: Mg2+, Mn2+
R_OMPDC	orotidine-5&apos;-phosphate decarboxylase	BPLAN_128		pyrFE	orotidine-5'-phosphate decarboxylase/orotate phosphoribosyltransferase	[c] : h + orot5p → co2 + ump	Purine and Pyrimidine Biosynthesis	EC:4.1.1.23
R_ORPT	orotate phosphoribosyltransferase	BPLAN_128		pyrFE	orotidine-5'-phosphate decarboxylase/orotate phosphoribosyltransferase	[c] : orot + prpp → orot5p + ppi	Purine and Pyrimidine Biosynthesis	EC:2.4.2.10
R_OXGDC2	2-oxoglutarate decarboxylase	BPLAN_577		menD	bifunctional 2-oxoglutarate decarboxylase/2-succinyl-5-enolpyruvyl-6-hydroxy-3-cyclohexene-1-carboxylate synthase	[c] : akg + h + thmpp → co2 + ssaltpp	Cofactor and Prosthetic Group Biosynthesis	EC:4.1.1.71	Mg2+
R_PAPPT3	phospho-N-acetylmuramoyl-pentapeptide-transferase (meso-2,6-diaminopimelate)	BPLAN_253		mraY	phospho-N-acetylmuramoyl-pentapeptide-transferase	[c] : udcpp + ugmda → uagmda + ump	Cell Envelope Biosynthesis	EC:2.7.8.13
R_PASYN_Pam	Phosphatidic acid synthase	BPLAN_131, BPLAN_042	Enzyme complex	plsC, plsB	1-acylglycerol-3-phosphate O-acyltransferase, glycerol-3-phosphate O-acyltransferase	[c] : glyc3p + (0.14) hdeACP + (0.04) myrsACP + octeACP + (0.72) palmACP + (0.1) tdeACP → (2) ACP + (0.02) pa_Pam	Membrane Lipid Metabolism	EC:2.3.1.51; EC:2.3.1.15
R_PDH	pyruvate dehydrogenase	BPLAN_486, BPLAN_537, BPLAN_536, BPLAN_194	Enzyme complex	lpdA, aceF, pdhA, pdhB	dihydrolipoyl dehydrogenase, glycine decarboxylase (PLP-dependent, subunit (protein P) of glycine cleavage complex; pyruvate dehydrogenase E2 component, dihydrolipoyltransacetylase component E2; pyruvate dehydrogenase E1 component subunit alpha; pyruvate dehydrogenase E1 component subunit beta	[c] : coa + nad + pyr → accoa + co2 + nadh	Glycolysis/Gluconeogenesis	EC 1.8.1.4; EC:2.3.1.12; EC:1.2.4.1, respectively	TPP
R_PDX5PO	pyridoxine 5&apos;-phosphate oxidase	BPLAN_583		pdxH	pyridoxamine 5'-phosphate oxidase	[c] : o2 + pdx5p → h2o2 + pydx5p	Cofactor and Prosthetic Group Biosynthesis	EC:1.4.3.5
R_PDX5PS	Pyridoxine 5&apos;-phosphate synthase	BPLAN_617, BPLAN_559	Enzyme complex	pdxJ, pdxA	pyridoxine 5'-phosphate synthase, 4-hydroxythreonine-4-phosphate dehydrogenase, respectively	[c] : dxyl5p + nad + phthr → co2 + h + (2) h2o + nadh + pdx5p + pi	Cofactor and Prosthetic Group Biosynthesis	EC:2.6.99.2, EC:1.1.1.262 respectively	Zn2+
R_PGAMT	phosphoglucosamine mutase	BPLAN_476		¿manB, cpsG?	phosphoglucomutase/phosphomannomutase family protein	[c] : gam6p ↔ gam1p	Cell Envelope Biosynthesis	EC:5.4.2.10
R_PGCD	phosphoglycerate dehydrogenase	BPLAN_357		serA	phosphoglycerate dehydrogenase	[c] : 3pg + nad ↔ 3php + h + nadh	Glycine and Serine Metabolism	EC:1.1.1.95
R_PGK	phosphoglycerate kinase	BPLAN_346		pgk	phosphoglycerate kinase	[c] : 3pg + atp ↔ 13dpg + adp	Glycolysis/Gluconeogenesis	EC:2.7.2.3
R_PGM	phosphoglycerate mutase	BPLAN_405		gpmA	phosphoglycerate mutase	[c] : 2pg ↔ 3pg	Glycolysis/Gluconeogenesis	EC:5.4.2.1
R_PHETA1	phenylalanine transaminase	BPLAN_298, BPLAN_285, BPLAN_185	isoenzymes	tyrB, aspC, ilvE	transaminase, aspartate transaminase, branched-chain amino acid transaminase	[c] : glu-L + phpyr ↔ akg + phe-L	Tyrosine, Tryptophan, and Phenylalanine Metabolism	EC:2.6.1.58
R_PIt7	phosphate transport in/out via three Na+ symporter	BPLAN_272		pit	phosphate sodium symporter	(3) na1[e] + pi[e] ↔ (3) na1[c] + pi[c]	Transport, Extracellular
R_PMEVKx	phosphomevalonate kinase	BPLAN_549		mvaK/mvaK2	mevalonate kinase	[c] : 5pmev + atp → 5dpmev + adp	Cell Envelope Biosynthesis	EC:2.7.4.2
R_PNTK	pantothenate kinase	BPLAN_503		coaA	pantothenate kinase	[c] : atp + pnto-R → 4ppan + adp + h	Cofactor and Prosthetic Group Biosynthesis	EC:2.7.1.33	Mg2+
R_PPA	inorganic diphosphatase	BPLAN_004		ppa	inorganic pyrophosphatase	[c] : h2o + ppi → h + (2) pi	Anaplerotic reactions	EC:3.6.1.1	Mg2+
R_PPCK	phosphoenolpyruvate carboxykinase	BPLAN_557		pckA	phosphoenolpyruvate carboxykinase (ATP)	[c] : atp + oaa → adp + co2 + pep	Anaplerotic reactions	EC:4.1.1.49	Mg2+
R_PPND	prephenate dehydrogenase	BPLAN_297		tyrA	prephenate dehydrogenase	[c] : nad + pphn → 34hpp + co2 + nadh	Tyrosine, Tryptophan, and Phenylalanine Metabolism	EC 1.3.1.12
R_PPNDH	prephenate dehydratase	BPLAN_299		pheA	prephenate dehydratase	[c] : h + pphn → co2 + h2o + phpyr	Tyrosine, Tryptophan, and Phenylalanine Metabolism	EC:4.2.1.51
R_PPTGS_Bge	Peptidoglycan subunit synthesis	BPLAN_356		mrcA	peptidoglycan synthetase; penicillin-binding protein 1a: bifunctional transglycosylase/transpeptidase penicillin-binding protein	[c] : uaagmda → h + peptido_Bge + udcpdp	Cell Envelope Biosynthesis	EC:2.4.1.129
R_PRAGSr	phosphoribosylglycinamide synthase	BPLAN_160		purD	phosphoribosylamine-glycine ligase	[c] : atp + gly + pram → adp + gar + h + pi	Purine and Pyrimidine Biosynthesis	EC:6.3.4.13	Mg2+
R_PRAIi	phosphoribosylanthranilate isomerase (irreversible)	BPLAN_216		trpF	phosphoribosylanthranilate isomerase PRAI	[c] : pran → 2cpr5p	Tyrosine, Tryptophan, and Phenylalanine Metabolism	EC:5.3.1.24
R_PRAIS	phosphoribosylaminoimidazole synthase	BPLAN_157		purM	phosphoribosylformylglycinamidine cyclo-ligase	[c] : atp + fpram → adp + air + (2) h + pi	Purine and Pyrimidine Biosynthesis	EC:6.3.3.1	K+, Mg2+
R_PRAMPC	phosphoribosyl-AMP cyclohydrolase	BPLAN_200		hisI	bifunctional phosphoribosyl-AMP cyclohydrolase/phosphoribosyl-ATP diphosphatase protein	[c] : h2o + prbamp → prfp	Histidine Metabolism	EC:3.5.4.19
R_PRASCS	phosphoribosylaminoimidazolesuccinocarboxamide synthase	BPLAN_155		purC	phosphoribosylaminoimidazolesuccinocarboxamide synthase	[c] : 5aizc + asp-L + atp → 25aics + adp + h + pi	Purine and Pyrimidine Biosynthesis	EC:6.3.2.6
R_PRATPP	phosphoribosyl-ATP pyrophosphatase	BPLAN_200		hisI	bifunctional phosphoribosyl-AMP cyclohydrolase/phosphoribosyl-ATP diphosphatase protein	[c] : h2o + prbatp → h + ppi + prbamp	Histidine Metabolism	EC:3.6.1.31
R_PRFGS	phosphoribosylformylglycinamidine synthase	BPLAN_153		purL	phosphoribosylformylglycinamidine synthase	[c] : atp + fgam + gln-L + h2o → adp + fpram + glu-L + h + pi	Purine and Pyrimidine Biosynthesis	EC:6.3.5.3	Mg2+
R_PRMICIi	1-(5-phosphoribosyl)-5-[(5-phosphoribosylamino)methylideneamino)imidazole-4-carboxamide isomerase (irreversible)	BPLAN_202		hisA	1-(5-phosphoribosyl)-5-[(5-phosphoribosylamino)methylideneamino]imidazole-4-carboxamide isomerase	[c] : prfp → prlp	Histidine Metabolism	EC:5.3.1.16
R_PRPPS	phosphoribosylpyrophosphate synthetase	BPLAN_142		prsA	ribose-phosphate diphosphokinase	[c] : atp + r5p → amp + h + prpp	Histidine Metabolism	EC:2.7.6.1
R_PSCVT	3-phosphoshikimate 1-carboxyvinyltransferase	BPLAN_236		aroA	3-phosphoshikimate 1-carboxyvinyltransferase	[c] : pep + skm5p → 3psme + pi	Tyrosine, Tryptophan, and Phenylalanine Metabolism	EC:2.5.1.19
R_PSD_Pam	Phosphatidylserine decarboxylase	BPLAN_411		psd	phosphatidylserine decarboxylase	[c] : h + (0.02) ps_Pam → co2 + (0.02) pe_Pam	Membrane Lipid Metabolism	EC:4.1.1.65
R_PSERT	phosphoserine transaminase	BPLAN_490, BPLAN_212	isoenzymes	serC	phosphoserine transaminase	[c] : 3php + glu-L ↔ akg + pser-L	Glycine and Serine Metabolism	EC:2.6.1.52
R_PSSA_Pam	Phosphatidylserine syntase	BPLAN_109		pssA	CDP-diacylglycerol--serine O-phosphatidyltransferase	[c] : (0.02) cdpdag_Pam + ser-L → cmp + h + (0.02) ps_Pam	Membrane Lipid Metabolism	EC:2.7.8.8
R_PTPATi	pantetheine-phosphate adenylyltransferase	BPLAN_354		coaD	pantetheine-phosphate adenylyltransferase	[c] : atp + h + pan4p → dpcoa + ppi	Cofactor and Prosthetic Group Biosynthesis	EC:2.7.7.3	Mg2+
R_PUNP1	purine-nucleoside phosphorylase (Adenosine)	BPLAN_265		xapA	purine nucleoside phosphorylase	[c] : adn + pi ↔ ade + r1p	Nucleotide Salvage Pathway	EC:2.4.2.1
R_PUNP2	purine-nucleoside phosphorylase (Deoxyadenosine)	BPLAN_265		xapA	purine nucleoside phosphorylase	[c] : dad-2 + pi ↔ 2dr1p + ade	Nucleotide Salvage Pathway	EC:2.4.2.1
R_PUNP3	purine-nucleoside phosphorylase (Guanosine)	BPLAN_265		xapA	purine nucleoside phosphorylase	[c] : gsn + pi ↔ gua + r1p	Nucleotide Salvage Pathway	EC:2.4.2.1
R_PUNP4	purine-nucleoside phosphorylase (Deoxyguanosine)	BPLAN_265		xapA	purine nucleoside phosphorylase	[c] : dgsn + pi ↔ 2dr1p + gua	Nucleotide Salvage Pathway	EC:2.4.2.1
R_PUNP5	purine-nucleoside phosphorylase (Inosine)	BPLAN_265		xapA	purine nucleoside phosphorylase	[c] : ins + pi ↔ hxan + r1p	Nucleotide Salvage Pathway	EC:2.4.2.1
R_PUNP6	purine-nucleoside phosphorylase (Deoxyinosine)	BPLAN_265		xapA	purine nucleoside phosphorylase	[c] : din + pi ↔ 2dr1p + hxan	Nucleotide Salvage Pathway	EC:2.4.2.1
R_PUNP7	purine-nucleoside phosphorylase (Xanthosine)	BPLAN_265		xapA	purine nucleoside phosphorylase	[c] : pi + xtsn ↔ r1p + xan	Nucleotide Salvage Pathway	EC:2.4.2.1
R_PYAM5PO	pyridoxamine 5&apos;-phosphate oxidase	BPLAN_583		pdxH	pyridoxamine 5'-phosphate oxidase	[c] : h2o + o2 + pyam5p → h2o2 + nh4 + pydx5p	Cofactor and Prosthetic Group Biosynthesis	EC:1.4.3.5
R_RBFK	riboflavin kinase	BPLAN_562		ribF, yaaC	bifunctional riboflavin kinase/FAD synthetase	[c] : atp + ribflv --> adp + fmn + h	Cofactor and Prosthetic Group Biosynthesis	EC:2.7.1.26; 2.7.7.2
R_RBFSa	riboflavin synthase	BPLAN_558		ribE	riboflavin synthase subunit alpha	[c] : 4r5au + db4p → dmlz + (2) h2o + pi	Cofactor and Prosthetic Group Biosynthesis	EC:2.5.1.9
R_RBFSb	riboflavin synthase	BPLAN_094		ribH	bifunctional riboflavin synthase subunit beta	[c] : (2) dmlz → 4r5au + ribflv	Cofactor and Prosthetic Group Biosynthesis	EC:2.5.1.9
R_RNDR1	ribonucleoside-diphosphate reductase (ADP)	BPLAN_330, BPLAN_p004	Enzyme complex	nrdA, nrdF	ribonucleoside-diphosphate reductase subunit alpha; ribonucleotide-diphosphate reductase beta subunit	[c] : adp + trdrd → dadp + h2o + trdox	Nucleotide Salvage Pathway	EC:1.17.4.1	Mg2+
R_RNDR2	ribonucleoside-diphosphate reductase (GDP)	BPLAN_330, BPLAN_p004	Enzyme complex	nrdA, nrdF	ribonucleoside-diphosphate reductase subunit alpha; ribonucleotide-diphosphate reductase beta subunit	[c] : gdp + trdrd → dgdp + h2o + trdox	Nucleotide Salvage Pathway	EC:1.17.4.1	Mg2+
R_RNDR3	ribonucleoside-diphosphate reductase (CDP)	BPLAN_330, BPLAN_p004	Enzyme complex	nrdA, nrdF	ribonucleoside-diphosphate reductase subunit alpha; ribonucleotide-diphosphate reductase beta subunit	[c] : cdp + trdrd → dcdp + h2o + trdox	Nucleotide Salvage Pathway	EC:1.17.4.1	Mg2+
R_RNDR4	ribonucleoside-diphosphate reductase (UDP)	BPLAN_330, BPLAN_p004	Enzyme complex	nrdA, nrdF	ribonucleoside-diphosphate reductase subunit alpha; ribonucleotide-diphosphate reductase beta subunit	[c] : trdrd + udp → dudp + h2o + trdox	Nucleotide Salvage Pathway	EC:1.17.4.1	Mg2+
R_RPE	ribulose 5-phosphate 3-epimerase	BPLAN_293		rpe	ribulose-phosphate 3-epimerase	[c] : ru5p-D ↔ xu5p-D	Pentose Phosphate Pathway	EC:5.1.3.1
R_RPI	ribose-5-phosphate isomerase	BPLAN_345		rpiB	ribose 5-phosphate isomerase B	[c] : r5p ↔ ru5p-D	Pentose Phosphate Pathway	EC:5.3.1.6
R_SDPDS	succinyl-diaminopimelate desuccinylase	BPLAN_320		argE, dapE	acetylornithine deacetylase/succinyl-diaminopimelate desuccinylase	[c] : h2o + sl26da → 26dap-LL + succ	Threonine and Lysine Metabolism	EC:3.5.1.18	Zn2+, Co2+
R_SDPTA	succinyldiaminopimelate transaminase	BPLAN_012		argD (with functions associated to dapC gen in this reaction)	bifunctional acetylornithine transaminase/N-succinyldiaminopimelate aminotransferase (BPLAN_012)	[c] : sl2a6o + glu-L ↔ sl26da + akg	Threonine and Lysine Metabolism	EC:2.6.1.17
R_SEPHCHC	2-succinyl-5-enolpyruvyl-6-hydroxy-3-cyclohexene-1-carboxylate synthase	BPLAN_577		menD	2-succinyl-5-enolpyruvyl-6-hydroxy-3-cyclohexene-1-carboxylate synthase	[c] : ichor + akg + (2) h → co2 + 5ephchc	Cofactor and Prosthetic Group Biosynthesis	EC:4.1.1.71, 2.2.1.9	Mg2+, Mn2+ (cofactors);thiamine diphosphate ( prostetic group)
R_SERAT	serine O-acetyltransferase	BPLAN_362		cysE	serine O-acetyltransferase	[c] : accoa + ser-L ↔ acser + coa	Cysteine Metabolism	EC:2.3.1.30
R_SHCHC	2-succinyl-6-hydroxy-2,4-cyclohexadiene 1-carboxylate synthase	BPLAN_504		menH (yfbB )	2-succinyl-6-hydroxy-2,4-cyclohexadiene-1-carboxylate synthase	[c] : 5ephchc → 2shchc + pyr	Cofactor and Prosthetic Group Biosynthesis	EC:4.2.99.20
R_SHCHCS2	2-succinyl-6-hydroxy-2,4-cyclohexadiene 1-carboxylate synthase	BPLAN_577		menD	bifunctional 2-oxoglutarate decarboxylase/2-succinyl-5-enolpyruvyl-6-hydroxy-3-cyclohexene-1-carboxylate synthase	[c] : ichor + ssaltpp → 2shchc + pyr + thmpp	Cofactor and Prosthetic Group Biosynthesis	EC:2.2.1.9	Mg2+
R_SHK3Dr	shikimate dehydrogenase	BPLAN_492		ydiB	shikimate dehydrogenase	[c] : 3dhsk + h + nadph ↔ nadp + skm	Tyrosine, Tryptophan, and Phenylalanine Metabolism	EC:1.1.1.25
R_SHKK	shikimate kinase	BPLAN_210		aroK	shikimate kinase	[c] : atp + skm → adp + h + skm5p	Tyrosine, Tryptophan, and Phenylalanine Metabolism	EC:2.7.1.71	Mg2+
R_SHSL1	O-succinylhomoserine lyase (L-cysteine)	BPLAN_072		metBC	cystathionine gamma-synthase/cystathionine beta-lyase	[c] : cys-L + suchms → cyst-L + h + succ	Methionine Metabolism	EC 4.2.99.9 (transferred to EC 2.5.1.48)
R_SPODM	superoxide dismutase	BPLAN_347		sodA	superoxide dismutase (Mn/Fe)	[c] : (2) h + (2) o2s → h2o2 + o2	Unassigned	EC:1.15.1.1	Mn2+
R_SUCBZL	o-succinylbenzoate-CoA ligase	BPLAN_365		menE	O-succinylbenzoate-CoA ligase	[c] : atp + coa + sucbz → amp + ppi + sbzcoa	Cofactor and Prosthetic Group Biosynthesis	EC:6.2.1.26	Mg2+
R_SUCBZS	O-succinylbenzoate-CoA synthase	BPLAN_366		menC	o-succinylbenzoyl-CoA synthase	[c] : 2shchc → h2o + sucbz	Cofactor and Prosthetic Group Biosynthesis	EC:4.2.1.-	Mg2+
R_SUCCt2_2	succinate transport via proton symport (2 H)	BPLAN_282		gltP (but functions here as dctA)	glutamate/aspartate:proton symporter	(2) h[e] + succ[e] → (2) h[c] + succ[c]	Transport, Extracellular
R_SUCD1i	succinate dehydrogenase	BPLAN_482, BPLAN_481, BPLAN_480	Enzyme complex	sdhC, sdhA, sdhB	succinate dehydrogenase cytochrome b subunit, succinate dehydrogenase flavoprotein subunit, succinate dehydrogenase iron-sulfur subunit	[c] : fad + succ ↔ fadh2 + fum	TCA cycle	EC:1.3.99.1 (EC:1.3.5.1 for each subunit)
R_SUCD4	succinate dehydrogenase	BPLAN_482, BPLAN_481, BPLAN_480	Enzyme complex	sdhC, sdhA, sdhB	succinate dehydrogenase cytochrome b subunit, succinate dehydrogenase flavoprotein subunit, succinate dehydrogenase iron-sulfur subunit	[c] : fadh2 + mqn8 ↔ fad + mql8	Oxidative Phosphorylation	EC:1.3.99.1 (EC:1.3.5.1 for each subunit)
R_SUCOAS	succinyl-CoA synthetase (ADP-forming)	BPLAN_049, BPLAN_594	Enzyme complex	sucD, sucC	succinyl-CoA synthetaseNAD(P)-binding alpha subunit, succinyl-CoA ligase (ADP-forming) subunit beta respectively	[c] : atp + coa + succ ↔ adp + pi + succoa	TCA cycle	EC:6.2.1.5
R_TALA	transaldolase	BPLAN_422		talA or talB	translaldolase	[c] : g3p + s7p ↔ e4p + f6p	Pentose Phosphate Pathway	EC:2.2.1.2
R_THDPS	tetrahydrodipicolinate succinylase	BPLAN_173		dapD	2,3,4,5-tetrahydropyridine-2,6-dicarboxylate N-succinyltransferase	[c] : h2o + succoa + thdp ↔ coa + sl2a6o	Threonine and Lysine Metabolism	EC:2.3.1.117
R_THRD_L	L-threonine deaminase	BPLAN_087		ilvA	threonine ammonia-lyase	[c] : thr-L → 2obut + nh4	Valine, Leucine, and Isoleucine Metabolism	EC:4.3.1.19
R_THRS	threonine synthase	BPLAN_140		thrC	threonine synthase	[c] : h2o + phom → pi + thr-L	Threonine and Lysine Metabolism	EC:4.2.3.1
R_TKT1	transketolase	BPLAN_239, BPLAN_238	Enzyme complex		transketolase N-terminal subunit, transketolase C-terminal subunit	[c] : r5p + xu5p-D ↔ g3p + s7p	Pentose Phosphate Pathway	EC:2.2.1.1	tktA: Cofactors: Mg2+, Mn2+
R_TKT2	transketolase	BPLAN_239, BPLAN_238	Enzyme complex		transketolase N-terminal subunit, transketolase C-terminal subunit	[c] : e4p + xu5p-D ↔ f6p + g3p	Pentose Phosphate Pathway	EC:2.2.1.1	tktA: Cofactors: Mg2+, Mn2+
R_TMDPK	thiamine diphosphokinase	BPLAN_007		thiN	thiamine diphosphokinase	[c] : atp + thm → amp + h + thmpp	Thiamine Metabolism	EC:2.7.6.2
R_TMDS	thymidylate synthase	BPLAN_141		thyA	thymidylate synthase	[c] : dump + mlthf → dhf + dtmp	Nucleotide Salvage Pathway	EC:2.1.1.45	Mg2+
R_TPI	triose-phosphate isomerase	BPLAN_531		tpiA	triose-phosphate isomerase	[c] : dhap ↔ g3p	Glycolysis/Gluconeogenesis	EC:5.3.1.1
R_TRDR	thioredoxin reductase (NADPH)	BPLAN_588		trxB	thioredoxin reductase, FAD/NAD(P)-binding	[c] : h + nadph + trdox → nadp + trdrd	Oxidative phosphorylation	EC:1.8.1.9
R_TRIOK	triokinase	BPLAN_181		glpK	triokinase	[c] : atp + glyald → g3p + adp + h	Fructose and Mannose Metabolism	EC:2.7.1.28	Mg2+, Alternative Cofactors for Mg2+: Mn2+
R_TRPS1	tryptophan synthase (indoleglycerol phosphate)	BPLAN_215, BPLAN_214	Enzyme complex	trpB, trpA	tryptophan synthase subunit beta, tryptophan synthase subunit alpha	[c] : 3ig3p + ser-L → g3p + h2o + trp-L	Tyrosine, Tryptophan, and Phenylalanine Metabolism	EC:4.2.1.20
R_TRPS2	tryptophan synthase (indole)	BPLAN_215, BPLAN_214	Enzyme complex	trpB, trpA	tryptophan synthase subunit beta, tryptophan synthase subunit alpha	[c] : indole + ser-L → h2o + trp-L	Tyrosine, Tryptophan, and Phenylalanine Metabolism	EC:4.2.1.20
R_TRPS3	tryptophan synthase (indoleglycerol phosphate)	BPLAN_215, BPLAN_214	Enzyme complex	trpB, trpA	tryptophan synthase subunit beta, tryptophan synthase subunit alpha	[c] : 3ig3p → g3p + indole	Tyrosine, Tryptophan, and Phenylalanine Metabolism	EC:4.2.1.20
R_TYRTA	tyrosine transaminase	BPLAN_298, BPLAN_285	isoenzymes	tyrB, aspC	transaminase, aspartate transaminase	[c] : 34hpp + glu-L ↔ akg + tyr-L	Tyrosine, Tryptophan, and Phenylalanine Metabolism	EC:2.6.1.5	Cell Envelope Biosynthesis
R_UAAGDS	UDP-N-acetylmuramoyl-L-alanyl-D-glutamyl-meso-2,6-diaminopimelate synthetase	BPLAN_252		murE	UDP-N-acetylmuramoyl-L-alanyl-D-glutamate-2,6-diaminopimelate ligase	[c] : 26dap-M + atp + uamag → adp + h + pi + ugmd	Cell Envelope Biosynthesis	EC:6.3.2.13
R_UAGCVT	UDP-N-acetylglucosamine 1-carboxyvinyltransferase	BPLAN_499		murA	UDP-N-acetylglucosamine 1-carboxyvinyltransferase	[c] : pep + uacgam → pi + uaccg	Cell Envelope Biosynthesis	EC:2.5.1.7
R_UAGDP	UDP-N-acetylglucosamine diphosphorylase	BPLAN_036		galU	UTP-glucose-1-phosphate uridylyltransferase	[c] : acgam1p + h + utp -> ppi + uacgam	Cell Envelope Biosynthesis	EC:2.7.7.23
R_UAGPT3	UDP-N-acetylglucosamine-N-acetylmuramyl-(pentapeptide)pyrophosphoryl-undecaprenol N-acetylglucosamine transferase	BPLAN_256		murG	undecaprenyldiphospho-muramoylpentapeptide beta-N-acetylglucosaminyltransferase	[c] : uacgam + uagmda → h + uaagmda + udp	Cell Envelope Biosynthesis	EC:2.4.1.227
R_UAMAGS	UDP-N-acetylmuramoyl-L-alanyl-D-glutamate synthetase	BPLAN_254		murD	UDP-N-acetylmuramoyl-L-alanine-D-glutamate ligase	[c] : atp + glu-D + uama → adp + h + pi + uamag	Cell Envelope Biosynthesis	EC:6.3.2.9
R_UAMAS	UDP-N-acetylmuramoyl-L-alanine synthetase	BPLAN_257		murC	UDP-N-acetylmuramate-L-alanine ligase	[c] : ala-L + atp + uamr → adp + h + pi + uama	Cell Envelope Biosynthesis	EC:6.3.2.8	Mg2+
R_UAPGR	UDP-N-acetylenolpyruvoylglucosamine reductase	BPLAN_266		murB	UDP-N-acetylmuramate dehydrogenase	[c] : h + nadph + uaccg → nadp + uamr	Cell Envelope Biosynthesis	EC:1.1.1.158
R_UDCPDP	undecaprenyl-diphosphatase	BPLAN_278		uppP	undecaprenyl-diphosphatase	[c] : h2o + udcpdp → h + pi + udcpp	Cell Envelope Biosynthesis	EC: 3.6.1.27	Ca2+, Cd2+, Cu2+, Fe2+, Mg2+, Mn2+
R_UDCPDPS	Undecaprenyl diphosphate synthase	BPLAN_547		ispU, rth, uppS, yaeS	undecaprenyl pyrophosphate synthase	[c] : frdp + (8) ipdp → (8) ppi + udcpdp	Cofactor and Prosthetic Group Biosynthesis	EC:2.5.1.31
R_UGMDDS	UDP-N-acetylmuramoyl-L-alanyl-D-glutamyl-meso-2,6-diaminopimeloyl-D-alanyl-D-alanine synthetase	BPLAN_535		murF, mra	UDP-N-acetylmuramoyl-tripeptide-D-alanyl-D-alanine ligase	[c] : alaala + atp + ugmd → adp + h + pi + ugmda	Cell Envelope Biosynthesis	EC:6.3.2.10
R_UHGADA	UDP-3-O-acetylglucosamine deacetylase	BPLAN_596		lpxC	bifunctional UDP-3-O-[3-hydroxymyristoyl] N-acetylglucosamine deacetylase/(3R)-hydroxymyristoyl-[acyl-carrier-protein] dehydratase	[c] : h2o + u3aga → ac + u3hga	Cell Envelope Biosynthesis	EC:3.5.1.-
R_UMPK	UMP kinase	BPLAN_515, BPLAN_575	isoenzymes	pyrH, smbA, umk; cmk	UMP kinase; cytidine monophosphate kinase	[c] : atp + ump ↔ adp + udp	Nucleotide Salvage Pathway	EC:2.7.4.-
R_UPP3S	uroporphyrinogen-III synthase	BPLAN_350		hemD	uroporphyrinogen-III synthase	[c] : hmbil → h2o + uppg3	Cofactor and Prosthetic Group Biosynthesis	EC:4.2.1.75
R_UREA	urease	BPLAN_137, BPLAN_136	Enzyme complex	ureAB, ureC	urease subunit beta/gamma, urease subunit alpha	[c] : (2) h + h2o + urea → co2 + (2) nh4	Purine metabolism	EC:3.5.1.5	Ni2+
R_UREAt	Urea transport via facilitate diffusion	BPLAN_180		glpF	putative glycerol diffusion channel	urea[e] ↔ urea[c]	Transport, Extracellular
R_URIDK2r	uridylate kinase (dUMP)	BPLAN_515		pyrH, smbA, umk	UMP kinase	[c] : atp + dump ↔ adp + dudp	Nucleotide Salvage Pathway	EC:2.7.4.22
R_URIK2	uridine kinase (GTP:Uridine)	BPLAN_106		udk	uridine kinase	[c] : gtp + uri → gdp + h + ump	Nucleotide Salvage Pathway	EC:2.7.1.48
R_VALTA	valine transaminase	BPLAN_185		ilvE	branched-chain amino acid transaminase	[c] : 3mob + glu-L ↔ akg + val-L	Valine, Leucine, and Isoleucine Metabolism	EC:2.6.1.42
Biomass Reaction
Equation: [c] : (0.488) ala-L + (0.001) amp + (0.281) arg-L + (0.229) asn-L + (0.229) asp-L + (45.7318) atp + (0.000006) coa + (0.126) ctp + (0.087) cys-L + (0.036) datp + (0.014) dctp + (0.014) dgtp + (0.036) dttp + (0.00001) fad + (0.25) gln-L + (0.25) glu-L + (0.582) gly + (0.203) gtp + (45.5608) h2o + (0.09) his-L + (0.276) ile-L + (0.428) leu-L + (0.326) lys-L + (0.146) met-L + (0.00215) nad…

## Sheet: Reactions not associated to orf
Abbreviation	Official name	Equation (note [c] and [e] at the beginning refer to the compartment the reaction takes place in the cytoplasm and extracellular environment, respectively)	Subsystem	Protein class description
R_ACGS	N-acetylglutamate synthase	[c] : accoa + glu-L → acglu + coa + h	Arginine and Proline Metabolism	EC:2.3.1.1
R_ACt2r	acetate reversible transport via proton symport	ac[e] + h[e] ↔ ac[c] + h[c]	Transport, Extracellular
R_ADA	Adenosine deaminase	[c] : adn + h + h2o → ins + nh4	Nucleotide Salvage Pathway	EC:3.5.4.4
R_ADD	adenine deaminase (reaction also occures spontaneously)	[c] : ade + h + h2o → hxan + nh4	Nucleotide Salvage Pathway	EC:3.5.4.2
R_AHC	Adenosylhomocysteinase	[c] : ahcys + h2o ↔ adn + hcys-L	Methionine Metabolism	EC:3.3.1.1
R_AIRC2	Phosphoribosylaminoimidazole carboxylase	[c] : air + atp + hco3 → 5caiz + adp + h + pi	Purine and Pyrimidine Biosynthesis
R_AKGt2r	2-oxoglutarate reversible transport via symport	akg[e] + h[e] ↔ akg[c] + h[c]	Transport, Extracellular
R_ALAR	Alanine racemase	[c] : ala-L ↔ ala-D	Alanine and Aspartate Metabolism	EC:5.1.1.1
R_ALAt2r	L-alanine reversible transport via proton symport	ala-L[e] + h[e] ↔ ala-L[c] + h[c]	Putative Transporters
R_ALATA_L2	alanine transaminase	[c] : ala-L + pydx5p → pyam5p + pyr	Cofactor and Prosthetic Group Biosynthesis	EC:2.1.2.1
R_ARGabc	L-arginine transport via ABC system	arg-L[e] + atp[c] + h2o[c] → adp[c] + arg-L[c] + h[c] + pi[c]	Transport, Extracellular
R_ASNt2r	L-asparagine reversible transport via proton symport	asn-L[e] + h[e] ↔ asn-L[c] + h[c]	Transport, Extracellular
R_BPNT	3&apos;,5&apos;-bisphosphate nucleotidase	[c] : h2o + pap → amp + pi	Cysteine Metabolism
R_CMPN	CMP nucleosidase	[c] : cmp + h2o → csn + r5p	Nucleotide Salvage Pathway	EC:3.2.2.10
R_CO2t	CO2 transporter via diffusion	co2[e] ↔ co2[c]	Transport, Extracellular
R_CYSabc	L-cysteine transport via ABC system	atp[c] + cys-L[e] + h2o[c] → adp[c] + cys-L[c] + h[c] + pi[c]	Transport, Extracellular
R_DADA	Deoxyadenosine deaminase	[c] : dad-2 + h + h2o → din + nh4	Nucleotide Salvage Pathway	EC:3.5.4.4
R_dhorSt	S-Dihydroorotate transporter	dhor-S[e] ↔ dhor-S[c]	Transport, Extracellular
R_DMATT	dimethylallyltranstransferase	[c] : dmpp + ipdp → grdp + ppi	Cofactor and Prosthetic Group Biosynthesis	EC:2.5.1.1
R_DNMPPA	Dihydroneopterin monophosphate dephosphorylase	[c] : dhpmp + h2o → dhnpt + pi	Cofactor and Prosthetic Group Biosynthesis
R_DTMPK	dTMP kinase	[c] : atp + dtmp ↔ adp + dtdp	Nucleotide Salvage Pathway	EC:2.7.4.9
R_DURIK1	deoxyuridine kinase (ATP:Deoxyuridine)	[c] : atp + duri → adp + dump + h	Nucleotide Salvage Pathway	EC:2.7.1.21
R_DXPS	1-deoxy-D-xylulose 5-phosphate synthase	[c] : g3p + h + pyr → co2 + dxyl5p	Cofactor and Prosthetic Group Biosynthesis	EC:2.2.1.7
R_FORt	formate transport via diffusion	for[e] ↔ for[c]	Transport, Extracellular
R_G5SADs	L-glutamate 5-semialdehyde dehydratase (spontaneous)	[c] : glu5sa → 1pyr5c + h + h2o	Arginine and Proline Metabolism
R_GCALDD	Glycolaldehyde dehydrogenase	[c] : gcald + h2o + nad → glyclt + (2) h + nadh	Folate Metabolism
R_GLNabc	L-glutamine transport via ABC system	atp[c] + gln-L[e] + h2o[c] → adp[c] + gln-L[c] + h[c] + pi[c]	Transport, Extracellular
R_GLYCLTt2r	glycolate transport via proton symport, reversible	glyclt[e] + h[e] ↔ glyclt[c] + h[c]	Transport, Extracellular
R_GRTT	geranyltranstransferase	[c] : grdp + ipdp → frdp + ppi	Cofactor and Prosthetic Group Biosynthesis	EC:2.5.1.10
R_GUAD	guanine deaminase	[c] : gua + h + h2o → nh4 + xan	Nucleotide Salvage Pathway	EC:3.5.4.3
R_H2Ot	H2O transport via diffusion	h2o[e] ↔ h2o[c]	Transport, Extracellular
R_H2St	h2s transport (diffusion)	h2s[e] ↔ h2s[c]	Transport, Extracellular
R_HCO3E	HCO3 equilibration reaction	[c] : co2 + h2o ↔ h + hco3		EC:4.2.1.1
R_HISabc	L-histidine transport via ABC system	atp[c] + h2o[c] + his-L[e] → adp[c] + h[c] + his-L[c] + pi[c]	Transport, Extracellular
R_HSST	homoserine O-succinyltransferase	[c] : hom-L + succoa → coa + suchms	Methionine Metabolism	EC:2.3.1.46
R_ILEabc	L-isoleucine transport via ABC system	atp[c] + h2o[c] + ile-L[e] → adp[c] + h[c] + ile-L[c] + pi[c]	Transport, Extracellular
R_LEUabc	L-leucine transport via ABC system	atp[c] + h2o[c] + leu-L[e] → adp[c] + h[c] + leu-L[c] + pi[c]	Transport, Extracellular
R_LYSabc	L-lysine transport via ABC system	atp[c] + h2o[c] + lys-L[e] → adp[c] + h[c] + lys-L[c] + pi[c]	Transport, Extracellular
R_METabc	L-methionine transport via ABC system	atp[c] + h2o[c] + met-L[e] → adp[c] + h[c] + met-L[c] + pi[c]	Transport, Extracellular
R_NACUP	Nicotinic acid uptake	nac[e] → nac[c]	Transport, Extracellular
R_NAt3_1	sodium proton antiporter (H:NA is 1:1)	h[e] + na1[c] ↔ h[c] + na1[e]	Transport, Extracellular
R_NH4t	ammonia reversible transport	nh4[e] ↔ nh4[c]	Transport, Extracellular
R_NTD1	5&apos;-nucleotidase (IMP)	[c] : dump + h2o → duri + pi	Nucleotide Salvage Pathway	EC:3.1.3.5
R_NTD10	5&apos;-nucleotidase (XMP)	[c] : h2o + xmp → pi + xtsn	Nucleotide Salvage Pathway	EC:3.1.3.5
R_NTD11	5&apos;-nucleotidase (IMP)	[c] : h2o + imp → ins + pi	Nucleotide Salvage Pathway	EC:3.1.3.5
R_NTD2	5&apos;-nucleotidase (UMP)	[c] : h2o + ump → pi + uri	Nucleotide Salvage Pathway	EC:3.1.3.5
R_NTD3	5&apos;-nucleotidase (dCMP)	[c] : dcmp + h2o → dcyt + pi	Nucleotide Salvage Pathway	EC:3.1.3.5
R_NTD4	5&apos;-nucleotidase (CMP)	[c] : cmp + h2o → cytd + pi	Nucleotide Salvage Pathway	EC:3.1.3.5
R_NTD5	5&apos;-nucleotidase (dTMP)	[c] : dtmp + h2o → pi + thymd	Nucleotide Sugar Metabolism	EC:3.1.3.5
R_NTD6	5&apos;-nucleotidase (dAMP)	[c] : damp + h2o → dad-2 + pi	Nucleotide Sugar Metabolism	EC:3.1.3.5
R_NTD7	5&apos;-nucleotidase (AMP)	[c] : amp + h2o → adn + pi	Nucleotide Sugar Metabolism	EC:3.1.3.5
R_NTD8	5&apos;-nucleotidase (dGMP)	[c] : dgmp + h2o → dgsn + pi	Nucleotide Sugar Metabolism	EC:3.1.3.5
R_NTD9	5&apos;-nucleotidase (GMP)	[c] : gmp + h2o → gsn + pi	Nucleotide Sugar Metabolism	EC:3.1.3.5
R_O2t	o2 transport (diffusion)	o2[e] ↔ o2[c]	Transport, Extracellular
R_PERD	Erythronate 4-phosphate (4per) dehydrogenase	[c] : 4per + nad ↔ h + nadh + ohpb	Cofactor and Prosthetic Group Biosynthesis	EC:1.1.1.-
R_PHEt2r	L-phenylalanine reversible transport via proton symport	h[e] + phe-L[e] ↔ h[c] + phe-L[c]	Transport, Extracellular
R_PMDPHT	pyrimidine phosphatase	[c] : 5aprbu + h2o → 4r5au + pi	Cofactor and Prosthetic Group Biosynthesis
R_PNTOt4	Pantothenate sodium symporter	na1[e] + pnto-R[e] → na1[c] + pnto-R[c]	Transport, Extracellular
R_PPBNGt	Phorphobilinogen transport	ppbng[e] ↔ ppbng[c]	Transport, Extracellular
R_PPCDC	phosphopantothenoylcysteine decarboxylase	[c] : 4ppcys + h → co2 + pan4p	Cofactor and Prosthetic Group Biosynthesis	EC:4.1.1.36
R_PPNCL2	phosphopantothenate-cysteine ligase	[c] : 4ppan + ctp + cys-L→ 4ppcys + cmp + h + ppi	Cofactor and Prosthetic Group Biosynthesis	EC:6.3.2.5
R_PROt2r	L-proline reversible transport via proton symport	h[e] + pro-L[e] ↔ h[c] + pro-L[c]	Transport, Extracellular
R_PSP_L	phosphoserine phosphatase (L-serine)	[c] : h2o + pser-L → pi + ser-L	Glycine and Serine Metabolism	EC:3.1.3.3
R_PYDXK	pyridoxal kinase	[c] : atp + pydx --&gt; adp + h + pydx5p	Cofactor and Prosthetic Group Biosynthesis
R_PYDXPP	Pyridoxal 5-phosphate phosphatase	[c] : h2o + pydx5p → pi + pydx	Cofactor and Prosthetic Group Biosynthesis
R_PYRt2r	pyruvate reversible transport via proton symport	h[e] + pyr[e] ↔ h[c] + pyr[c]	Transport, Extracellular
R_SERt4	L-serine via sodium symport	na1[e] + ser-L[e] → na1[c] + ser-L[c]	Transport, Extracellular
R_THMabc	thiamine transport via ABC system	atp[c] + h2o[c] + thm[e] → adp[c] + h[c] + pi[c] + thm[c]	Transport, Extracellular
R_THRabc	L-threonine transport via ABC system	atp[c] + h2o[c] + thr-L[e] → adp[c] + h[c] + pi[c] + thr-L[c]	Transport, Extracellular
R_TMDK1	thymidine kinase (ATP:thymidine)	[c] : atp + thymd → adp + dtmp + h	Nucleotide Salvage Pathway	EC:2.7.1.21
R_TMDPP	thymidine phosphorylase	[c] : pi + thymd ↔ 2dr1p + thym	Nucleotide Salvage Pathway	EC:2.4.2.4
R_TRPt2r	L-tryptophan reversible transport via proton symport	h[e] + trp-L[e] ↔ h[c] + trp-L[c]	Transport, Extracellular
R_TYRt2r	L-tyrosine reversible transport via proton symport	h[e] + tyr-L[e] ↔ h[c] + tyr-L[c]	Transport, Extracellular
R_UAGAAT	UDP-N-acetylglucosamine acyltransferase	[c] : 3hmrsACP + uacgam ↔ ACP + u3aga	Cell Envelope Biosynthesis	EC:2.3.1.129
R_VALabc	L-valine transport via ABC system	atp[c] + h2o[c] + val-L[e] → adp[c] + h[c] + pi[c] + val-L[c]	Transport, Extracellular

## Sheet: Exchange_fluxes
		Constraints on Exchange Fluxes
Abbreviation	Equation	Lower Bound	Upper Bound
EX_nh4[e]	[e]nh4 <==>	0	1e+30
EX_akg[e]	[e]akg <==>	Varied	0
EX_o2[e]	[e]o2 <==>	Varied	0	*
EX_co2[e]	[e]co2 <==>	-1e+30	1e+30
EX_fe2[e]	[e]fe2 <==>	-1e+30	1e+30
EX_h2o[e]	[e]h2o <==>	-1e+30	1e+30
EX_h2s[e]	[e]h2s <==>	-1e+30	1e+30
EX_h[e]	[e]h <==>	-1e+30	1e+30
EX_k[e]	[e]k <==>	-1e+30	1e+30
EX_na1[e]	[e]na1 <==>	-1e+30	1e+30
EX_pi[e]	[e]pi <==>	-1e+30	1e+30
EX_ac[e]	[e]ac <==>	Varied	1e+30
EX_ala-L[e]	[e]ala-L <==>	Varied	1e+30
EX_arg-L[e]	[e]arg-L <==>	Varied	1e+30
EX_asn-L[e]	[e]asn-L <==>	Varied	1e+30	*
EX_asp-L[e]	[e]asp-L <==>	Varied	1e+30
EX_cys-L[e]	[e]cys-L <==>	Varied	1e+30
EX_dhor-S[e]	[e]dhor-S <==>	Varied	1e+30	*
EX_for[e]	[e]for <==>	Varied	1e+30
EX_fru[e]	[e]fru <==>	Varied	1e+30
EX_fum[e]	[e]fum <==>	Varied	1e+30
EX_gln-L[e]	[e]gln-L <==>	Varied	1e+30	*
EX_glu-L[e]	[e]glu-L <==>	Varied	1e+30
EX_gly[e]	[e]gly <==>	Varied	1e+30	*
EX_glyald[e]	[e]glyald <==>	Varied	1e+30
EX_glyc[e]	[e]glyc <==>	Varied	1e+30
EX_glyclt[e]	[e]glyclt <==>	Varied	1e+30
EX_his-L[e]	[e]his-L <==>	Varied	1e+30
EX_ile-L[e]	[e]ile-L <==>	Varied	1e+30
EX_leu-L[e]	[e]leu-L <==>	Varied	1e+30
EX_lys-L[e]	[e]lys-L <==>	Varied	1e+30
EX_mal-L[e]	[e]mal-L <==>	Varied	1e+30
EX_met-L[e]	[e]met-L <==>	Varied	1e+30
EX_nac[e]	[e]nac <==>	Varied	1e+30	*
EX_phe-L[e]	[e]phe-L <==>	Varied	1e+30
EX_pnto-R[e]	[e]pnto-R <==>	Varied	1e+30	*
EX_ppbng[e]	[e]ppbng <==>	Varied	1e+30	*
EX_pro-L[e]	[e]pro-L <==>	Varied	1e+30	*
EX_pyr[e]	[e]pyr <==>	Varied	1e+30
EX_ser-L[e]	[e]ser-L <==>	Varied	1e+30
EX_succ[e]	[e]succ <==>	Varied	1e+30
EX_thm[e]	[e]thm <==>	Varied	1e+30	*
EX_thr-L[e]	[e]thr-L <==>	Varied	1e+30
EX_trp-L[e]	[e]trp-L <==>	Varied	1e+30
EX_tyr-L[e]	[e]tyr-L <==>	Varied	1e+30
EX_urea[e]	[e]urea <==>	Varied	1e+30
EX_val-L[e]	[e]val-L <==>	Varied	1e+30
* The lower bound of these exchange reactions can vary but never be set to zero to obtain a viable phenotype in terms of biomass production in FBA simulations
						** This compound is based on the average fatty acid composition in phospholipids. This metabolite really represents 50 copies of the compound and the reactions involving this metabolite have the stoichiometric coefficients appropriately scaled (e.g. 1/50 or 2/50)

## Sheet: Metab Abbr
ABBREVIATION	COMPARTMENT	METABOLITE NAME	Molecular Formula	Charge
10fthf	Cytosol	10-Formyltetrahydrofolate	C20H22N7O7	-1
13dpg	Cytosol	3-Phospho-D-glyceroyl phosphate	C3H4O10P2	-4
1pyr5c	Cytosol	1-Pyrroline-5-carboxylate	C5H6NO2	-1
23dhdp	Cytosol	2,3-Dihydrodipicolinate	C7H5NO4	-2
23dhmb	Cytosol	(R)-2,3-Dihydroxy-3-methylbutanoate	C5H9O4	-1
23dhmp	Cytosol	(R)-2,3-Dihydroxy-3-methylpentanoate	C6H11O4	-1
25aics	Cytosol	(S)-2-[5-Amino-1-(5-phospho-D-ribosyl)imidazole-4-carboxamido]succinate	C13H15N4O12P	-4
25drapp	Cytosol	2,5-Diamino-6-(ribosylamino)-4-(3H)-pyrimidinone 5'-phosphate	C9H14N5O8P	-2
26dap-LL	Cytosol	LL-2,6-Diaminoheptanedioate	C7H14N2O4	0
26dap-M	Cytosol	meso-2,6-Diaminoheptanedioate	C7H14N2O4	0
2ahbut	Cytosol	(S)-2-Aceto-2-hydroxybutanoate	C6H9O4	-1
2cpr5p	Cytosol	1-(2-Carboxyphenylamino)-1-deoxy-D-ribulose 5-phosphate	C12H13NO9P	-3
2dda7p	Cytosol	2-Dehydro-3-deoxy-D-arabino-heptonate 7-phosphate	C7H10O10P	-3
2dmmq8	Cytosol	2-Demethylmenaquinone 8	C50H70O2	0
2dmmql8	Cytosol	2-Demethylmenaquinol 8	C50H72O2	0
2dr1p	Cytosol	2-Deoxy-D-ribose 1-phosphate	C5H9O7P	-2
2ippm	Cytosol	2-Isopropylmaleate	C7H8O4	-2
2obut	Cytosol	2-Oxobutanoate	C4H5O3	-1
2ombzl	Cytosol	2-Octaprenyl-6-methoxy-1,4-benzoquinol	C47H72O3	0
2ommbl	Cytosol	2-Octaprenyl3-methyl-6-methoxy- 1,4-benzoquinol	C48H74O3	0
2pg	Cytosol	D-Glycerate 2-phosphate	C3H4O7P	-3
2shchc	Cytosol	2-Succinyl-6-hydroxy-2,4-cyclohexadiene-1-carboxylate	C11H10O6	-2
34hpp	Cytosol	3-(4-Hydroxyphenyl)pyruvate	C9H7O4	-1
3c2hmp	Cytosol	3-Carboxy-2-hydroxy-4-methylpentanoate	C7H10O5	-2
3c3hmp	Cytosol	3-Carboxy-3-hydroxy-4-methylpentanoate	C7H10O5	-2
3c4mop	Cytosol	3-Carboxy-4-methyl-2-oxopentanoate	C7H8O5	-2
3dhq	Cytosol	3-Dehydroquinate	C7H9O6	-1
3dhsk	Cytosol	3-Dehydroshikimate	C7H7O5	-1
3hmrsACP	Cytosol	R-3-hydroxy-myristoyl-ACP	C25H47N2O9PRS	-1
3ig3p	Cytosol	C'-(3-Indolyl)-glycerol 3-phosphate	C11H12NO6P	-2
3mob	Cytosol	3-Methyl-2-oxobutanoate	C5H7O3	-1
3mop	Cytosol	(S)-3-Methyl-2-oxopentanoate	C6H9O3	-1
3pg	Cytosol	3-Phospho-D-glycerate	C3H4O7P	-3
3php	Cytosol	3-Phosphohydroxypyruvate	C3H2O7P	-3
3psme	Cytosol	5-O-(1-Carboxyvinyl)-3-phosphoshikimate	C10H9O10P	-4
4abz	Cytosol	4-Aminobenzoate	C7H6NO2	-1
4adcho	Cytosol	4-amino-4-deoxychorismate	C10H10NO5	-1
4hthr	Cytosol	4-Hydroxy-L-threonine	C4H9NO4	0
4mop	Cytosol	4-Methyl-2-oxopentanoate	C6H9O3	-1
4pasp	Cytosol	4-Phospho-L-aspartate	C4H6NO7P	-2
4per	Cytosol	4-Phospho-D-erythronate	C4H6O8P	-3
4ppan	Cytosol	D-4'-Phosphopantothenate	C9H15NO8P	-3
4ppcys	Cytosol	N-((R)-4-Phosphopantothenoyl)-L-cysteine	C12H20N2O9PS	-3
4r5au	Cytosol	4-(1-D-Ribitylamino)-5-aminouracil	C9H16N4O6	0
5aizc	Cytosol	5-amino-1-(5-phospho-D-ribosyl)imidazole-4-carboxylate	C9H11N3O9P	-3
5aprbu	Cytosol	5-Amino-6-(5'-phosphoribitylamino)uracil	C9H15N4O9P	-2
5apru	Cytosol	5-Amino-6-(5'-phosphoribosylamino)uracil	C9H13N4O9P	-2
5caiz	Cytosol	5-phosphoribosyl-5-carboxyaminoimidazole	C9H11N3O9P	-3
5dpmev	Cytosol	(R)-5-Diphosphomevalonate	C6H10O10P2	-4
5ephchc	Cytosol	5-enolpyruvoyl-6-hydroxy-2-succinyl-3-cyclohexene-1-carboxylate	C14H14O9	-3
5fthf	Cytosol	5-Formyltetrahydrofolate	C20H21N7O7	-2
5mthf	Cytosol	5-Methyltetrahydrofolate	C20H24N7O6	-1
5pmev	Cytosol	Mevalonate-5-phosphate	C6H10O7P	-3
6hmhpt	Cytosol	6-hydroxymethyl dihydropterin	C7H10N5O2	1
6hmhptpp	Cytosol	6-hydroxymethyl-dihydropterin pyrophosphate	C7H9N5O8P2	-2
ac	Cytosol	Acetate	C2H3O2	-1
ac[e]	Extracellular	Acetate (Extracellular)	C2H3O2	-1
acACP	Cytosol	Acetyl-ACP	C13H23N2O8PRS	-1
accoa	Cytosol	Acetyl-CoA	C23H34N7O17P3S	-4
acg5p	Cytosol	N-Acetyl-L-glutamyl 5-phosphate	C7H9NO8P	-3
acg5sa	Cytosol	N-Acetyl-L-glutamate 5-semialdehyde	C7H10NO4	-1
acgam1p	Cytosol	N-Acetyl-D-glucosamine 1-phosphate	C8H14NO9P	-2
acglu	Cytosol	N-Acetyl-L-glutamate	C7H9NO5	-2
acorn	Cytosol	N2-Acetyl-L-ornithine	C7H14N2O3	0
ACP	Cytosol	acyl carrier protein	C11H21N2O7PRS	-1
acser	Cytosol	O-Acetyl-L-serine	C5H9NO4	0
actACP	Cytosol	Acetoacetyl-ACP	C15H25N2O9PRS	-1
ade	Cytosol	Adenine	C5H5N5	0
adn	Cytosol	Adenosine	C10H13N5O4	0
adp	Cytosol	ADP	C10H12N5O10P2	-3
agm	Cytosol	Agmatine	C5H16N4	2
ahcys	Cytosol	S-Adenosyl-L-homocysteine	C14H20N6O5S	0
ahdt	Cytosol	2-Amino-4-hydroxy-6-(erythro-1,2,3-trihydroxypropyl)dihydropteridine triphosphate	C9H13N5O13P3	-3
aicar	Cytosol	5-Amino-1-(5-Phospho-D-ribosyl)imidazole-4-carboxamide	C9H13N4O8P	-2
air	Cytosol	5-amino-1-(5-phospho-D-ribosyl)imidazole	C8H12N3O7P	-2
akg	Cytosol	2-Oxoglutarate	C5H4O5	-2
akg[e]	Extracellular	2-Oxoglutarate (Extracellular)	C5H4O5	-2
ala-D	Cytosol	D-Alanine	C3H7NO2	0
ala-L	Cytosol	L-Alanine	C3H7NO2	0
ala-L[e]	Extracellular	L-Alanine	C3H7NO2	0
alaala	Cytosol	D-Alanyl-D-alanine	C6H12N2O3	0
alac-S	Cytosol	(S)-2-Acetolactate	C5H7O4	-1
amet	Cytosol	S-Adenosyl-L-methionine	C15H23N6O5S	1
amp	Cytosol	AMP	C10H12N5O7P	-2
anth	Cytosol	Anthranilate	C7H6NO2	-1
apoACP	Cytosol	apoprotein [acyl carrier protein]	RHO	0
arg-L	Cytosol	L-Arginine	C6H15N4O2	1
arg-L[e]	Extracellular	L-Arginine	C6H15N4O2	1
argsuc	Cytosol	N(omega)-(L-Arginino)succinate	C10H17N4O6	-1
asn-L	Cytosol	L-Asparagine	C4H8N2O3	0
asn-L[e]	Extracellular	L-Asparagine (Extracellular)	C4H8N2O3	0
asp-L	Cytosol	L-Aspartate	C4H6NO4	-1
asp-L[e]	Extracellular	L-Aspartate	C4H6NO4	-1
aspsa	Cytosol	L-Aspartate 4-semialdehyde	C4H7NO3	0
atp	Cytosol	ATP	C10H12N5O13P3	-4
cbp	Cytosol	Carbamoyl phosphate	CH2NO5P	-2
cdp	Cytosol	CDP (cytidine-diphosphate, cytidine-5'-diphosphate)	C9H12N3O11P2	-3
cdpdag_Pam	Cytosol	CDPdiacylglycerol (Blattabacterium Periplaneta americana) **	C2286H3998N150O750P100	-100
chor	Cytosol	Chorismate	C10H8O6	-2
citr-L	Cytosol	L-Citrulline	C6H13N3O3	0
cmp	Cytosol	CMP	C9H12N3O8P	-2
co2	Cytosol	CO2	CO2	0
co2[e]	Extracellular	CO2 (Extracellular)	CO2	0
coa	Cytosol	Coenzyme A	C21H32N7O16P3S	-4
csn	Cytosol	Cytosine	C4H5N3O	0
ctp	Cytosol	CTP	C9H12N3O14P3	-4
cys-L	Cytosol	L-Cysteine	C3H7NO2S	0
cys-L[e]	Extracellular	L-Cysteine	C3H7NO2S	0
cyst-L	Cytosol	L-Cystathionine	C7H14N2O4S	0
cytd	Cytosol	Cytidine	C9H13N3O5	0
dad-2	Cytosol	Deoxyadenosine	C10H13N5O3	0
dadp	Cytosol	dADP	C10H12N5O9P2	-3
damp	Cytosol	dAMP	C10H12N5O6P	-2
datp	Cytosol	dATP	C10H12N5O12P3	-4
db4p	Cytosol	3,4-dihydroxy-2-butanone 4-phosphate	C4H7O6P	-2
dcamp	Cytosol	N6-(1,2-Dicarboxyethyl)-AMP	C14H14N5O11P	-4
dcdp	Cytosol	dCDP	C9H12N3O10P2	-3
dcmp	Cytosol	dCMP	C9H12N3O7P	-2
dctp	Cytosol	dCTP	C9H12N3O13P3	-4
dcyt	Cytosol	Deoxycytidine	C9H13N3O4	0
ddcaACP	Cytosol	Dodecanoyl-ACP (n-C12:0ACP)	C23H43N2O8PRS	-1
dgdp	Cytosol	dGDP	C10H12N5O10P2	-3
dgmp	Cytosol	dGMP	C10H12N5O7P	-2
dgsn	Cytosol	Deoxyguanosine	C10H13N5O4	0
dgtp	Cytosol	dGTP	C10H12N5O13P3	-4
dhap	Cytosol	Dihydroxyacetone phosphate	C3H5O6P	-2
dhf	Cytosol	7,8-Dihydrofolate	C19H20N7O6	-1
dhna	Cytosol	1,4-Dihydroxy-2-naphthoate	C11H7O4	-1
dhnpt	Cytosol	2-Amino-4-hydroxy-6-(D-erythro-1,2,3-trihydroxypropyl)-7,8-dihydropteridine	C9H14N5O4	1
dhor-S	Cytosol	(S)-Dihydroorotate	C5H5N2O4	-1
dhor-S[e]	Extracellular	(S)-Dihydroorotate	C5H5N2O4	-1
dhpmp	Cytosol	Dihydroneopterin monophosphate	C9H12N5O7P	-2
dhpt	Cytosol	Dihydropteroate	C14H13N6O3	-1
din	Cytosol	Deoxyinosine	C10H12N4O4	0
dmlz	Cytosol	6,7-Dimethyl-8-(1-D-ribityl)lumazine	C13H18N4O6	0
dmpp	Cytosol	Dimethylallyl diphosphate	C5H9O7P2	-3
dnad	Cytosol	Deamino-NAD+	C21H24N6O15P2	-2
dpcoa	Cytosol	Dephospho-CoA	C21H33N7O13P2S	-2
dtdp	Cytosol	dTDP	C10H13N2O11P2	-3
dtmp	Cytosol	dTMP	C10H13N2O8P	-2
dttp	Cytosol	dTTP	C10H13N2O14P3	-4
dudp	Cytosol	dUDP	C9H11N2O11P2	-3
dump	Cytosol	dUMP	C9H11N2O8P	-2
duri	Cytosol	Deoxyuridine	C9H12N2O5	0
dutp	Cytosol	dUTP	C9H11N2O14P3	-4
dxyl5p	Cytosol	1-deoxy-D-xylulose 5-phosphate	C5H9O7P	-2
e4p	Cytosol	D-Erythrose 4-phosphate	C4H7O7P	-2
eig3p	Cytosol	D-erythro-1-(Imidazol-4-yl)glycerol 3-phosphate	C6H9N2O6P	-2
f1p	Cytosol	D-Fructose 1-phosphate	C6H11O9P	-2
f6p	Cytosol	D-Fructose 6-phosphate	C6H11O9P	-2
fad	Cytosol	FAD	C27H31N9O15P2	-2
fadh2	Cytosol	FADH2	C27H33N9O15P2	-2
fdp	Cytosol	D-Fructose 1,6-bisphosphate	C6H10O12P2	-4
fe2	Cytosol	Fe2+	Fe	2
fe2[e]	Extracellular	Fe2+ (Extracellular)	Fe	2
fgam	Cytosol	N2-Formyl-N1-(5-phospho-D-ribosyl)glycinamide	C8H13N2O9P	-2
fmn	Cytosol	FMN	C17H19N4O9P	-2
for	Cytosol	Formate	CH1O2	-1
for[e]	Extracellular	Formate	CH1O2	-1
fpram	Cytosol	2-(Formamido)-N1-(5-phospho-D-ribosyl)acetamidine	C8H15N3O8P	-1
fprica	Cytosol	5-Formamido-1-(5-phospho-D-ribosyl)imidazole-4-carboxamide	C10H13N4O9P	-2
frdp	Cytosol	Farnesyl diphosphate	C15H25O7P2	-3
fru	Cytosol	D-Fructose	C6H12O6	0
fru[e]	Extracellular	D-Fructose (Extracellular)	C6H12O6	0
fum	Cytosol	Fumarate	C4H2O4	-2
fum[e]	Extracellular	Fumarate	C4H2O4	-2
g3p	Cytosol	Glyceraldehyde 3-phosphate	C3H5O6P	-2
gam1p	Cytosol	D-Glucosamine 1-phosphate	C6H13NO8P	-1
gam6p	Cytosol	D-Glucosamine 6-phosphate	C6H13NO8P	-1
gar	Cytosol	N1-(5-Phospho-D-ribosyl)glycinamide	C7H14N2O8P	-1
gcald	Cytosol	Glycolaldehyde	C2H4O2	0
gdp	Cytosol	GDP	C10H12N5O11P2	-3
gln-L	Cytosol	L-Glutamine	C5H10N2O3	0
gln-L[e]	Extracellular	L-Glutamine (Extracellular)	C5H10N2O3	0
glu5sa	Cytosol	L-Glutamate 5-semialdehyde	C5H9NO3	0
glu-D	Cytosol	D-Glutamate	C5H8NO4	-1
glu-L	Cytosol	L-Glutamate	C5H8NO4	-1
glu-L[e]	Extracellular	L-Glutamate	C5H8NO4	-1
gly	Cytosol	Glycine	C2H5NO2	0
gly[e]	Extracellular
glyald	Cytosol	D-Glyceraldehyde	C3H6O3	0
glyald[e]	Extracellular	D-Glyceraldehyde (Extracellular)	C3H6O3	0
glyc	Cytosol	Glycerol	C3H8O3	0
glyc[e]	Extracellular	Glycerol (Extracellular)	C3H8O3	0
glyc3p	Cytosol	Glycerol 3-phosphate	C3H7O6P	-2
glyclt	Cytosol	Glycolate	C2H3O3	-1
glyclt[e]	Extracellular	Glycolate (Extracellular)	C2H3O3	-1
gmp	Cytosol	GMP	C10H12N5O8P	-2
grdp	Cytosol	Geranyl diphosphate	C10H17O7P2	-3
gsn	Cytosol	Guanosine	C10H13N5O5	0
gtp	Cytosol	GTP	C10H12N5O14P3	-4
gua	Cytosol	Guanine	C5H5N5O	0
h	Cytosol	H+	H	1
h[e]	Extracellular	H+	H	1
h2o	Cytosol	H2O	H2O	0
h2o[e]	Extracellular	H2O (Extracellular)	H2O	0
h2o2	Cytosol	Hydrogen peroxide	H2O2	0
h2s	Cytosol	Hydrogen sulfide	H2S	0
h2s[e]	Extracellular	Hydrogen sulfide	H2S	0
hco3	Cytosol	Bicarbonate	CHO3	-1
hcys-L	Cytosol	L-Homocysteine	C4H9NO2S	0
hdeACP	Cytosol	Hexadecenoyl-ACP (n-C16:1ACP)	C27H49N2O8PRS	-1
his-L	Cytosol	L-Histidine	C6H9N3O2	0
his-L[e]	Extracellular	L-Histidine (Extracellular)	C6H9N3O2	0
hisp	Cytosol	L-Histidinol phosphate	C6H11N3O4P	-1
histd	Cytosol	L-Histidinol	C6H12N3O	1
hmbil	Cytosol	Hydroxymethylbilane	C40H38N4O17	-8
hom-L	Cytosol	L-Homoserine	C4H9NO3	0
hxan	Cytosol	Hypoxanthine	C5H4N4O	0
ichor	Cytosol	Isochorismate	C10H8O6	-2
idp	Cytosol	IDP	C10H11N4O11P2	-3
ile-L	Cytosol	L-Isoleucine	C6H13NO2	0
ile-L[e]	Extracellular	L-Isoleucine	C6H13NO2	0
imacp	Cytosol	3-(Imidazol-4-yl)-2-oxopropyl phosphate	C6H7N2O5P	-2
imp	Cytosol	IMP	C10H11N4O8P	-2
indole	Cytosol	Indole	C8H7N	0
ins	Cytosol	Inosine	C10H12N4O5	0
ipdp	Cytosol	Isopentenyl diphosphate	C5H9O7P2	-3
itp	Cytosol	ITP	C10H11N4O14P3	-4
k	Cytosol	K+	K	1
k[e]	Extracellular	K+ (Extracellular)	K	1
leu-L	Cytosol	L-Leucine	C6H13NO2	0
leu-L[e]	Extracellular	L-Leucine (Extracellular)	C6H13NO2	0
lys-L	Cytosol	L-Lysine	C6H15N2O2	1
lys-L[e]	Extracellular	L-Lysine (Extracellular)	C6H15N2O2	1
mal-L	Cytosol	L-Malate	C4H4O5	-2
mal-L[e]	Extracellular	L-Malate (Extracellular)	C4H4O5	-2
malACP	Cytosol	Malonyl-[acyl-carrier protein]	C14H22N2O10PRS	-2
malcoa	Cytosol	Malonyl-CoA	C24H33N7O19P3S	-5
met-L	Cytosol	L-Methionine	C5H11NO2S	0
met-L[e]	Extracellular	L-Methionine (Extracellular)	C5H11NO2S	0
methf	Cytosol	5,10-Methenyltetrahydrofolate	C20H20N7O6	-1
mev-R	Cytosol	(R)-mevalonate	C6H11O4	-1
mlthf	Cytosol	5,10-Methylenetetrahydrofolate	C20H22N7O6	-1
mql8	Cytosol	Menaquinol 8	C51H74O2	0
mqn8	Cytosol	Menaquinone 8	C51H72O2	0
myrsACP	Cytosol	Myristoyl-ACP (n-C14:0ACP)	C25H47N2O8PRS	-1
na1	Cytosol	Sodium	Na	1
na1[e]	Extracellular	Sodium (Extracellular)	Na	1
nac	Cytosol	Nicotinate	C6H4NO2	-1
nac[e]	Extracellular	Nicotinate	C6H4NO2	-1
nad	Cytosol	Nicotinamide adenine dinucleotide	C21H26N7O14P2	-1
nadh	Cytosol	Nicotinamide adenine dinucleotide - reduced	C21H27N7O14P2	-2
nadp	Cytosol	Nicotinamide adenine dinucleotide phosphate	C21H25N7O17P3	-3
nadph	Cytosol	Nicotinamide adenine dinucleotide phosphate - reduced	C21H26N7O17P3	-4
nh4	Cytosol	ammonium	H4N	1
nh4[e]	Extracellular	ammonium (Extracellular)	H4N	1
nicrnt	Cytosol	Nicotinate D-ribonucleotide	C11H12NO9P	-2
nmn	Cytosol	NMN	C11H14N2O8P	-1
o2	Cytosol	O2	O2	0
o2[e]	Extracellular	O2 (Extracellular)	O2	0
o2s	Cytosol	Superoxide anion	O2	-1
oaa	Cytosol	Oxaloacetate	C4H2O5	-2
octdp	Cytosol	all-trans-Octaprenyl diphosphate	C40H65O7P2	-3
octeACP	Cytosol	Octadecenoyl-ACP (n-C18:1ACP)	C29H53N2O8PRS	-1
ohpb	Cytosol	2-Oxo-3-hydroxy-4-phosphobutanoate	C4H4O8P	-3
orn	Cytosol	Ornithine	C5H13N2O2	1
orot	Cytosol	Orotate	C5H3N2O4	-1
orot5p	Cytosol	Orotidine 5'-phosphate	C10H10N2O11P	-3
pa_Pam	Cytosol	phosphatidate (Blattabacterium Periplaneta americana) **	C1836H3398O400P50	-100
palmACP	Cytosol	Palmitoyl-ACP (n-C16:0ACP)	C27H51N2O8PRS	-1
pan4p	Cytosol	Pantetheine 4'-phosphate	C11H21N2O7PS	-2
pap	Cytosol	Adenosine 3',5'-bisphosphate	C10H11N5O10P2	-4
pdx5p	Cytosol	Pyridoxine 5'-phosphate	C8H10NO6P	-2
pe_Pam	Cytosol	Phosphatidylethanolamine (Blattabacterium Periplaneta americana) **	C1936H3748N50O400P50	0
pep	Cytosol	Phosphoenolpyruvate	C3H2O6P	-3
peptido_Pam	Cytosol	Peptidoglycan subunit of Blattabacterium Periplaneta americana	C40H62N8O21	-2
phe-L	Cytosol	L-Phenylalanine	C9H11NO2	0
phe-L[e]	Extracellular	L-Phenylalanine (Extracellular)	C9H11NO2	0
phom	Cytosol	O-Phospho-L-homoserine	C4H8NO6P	-2
phpyr	Cytosol	Phenylpyruvate	C9H7O3	-1
phthr	Cytosol	O-Phospho-4-hydroxy-L-threonine	C4H8NO7P	-2
pi	Cytosol	Phosphate	HO4P	-2
pi[e]	Extracellular	Phosphate (Extracellular)	HO4P	-2
pnto-R	Cytosol	(R)-Pantothenate	C9H16NO5	-1
pnto-R[e]	Extracellular	(R)-Pantothenate (Extracellular)	C9H16NO5	-1
ppbng	Cytosol	Porphobilinogen	C10H13N2O4	-1
ppbng[e]	Extracellular	Porphobilinogen	C10H13N2O4	-1
pphn	Cytosol	Prephenate	C10H8O6	-2
ppi	Cytosol	Diphosphate	HO7P2	-3
pram	Cytosol	5-Phospho-beta-D-ribosylamine	C5H11NO7P	-1
pran	Cytosol	N-(5-Phospho-D-ribosyl)anthranilate	C12H13NO9P	-3
prbamp	Cytosol	1-(5-Phosphoribosyl)-AMP	C15H19N5O14P2	-4
prbatp	Cytosol	1-(5-Phosphoribosyl)-ATP	C15H19N5O20P4	-6
prfp	Cytosol	1-(5-Phosphoribosyl)-5-[(5-phosphoribosylamino)methylideneamino]imidazole-4-carboxamide	C15H21N5O15P2	-4
prlp	Cytosol	5-[(5-phospho-1-deoxyribulos-1-ylamino)methylideneamino]-1-(5-phosphoribosyl)imidazole-4-carboxamide	C15H21N5O15P2	-4
pro-L	Cytosol	L-Proline	C5H9NO2	0
pro-L[e]	Extracellular	L-Proline (Extracellular)	C5H9NO2	0
prpp	Cytosol	5-Phospho-alpha-D-ribose 1-diphosphate	C5H8O14P3	-5
ps_Pam	Cytosol	phosphatidylserine (Blattabacterium Periplaneta americana) **	C1986H3698N50O500P50	-50
pser-L	Cytosol	O-Phospho-L-serine	C3H6NO6P	-2
ptrc	Cytosol	Putrescine	C4H14N2	2
pyam5p	Cytosol	Pyridoxamine 5'-phosphate	C8H12N2O5P	-1
pydx5p	Cytosol	Pyridoxal 5'-phosphate	C8H8NO6P	-2
pydx	Cytosol	Pyridoxal	C8H9NO3	0
pyr	Cytosol	Pyruvate	C3H3O3	-1
pyr[e]	Extracellular	Pyruvate (Extracellular)	C3H3O3	-1
r1p	Cytosol	alpha-D-Ribose 1-phosphate	C5H9O8P	-2
r5p	Cytosol	alpha-D-Ribose 5-phosphate	C5H9O8P	-2
ribflv	Cytosol	Riboflavin	C17H20N4O6	0
ru5p-D	Cytosol	D-Ribulose 5-phosphate	C5H9O8P	-2
s7p	Cytosol	Sedoheptulose 7-phosphate	C7H13O10P	-2
sbzcoa	Cytosol	O-Succinylbenzoyl-CoA	C32H39N7O20P3S	-5
ser-L	Cytosol	L-Serine	C3H7NO3	0
ser-L[e]	Extracellular	L-Serine (Extracellular)	C3H7NO3	0
skm	Cytosol	Shikimate	C7H9O5	-1
skm5p	Cytosol	Shikimate 5-phosphate	C7H8O8P	-3
sl26da	Cytosol	N-Succinyl-LL-2,6-diaminoheptanedioate	C11H16N2O7	-2
sl2a6o	Cytosol	N-Succinyl-2-L-amino-6-oxoheptanedioate	C11H12NO8	-3
ssaltpp	Cytosol	Succinate semialdehyde-thiamin diphosphate anion_	C16H21N4O10P2S	-3
sucbz	Cytosol	o-Succinylbenzoate	C11H8O5	-2
succ	Cytosol	Succinate	C4H4O4	-2
succ[e]	Extracellular	Succinate (Extracellular)	C4H4O4	-2
succoa	Cytosol	Succinyl-CoA	C25H35N7O19P3S	-5
suchms	Cytosol	O-Succinyl-L-homoserine	C8H12NO6	-1
tdeACP	Cytosol	Tetradecenoyl-ACP (n-C14:1ACP)	C25H45N2O8PRS	-1
thdp	Cytosol	2,3,4,5-Tetrahydrodipicolinate	C7H7NO4	-2
thf	Cytosol	5,6,7,8-Tetrahydrofolate	C19H22N7O6	-1
thm	Cytosol	Thiamin	C12H17N4OS	1
thm[e]	Extracellular	Thiamin (Extracellular)	C12H17N4OS	1
thmpp	Cytosol	Thiamine diphosphate	C12H16N4O7P2S	-2
thr-L	Cytosol	L-Threonine	C4H9NO3	0
thr-L[e]	Extracellular	L-Threonine (Extracellular)	C4H9NO3	0
thym	Cytosol	Thymine	C5H6N2O2	0
thymd	Cytosol	Thymidine	C10H14N2O5	0
trdox	Cytosol	Oxidized thioredoxin	X	0
trdrd	Cytosol	Reduced thioredoxin	XH2	0
trp-L	Cytosol	L-Tryptophan	C11H12N2O2	0
trp-L[e]	Extracellular	L-Tryptophan (Extracellular)	C11H12N2O2	0
tyr-L	Cytosol	L-Tyrosine	C9H11NO3	0
tyr-L[e]	Extracellular	L-Tyrosine (Extracellular)	C9H11NO3	0
u3aga	Cytosol	UDP-3-O-(3-hydroxytetradecanoyl)-N-acetylglucosamine	C31H51N3O19P2	-2
u3hga	Cytosol	UDP-3-O-(3-hydroxytetradecanoyl)-D-glucosamine	C29H50N3O18P2	-1
uaagmda	Cytosol	Undecaprenyl-diphospho-N-acetylmuramoyl-(N-acetylglucosamine)-L-ala-D-glu-meso-2,6-diaminopimeloyl-D-ala-D-ala	C95H152N8O28P2	-4
uaccg	Cytosol	UDP-N-acetyl-3-O-(1-carboxyvinyl)-D-glucosamine	C20H26N3O19P2	-3
uacgam	Cytosol	UDP-N-acetyl-D-glucosamine	C17H25N3O17P2	-2
uagmda	Cytosol	Undecaprenyl-diphospho-N-acetylmuramoyl-L-alanyl-D-glutamyl-meso-2,6-diaminopimeloyl-D-alanyl-D-alanine	C87H139N7O23P2	-4
uama	Cytosol	UDP-N-acetylmuramoyl-L-alanine	C23H33N4O20P2	-3
uamag	Cytosol	UDP-N-acetylmuramoyl-L-alanyl-D-glutamate	C28H39N5O23P2	-4
uamr	Cytosol	UDP-N-acetylmuramate	C20H28N3O19P2	-3
udcpdp	Cytosol	Undecaprenyl diphosphate	C55H89O7P2	-3
udcpp	Cytosol	Undecaprenyl phosphate	C55H89O4P	-2
udp	Cytosol	UDP	C9H11N2O12P2	-3
ugmd	Cytosol	UDP-N-acetylmuramoyl-L-alanyl-D-gamma-glutamyl-meso-2,6-diaminopimelate	C35H51N7O26P2	-4
ugmda	Cytosol	UDP-N-acetylmuramoyl-L-alanyl-D-glutamyl-meso-2,6-diaminopimeloyl-D-alanyl-D-alanine	C41H61N9O28P2	-4
ump	Cytosol	UMP	C9H11N2O9P	-2
uppg3	Cytosol	Uroporphyrinogen III	C40H36N4O16	-8
ura	Cytosol	Uracil	C4H4N2O2	0
urea	Cytosol	Urea	CH4N2O	0
urea[e]	Extracellular	Urea	CH4N2O	0
uri	Cytosol	Uridine	C9H12N2O6	0
utp	Cytosol	UTP	C9H11N2O15P3	-4
val-L	Cytosol	L-Valine	C5H11NO2	0
val-L[e]	Extracellular	L-Valine (Extracellular)	C5H11NO2	0
xan	Cytosol	Xanthine	C5H4N4O2	0
xmp	Cytosol	Xanthosine 5'-phosphate	C10H11N4O9P	-2
xtsn	Cytosol	Xanthosine	C10H12N4O6	0
xu5p-D	Cytosol	D-Xylulose 5-phosphate	C5H9O8P	-2

## Sheet: Dead End Metab
Dead End Metabolites
Abbr	Name	Location	RxnParticipation	No. Rxns
1pyr5c	1-Pyrroline-5-carboxylate	Cytosol	Product	1
2ombzl	2-Octaprenyl-6-methoxy-1,4-benzoquinol	Cytosol	Substrate	1
2ommbl	2-Octaprenyl3-methyl-6-methoxy- 1,4-benzoquinol	Cytosol	Product	1
4hthr	4-Hydroxy-L-threonine	Cytosol	Product	1
apoACP	apoprotein [acyl carrier protein	Cytosol	Substrate	1
fe2	Fe2+	Cytosol	Product	1
k	K+	Cytosol	Product	1
mev-R	(R)-mevalonate	Cytosol	Substrate	1
o2s	Superoxide anion	Cytosol	Substrate	1
thym	Thymine	Cytosol	Product	1
u3hga	UDP-3-O-(3-hydroxytetradecanoyl)-D-glucosamine	Cytosol	Product	1
uppg3	Uroporphyrinogen III	Cytosol	Product	1
