# Supplementary material for: Metabolic stasis in an ancient symbiosis: genome-scale metabolic networks from two Blattabacterium cuenoti strains, primary endosymbionts of cockroaches
Source: BMC Microbiol. 2012 Jan 18;12(Suppl 1):S5. doi: 10.1186/1471-2180-12-S1-S5 (PMC3287516; doi:10.1186/1471-2180-12-S1-S5)
Supplement: Additional file 5 — Metabolic network model of Bge strain in Systems Biology Markup Language (sbml) format [44], ready to perform simulations with COBRA toolbox [43]. [file 1471-2180-12-S1-S5-S5.xml]

<?xml version="1.0" encoding="UTF-8"?>
<sbml xmlns="http://www.sbml.org/sbml/level2" level="2" version="1" xmlns:html="http://www.w3.org/1999/xhtml">
<model id="MODELID_" name="B. Blattela germanica iCG238">
<listOfUnitDefinitions>
<unitDefinition id="mmol_per_gDW_per_hr">
<listOfUnits>
<unit kind="mole" scale="-3" multiplier="1" offset="0" />
<unit kind="gram" exponent="-1" multiplier="1" offset="0" />
<unit kind="second" exponent="-1" multiplier="0.00027777" offset="0" />
</listOfUnits>
</unitDefinition>
</listOfUnitDefinitions>
<listOfCompartments>
<compartment id="Cytosol" outside="Extraorganism"/>
<compartment id="Extraorganism"/>
</listOfCompartments>
<listOfSpecies>
<species id="M_10fthf_c" name="_10-Formyltetrahydrofolate_C20H21N7O7" compartment="Cytosol" charge="-2" boundaryCondition="false"/>

<species id="M_13dpg_c" name="_3-Phospho-D-glyceroyl phosphate_C3H4O10P2" compartment="Cytosol" charge="-4" boundaryCondition="false"/>

<species id="M_1pyr5c_c" name="_1-Pyrroline-5-carboxylate_C5H6NO2" compartment="Cytosol" charge="-1" boundaryCondition="false"/>

<species id="M_23dhdp_c" name="_2,3-Dihydrodipicolinate_C7H5NO4" compartment="Cytosol" charge="-2" boundaryCondition="false"/>

<species id="M_23dhmb_c" name="(R)-2,3-Dihydroxy-3-methylbutanoate_C5H9O4" compartment="Cytosol" charge="-1" boundaryCondition="false"/>

<species id="M_23dhmp_c" name="(R)-2,3-Dihydroxy-3-methylpentanoate_C6H11O4" compartment="Cytosol" charge="-1" boundaryCondition="false"/>

<species id="M_25aics_c" name="(S)-2-[5-Amino-1-(5-phospho-D-ribosyl)imidazole-4-carboxamido]succinate_C13H15N4O12P" compartment="Cytosol" charge="-4" boundaryCondition="false"/>

<species id="M_25drapp_c" name="_2,5-Diamino-6-(ribosylamino)-4-(3H)-pyrimidinone 5&apos;-phosphate_C9H14N5O8P" compartment="Cytosol" charge="-2" boundaryCondition="false"/>

<species id="M_26dap_DASH_LL_c" name="LL-2,6-Diaminoheptanedioate_C7H14N2O4" compartment="Cytosol" charge="0" boundaryCondition="false"/>

<species id="M_26dap_DASH_M_c" name="meso-2,6-Diaminoheptanedioate_C7H14N2O4" compartment="Cytosol" charge="0" boundaryCondition="false"/>

<species id="M_2ahbut_c" name="(S)-2-Aceto-2-hydroxybutanoate_C6H9O4" compartment="Cytosol" charge="-1" boundaryCondition="false"/>

<species id="M_2cpr5p_c" name="_1-(2-Carboxyphenylamino)-1-deoxy-D-ribulose 5-phosphate_C12H13NO9P" compartment="Cytosol" charge="-3" boundaryCondition="false"/>

<species id="M_2dda7p_c" name="_2-Dehydro-3-deoxy-D-arabino-heptonate 7-phosphate_C7H10O10P" compartment="Cytosol" charge="-3" boundaryCondition="false"/>

<species id="M_2dmmq8_c" name="_2-Demethylmenaquinone 8_C50H70O2" compartment="Cytosol" charge="0" boundaryCondition="false"/>

<species id="M_2dmmql8_c" name="_2-Demethylmenaquinol 8_C50H72O2" compartment="Cytosol" charge="0" boundaryCondition="false"/>

<species id="M_2dr1p_c" name="_2-Deoxy-D-ribose 1-phosphate_C5H9O7P" compartment="Cytosol" charge="-2" boundaryCondition="false"/>

<species id="M_2ippm_c" name="_2-Isopropylmaleate_C7H8O4" compartment="Cytosol" charge="-2" boundaryCondition="false"/>

<species id="M_2obut_c" name="_2-Oxobutanoate_C4H5O3" compartment="Cytosol" charge="-1" boundaryCondition="false"/>

<species id="M_2ombzl_c" name="_2-Octaprenyl-6-methoxy-1,4-benzoquinol_C47H72O3" compartment="Cytosol" charge="0" boundaryCondition="false"/>

<species id="M_2ommbl_c" name="_2-Octaprenyl-3-methyl-6-methoxy- 1,4-benzoquinol_C48H74O3" compartment="Cytosol" charge="0" boundaryCondition="false"/>

<species id="M_2pg_c" name="D-Glycerate 2-phosphate_C3H4O7P" compartment="Cytosol" charge="-3" boundaryCondition="false"/>

<species id="M_2shchc_c" name="_2-Succinyl-6-hydroxy-2,4-cyclohexadiene-1-carboxylate_C11H10O6" compartment="Cytosol" charge="-2" boundaryCondition="false"/>

<species id="M_34hpp_c" name="_3-(4-Hydroxyphenyl)pyruvate_C9H7O4" compartment="Cytosol" charge="-1" boundaryCondition="false"/>

<species id="M_3c2hmp_c" name="_3-Carboxy-2-hydroxy-4-methylpentanoate_C7H10O5" compartment="Cytosol" charge="-2" boundaryCondition="false"/>

<species id="M_3c3hmp_c" name="_3-Carboxy-3-hydroxy-4-methylpentanoate_C7H10O5" compartment="Cytosol" charge="-2" boundaryCondition="false"/>

<species id="M_3c4mop_c" name="_3-Carboxy-4-methyl-2-oxopentanoate_C7H8O5" compartment="Cytosol" charge="-2" boundaryCondition="false"/>

<species id="M_3dhq_c" name="_3-Dehydroquinate_C7H9O6" compartment="Cytosol" charge="-1" boundaryCondition="false"/>

<species id="M_3dhsk_c" name="_3-Dehydroshikimate_C7H7O5" compartment="Cytosol" charge="-1" boundaryCondition="false"/>

<species id="M_3hmrsACP_c" name="(R)-3-Hydroxytetradecanoyl-[acyl-carrier protein]_C25H47N2O9PRS" compartment="Cytosol" charge="-1" boundaryCondition="false"/>

<species id="M_3ig3p_c" name="C&apos;-(3-Indolyl)-glycerol 3-phosphate_C11H12NO6P" compartment="Cytosol" charge="-2" boundaryCondition="false"/>

<species id="M_3mob_c" name="_3-Methyl-2-oxobutanoate_C5H7O3" compartment="Cytosol" charge="-1" boundaryCondition="false"/>

<species id="M_3mop_c" name="(S)-3-Methyl-2-oxopentanoate_C6H9O3" compartment="Cytosol" charge="-1" boundaryCondition="false"/>

<species id="M_3pg_c" name="_3-Phospho-D-glycerate_C3H4O7P" compartment="Cytosol" charge="-3" boundaryCondition="false"/>

<species id="M_3php_c" name="_3-Phosphohydroxypyruvate_C3H2O7P" compartment="Cytosol" charge="-3" boundaryCondition="false"/>

<species id="M_3psme_c" name="_5-O-(1-Carboxyvinyl)-3-phosphoshikimate_C10H9O10P" compartment="Cytosol" charge="-4" boundaryCondition="false"/>

<species id="M_4abz_c" name="_4-Aminobenzoate_C7H6NO2" compartment="Cytosol" charge="-1" boundaryCondition="false"/>

<species id="M_4adcho_c" name="_4-amino-4-deoxychorismate_C10H10NO5" compartment="Cytosol" charge="-1" boundaryCondition="false"/>

<species id="M_4hthr_c" name="_4-Hydroxy-L-threonine_C4H9NO4" compartment="Cytosol" charge="0" boundaryCondition="false"/>

<species id="M_4mop_c" name="_4-Methyl-2-oxopentanoate_C6H9O3" compartment="Cytosol" charge="-1" boundaryCondition="false"/>

<species id="M_4pasp_c" name="_4-Phospho-L-aspartate_C4H6NO7P" compartment="Cytosol" charge="-2" boundaryCondition="false"/>

<species id="M_4per_c" name="_4-Phospho-D-erythronate_C4H6O8P" compartment="Cytosol" charge="-3" boundaryCondition="false"/>

<species id="M_4ppan_c" name="D-4&apos;-Phosphopantothenate_C9H15NO8P" compartment="Cytosol" charge="-3" boundaryCondition="false"/>

<species id="M_4ppcys_c" name="N-((R)-4-Phosphopantothenoyl)-L-cysteine_C12H20N2O9PS" compartment="Cytosol" charge="-3" boundaryCondition="false"/>

<species id="M_4r5au_c" name="_4-(1-D-Ribitylamino)-5-aminouracil_C9H16N4O6" compartment="Cytosol" charge="0" boundaryCondition="false"/>

<species id="M_5aizc_c" name="_5-amino-1-(5-phospho-D-ribosyl)imidazole-4-carboxylate_C9H11N3O9P" compartment="Cytosol" charge="-3" boundaryCondition="false"/>

<species id="M_5aprbu_c" name="_5-Amino-6-(5&apos;-phosphoribitylamino)uracil_C9H15N4O9P" compartment="Cytosol" charge="-2" boundaryCondition="false"/>

<species id="M_5apru_c" name="_5-Amino-6-(5&apos;-phosphoribosylamino)uracil_C9H13N4O9P" compartment="Cytosol" charge="-2" boundaryCondition="false"/>

<species id="M_5caiz_c" name="_5-phosphoribosyl-5-carboxyaminoimidazole_C9H11N3O9P" compartment="Cytosol" charge="-3" boundaryCondition="false"/>

<species id="M_5dpmev_c" name="(R)-5-Diphosphomevalonate_C6H10O10P2" compartment="Cytosol" charge="-4" boundaryCondition="false"/>

<species id="M_5ephchc_c" name="_5-enolpyruvoyl-6-hydroxy-2-succinyl-3-cyclohexene-1-carboxylate_C14H14O9" compartment="Cytosol" charge="-3" boundaryCondition="false"/>

<species id="M_5fthf_c" name="_5-Formyltetrahydrofolate_C20H21N7O7" compartment="Cytosol" charge="-2" boundaryCondition="false"/>

<species id="M_5mthf_c" name="_5-Methyltetrahydrofolate_C20H24N7O6" compartment="Cytosol" charge="-1" boundaryCondition="false"/>

<species id="M_5pmev_c" name="_Mevalonate-5-phosphate_C6H10O7P" compartment="Cytosol" charge="-3" boundaryCondition="false"/>

<species id="M_6hmhpt_c" name="_6-hydroxymethyl dihydropterin_C7H9N5O2" compartment="Cytosol" charge="0" boundaryCondition="false"/>

<species id="M_6hmhptpp_c" name="_6-hydroxymethyl-dihydropterin pyrophosphate_C7H8N5O8P2" compartment="Cytosol" charge="-3" boundaryCondition="false"/>

<species id="M_ac_c" name="Acetate_C2H3O2" compartment="Cytosol" charge="-1" boundaryCondition="false"/>

<species id="M_ac_e" name="Acetate_C2H3O2" compartment="Extraorganism" charge="-1" boundaryCondition="false"/>

<species id="M_acACP_c" name="Acetyl-ACP_C13H23N2O8PRS" compartment="Cytosol" charge="-1" boundaryCondition="false"/>

<species id="M_accoa_c" name="Acetyl-CoA_C23H34N7O17P3S" compartment="Cytosol" charge="-4" boundaryCondition="false"/>

<species id="M_acg5p_c" name="N-Acetyl-L-glutamyl 5-phosphate_C7H9NO8P" compartment="Cytosol" charge="-3" boundaryCondition="false"/>

<species id="M_acg5sa_c" name="N-Acetyl-L-glutamate 5-semialdehyde_C7H10NO4" compartment="Cytosol" charge="-1" boundaryCondition="false"/>

<species id="M_acgam1p_c" name="N-Acetyl-D-glucosamine 1-phosphate_C8H14NO9P" compartment="Cytosol" charge="-2" boundaryCondition="false"/>

<species id="M_acglu_c" name="N-Acetyl-L-glutamate_C7H9NO5" compartment="Cytosol" charge="-2" boundaryCondition="false"/>

<species id="M_acorn_c" name="N2-Acetyl-L-ornithine_C7H14N2O3" compartment="Cytosol" charge="0" boundaryCondition="false"/>

<species id="M_ACP_c" name="acyl carrier protein_C11H21N2O7PRS" compartment="Cytosol" charge="-1" boundaryCondition="false"/>

<species id="M_acser_c" name="O-Acetyl-L-serine_C5H9NO4" compartment="Cytosol" charge="0" boundaryCondition="false"/>

<species id="M_actACP_c" name="Acetoacetyl-ACP_C15H25N2O9PRS" compartment="Cytosol" charge="-1" boundaryCondition="false"/>

<species id="M_ade_c" name="Adenine_C5H5N5" compartment="Cytosol" charge="0" boundaryCondition="false"/>

<species id="M_adn_c" name="Adenosine_C10H13N5O4" compartment="Cytosol" charge="0" boundaryCondition="false"/>

<species id="M_adp_c" name="ADP_C10H12N5O10P2" compartment="Cytosol" charge="-3" boundaryCondition="false"/>

<species id="M_agm_c" name="Agmatine_C5H16N4" compartment="Cytosol" charge="2" boundaryCondition="false"/>

<species id="M_ahcys_c" name="S-Adenosyl-L-homocysteine_C14H20N6O5S" compartment="Cytosol" charge="0" boundaryCondition="false"/>

<species id="M_ahdt_c" name="_2-Amino-4-hydroxy-6-(erythro-1,2,3-trihydroxypropyl)dihydropteridine triphosphate_C9H12N5O13P3" compartment="Cytosol" charge="-4" boundaryCondition="false"/>

<species id="M_aicar_c" name="_5-Amino-1-(5-Phospho-D-ribosyl)imidazole-4-carboxamide_C9H13N4O8P" compartment="Cytosol" charge="-2" boundaryCondition="false"/>

<species id="M_air_c" name="_5-amino-1-(5-phospho-D-ribosyl)imidazole_C8H12N3O7P" compartment="Cytosol" charge="-2" boundaryCondition="false"/>

<species id="M_akg_c" name="_2-Oxoglutarate_C5H4O5" compartment="Cytosol" charge="-2" boundaryCondition="false"/>

<species id="M_akg_e" name="_2-Oxoglutarate_C5H4O5" compartment="Extraorganism" charge="-2" boundaryCondition="false"/>

<species id="M_ala_DASH_D_c" name="D-Alanine_C3H7NO2" compartment="Cytosol" charge="0" boundaryCondition="false"/>

<species id="M_ala_DASH_L_c" name="L-Alanine_C3H7NO2" compartment="Cytosol" charge="0" boundaryCondition="false"/>

<species id="M_ala_DASH_L_e" name="L-Alanine_C3H7NO2" compartment="Extraorganism" charge="0" boundaryCondition="false"/>

<species id="M_alaala_c" name="D-Alanyl-D-alanine_C6H12N2O3" compartment="Cytosol" charge="0" boundaryCondition="false"/>

<species id="M_alac_DASH_S_c" name="(S)-2-Acetolactate_C5H7O4" compartment="Cytosol" charge="-1" boundaryCondition="false"/>

<species id="M_amet_c" name="S-Adenosyl-L-methionine_C15H23N6O5S" compartment="Cytosol" charge="1" boundaryCondition="false"/>

<species id="M_amp_c" name="AMP_C10H12N5O7P" compartment="Cytosol" charge="-2" boundaryCondition="false"/>

<species id="M_anth_c" name="Anthranilate_C7H6NO2" compartment="Cytosol" charge="-1" boundaryCondition="false"/>

<species id="M_apoACP_c" name="apoprotein [acyl carrier protein]_RHO" compartment="Cytosol" charge="0" boundaryCondition="false"/>

<species id="M_aps_c" name="Adenosine 5&apos;-phosphosulfate_C10H12N5O10PS" compartment="Cytosol" charge="-2" boundaryCondition="false"/>

<species id="M_arg_DASH_L_c" name="L-Arginine_C6H15N4O2" compartment="Cytosol" charge="1" boundaryCondition="false"/>

<species id="M_arg_DASH_L_e" name="L-Arginine_C6H15N4O2" compartment="Extraorganism" charge="1" boundaryCondition="false"/>

<species id="M_argsuc_c" name="N(omega)-(L-Arginino)succinate_C10H17N4O6" compartment="Cytosol" charge="-1" boundaryCondition="false"/>

<species id="M_asn_DASH_L_c" name="L-Asparagine_C4H8N2O3" compartment="Cytosol" charge="0" boundaryCondition="false"/>

<species id="M_asn_DASH_L_e" name="L-Asparagine_C4H8N2O3" compartment="Extraorganism" charge="0" boundaryCondition="false"/>

<species id="M_asp_DASH_L_c" name="L-Aspartate_C4H6NO4" compartment="Cytosol" charge="-1" boundaryCondition="false"/>

<species id="M_asp_DASH_L_e" name="L-Aspartate_C4H6NO4" compartment="Extraorganism" charge="-1" boundaryCondition="false"/>

<species id="M_aspsa_c" name="L-Aspartate 4-semialdehyde_C4H7NO3" compartment="Cytosol" charge="0" boundaryCondition="false"/>

<species id="M_atp_c" name="ATP_C10H12N5O13P3" compartment="Cytosol" charge="-4" boundaryCondition="false"/>

<species id="M_cbp_c" name="Carbamoyl phosphate_CH2NO5P" compartment="Cytosol" charge="-2" boundaryCondition="false"/>

<species id="M_cdp_c" name="CDP_C9H12N3O11P2" compartment="Cytosol" charge="-3" boundaryCondition="false"/>

<species id="M_cdpdag_Bge_c" name="CDPdiacylglycerol (Blattabacterium Blattella germanica)_C2286H3998N150O750P100" compartment="Cytosol" charge="-100" boundaryCondition="false"/>

<species id="M_chor_c" name="chorismate_C10H8O6" compartment="Cytosol" charge="-2" boundaryCondition="false"/>

<species id="M_cit_c" name="Citrate_C6H5O7" compartment="Cytosol" charge="-3" boundaryCondition="false"/>

<species id="M_citr_DASH_L_c" name="L-Citrulline_C6H13N3O3" compartment="Cytosol" charge="0" boundaryCondition="false"/>

<species id="M_cmp_c" name="CMP_C9H12N3O8P" compartment="Cytosol" charge="-2" boundaryCondition="false"/>

<species id="M_co2_c" name="CO2_CO2" compartment="Cytosol" charge="0" boundaryCondition="false"/>

<species id="M_co2_e" name="CO2_CO2" compartment="Extraorganism" charge="0" boundaryCondition="false"/>

<species id="M_coa_c" name="Coenzyme A_C21H32N7O16P3S" compartment="Cytosol" charge="-4" boundaryCondition="false"/>

<species id="M_csn_c" name="Cytosine_C4H5N3O" compartment="Cytosol" charge="0" boundaryCondition="false"/>

<species id="M_ctp_c" name="CTP_C9H12N3O14P3" compartment="Cytosol" charge="-4" boundaryCondition="false"/>

<species id="M_cys_DASH_L_c" name="L-Cysteine_C3H7NO2S" compartment="Cytosol" charge="0" boundaryCondition="false"/>

<species id="M_cys_DASH_L_e" name="L-Cysteine_C3H7NO2S" compartment="Extraorganism" charge="0" boundaryCondition="false"/>

<species id="M_cyst_DASH_L_c" name="L-Cystathionine_C7H14N2O4S" compartment="Cytosol" charge="0" boundaryCondition="false"/>

<species id="M_cytd_c" name="Cytidine_C9H13N3O5" compartment="Cytosol" charge="0" boundaryCondition="false"/>

<species id="M_dad_DASH_2_c" name="Deoxyadenosine_C10H13N5O3" compartment="Cytosol" charge="0" boundaryCondition="false"/>

<species id="M_dadp_c" name="dADP_C10H12N5O9P2" compartment="Cytosol" charge="-3" boundaryCondition="false"/>

<species id="M_damp_c" name="dAMP_C10H12N5O6P" compartment="Cytosol" charge="-2" boundaryCondition="false"/>

<species id="M_datp_c" name="dATP_C10H12N5O12P3" compartment="Cytosol" charge="-4" boundaryCondition="false"/>

<species id="M_db4p_c" name="_3,4-dihydroxy-2-butanone 4-phosphate_C4H7O6P" compartment="Cytosol" charge="-2" boundaryCondition="false"/>

<species id="M_dcamp_c" name="N6-(1,2-Dicarboxyethyl)-AMP_C14H14N5O11P" compartment="Cytosol" charge="-4" boundaryCondition="false"/>

<species id="M_dcdp_c" name="dCDP_C9H12N3O10P2" compartment="Cytosol" charge="-3" boundaryCondition="false"/>

<species id="M_dcmp_c" name="dCMP_C9H12N3O7P" compartment="Cytosol" charge="-2" boundaryCondition="false"/>

<species id="M_dctp_c" name="dCTP_C9H12N3O13P3" compartment="Cytosol" charge="-4" boundaryCondition="false"/>

<species id="M_dcyt_c" name="Deoxycytidine_C9H13N3O4" compartment="Cytosol" charge="0" boundaryCondition="false"/>

<species id="M_ddcaACP_c" name="Dodecanoyl-ACP (n-C12:0ACP)_C23H43N2O8PRS" compartment="Cytosol" charge="-1" boundaryCondition="false"/>

<species id="M_dgdp_c" name="dGDP_C10H12N5O10P2" compartment="Cytosol" charge="-3" boundaryCondition="false"/>

<species id="M_dgmp_c" name="dGMP_C10H12N5O7P" compartment="Cytosol" charge="-2" boundaryCondition="false"/>

<species id="M_dgsn_c" name="Deoxyguanosine_C10H13N5O4" compartment="Cytosol" charge="0" boundaryCondition="false"/>

<species id="M_dgtp_c" name="dGTP_C10H12N5O13P3" compartment="Cytosol" charge="-4" boundaryCondition="false"/>

<species id="M_dhap_c" name="Dihydroxyacetone phosphate_C3H5O6P" compartment="Cytosol" charge="-2" boundaryCondition="false"/>

<species id="M_dhf_c" name="_7,8-Dihydrofolate_C19H19N7O6" compartment="Cytosol" charge="-2" boundaryCondition="false"/>

<species id="M_dhna_c" name="_1,4-Dihydroxy-2-naphthoate_C11H7O4" compartment="Cytosol" charge="-1" boundaryCondition="false"/>

<species id="M_dhnpt_c" name="Dihydroneopterin_C9H13N5O4" compartment="Cytosol" charge="0" boundaryCondition="false"/>

<species id="M_dhor_DASH_S_c" name="(S)-Dihydroorotate_C5H5N2O4" compartment="Cytosol" charge="-1" boundaryCondition="false"/>

<species id="M_dhor_DASH_S_e" name="(S)-Dihydroorotate_C5H5N2O4" compartment="Extraorganism" charge="-1" boundaryCondition="false"/>

<species id="M_dhpmp_c" name="Dihydroneopterin monophosphate_C9H12N5O7P" compartment="Cytosol" charge="-2" boundaryCondition="false"/>

<species id="M_dhpt_c" name="Dihydropteroate_C14H13N6O3" compartment="Cytosol" charge="-1" boundaryCondition="false"/>

<species id="M_din_c" name="Deoxyinosine_C10H12N4O4" compartment="Cytosol" charge="0" boundaryCondition="false"/>

<species id="M_dmlz_c" name="_6,7-Dimethyl-8-(1-D-ribityl)lumazine_C13H18N4O6" compartment="Cytosol" charge="0" boundaryCondition="false"/>

<species id="M_dmpp_c" name="Dimethylallyl diphosphate_C5H9O7P2" compartment="Cytosol" charge="-3" boundaryCondition="false"/>

<species id="M_dnad_c" name="Deamino-NAD+_C21H24N6O15P2" compartment="Cytosol" charge="-2" boundaryCondition="false"/>

<species id="M_dpcoa_c" name="Dephospho-CoA_C21H33N7O13P2S" compartment="Cytosol" charge="-2" boundaryCondition="false"/>

<species id="M_dtdp_c" name="dTDP_C10H13N2O11P2" compartment="Cytosol" charge="-3" boundaryCondition="false"/>

<species id="M_dtmp_c" name="dTMP_C10H13N2O8P" compartment="Cytosol" charge="-2" boundaryCondition="false"/>

<species id="M_dttp_c" name="dTTP_C10H13N2O14P3" compartment="Cytosol" charge="-4" boundaryCondition="false"/>

<species id="M_dudp_c" name="dUDP_C9H11N2O11P2" compartment="Cytosol" charge="-3" boundaryCondition="false"/>

<species id="M_dump_c" name="dUMP_C9H11N2O8P" compartment="Cytosol" charge="-2" boundaryCondition="false"/>

<species id="M_duri_c" name="Deoxyuridine_C9H12N2O5" compartment="Cytosol" charge="0" boundaryCondition="false"/>

<species id="M_dutp_c" name="dUTP_C9H11N2O14P3" compartment="Cytosol" charge="-4" boundaryCondition="false"/>

<species id="M_dxyl5p_c" name="_1-deoxy-D-xylulose 5-phosphate_C5H9O7P" compartment="Cytosol" charge="-2" boundaryCondition="false"/>

<species id="M_e4p_c" name="D-Erythrose 4-phosphate_C4H7O7P" compartment="Cytosol" charge="-2" boundaryCondition="false"/>

<species id="M_eig3p_c" name="D-erythro-1-(Imidazol-4-yl)glycerol 3-phosphate_C6H9N2O6P" compartment="Cytosol" charge="-2" boundaryCondition="false"/>

<species id="M_f1p_c" name="D-Fructose 1-phosphate_C6H11O9P" compartment="Cytosol" charge="-2" boundaryCondition="false"/>

<species id="M_f6p_c" name="D-Fructose 6-phosphate_C6H11O9P" compartment="Cytosol" charge="-2" boundaryCondition="false"/>

<species id="M_fad_c" name="Flavin adenine dinucleotide oxidized_C27H31N9O15P2" compartment="Cytosol" charge="-2" boundaryCondition="false"/>

<species id="M_fadh2_c" name="Flavin adenine dinucleotide reduced_C27H33N9O15P2" compartment="Cytosol" charge="-2" boundaryCondition="false"/>

<species id="M_fdp_c" name="D-Fructose 1,6-bisphosphate_C6H10O12P2" compartment="Cytosol" charge="-4" boundaryCondition="false"/>

<species id="M_fe2_c" name="Fe2+_Fe" compartment="Cytosol" charge="2" boundaryCondition="false"/>

<species id="M_fe2_e" name="Fe2+_Fe" compartment="Extraorganism" charge="2" boundaryCondition="false"/>

<species id="M_fgam_c" name="N2-Formyl-N1-(5-phospho-D-ribosyl)glycinamide_C8H13N2O9P" compartment="Cytosol" charge="-2" boundaryCondition="false"/>

<species id="M_fmn_c" name="FMN_C17H19N4O9P" compartment="Cytosol" charge="-2" boundaryCondition="false"/>

<species id="M_for_c" name="Formate_CH1O2" compartment="Cytosol" charge="-1" boundaryCondition="false"/>

<species id="M_for_e" name="Formate_CH1O2" compartment="Extraorganism" charge="-1" boundaryCondition="false"/>

<species id="M_fpram_c" name="_2-(Formamido)-N1-(5-phospho-D-ribosyl)acetamidine_C8H15N3O8P" compartment="Cytosol" charge="-1" boundaryCondition="false"/>

<species id="M_fprica_c" name="_5-Formamido-1-(5-phospho-D-ribosyl)imidazole-4-carboxamide_C10H13N4O9P" compartment="Cytosol" charge="-2" boundaryCondition="false"/>

<species id="M_frdp_c" name="Farnesyl diphosphate_C15H25O7P2" compartment="Cytosol" charge="-3" boundaryCondition="false"/>

<species id="M_fru_c" name="D-Fructose_C6H12O6" compartment="Cytosol" charge="0" boundaryCondition="false"/>

<species id="M_fru_e" name="D-Fructose_C6H12O6" compartment="Extraorganism" charge="0" boundaryCondition="false"/>

<species id="M_fum_c" name="Fumarate_C4H2O4" compartment="Cytosol" charge="-2" boundaryCondition="false"/>

<species id="M_fum_e" name="Fumarate_C4H2O4" compartment="Extraorganism" charge="-2" boundaryCondition="false"/>

<species id="M_g3p_c" name="Glyceraldehyde 3-phosphate_C3H5O6P" compartment="Cytosol" charge="-2" boundaryCondition="false"/>

<species id="M_gam1p_c" name="D-Glucosamine 1-phosphate_C6H13NO8P" compartment="Cytosol" charge="-1" boundaryCondition="false"/>

<species id="M_gam6p_c" name="D-Glucosamine 6-phosphate_C6H13NO8P" compartment="Cytosol" charge="-1" boundaryCondition="false"/>

<species id="M_gar_c" name="N1-(5-Phospho-D-ribosyl)glycinamide_C7H14N2O8P" compartment="Cytosol" charge="-1" boundaryCondition="false"/>

<species id="M_gcald_c" name="Glycolaldehyde_C2H4O2" compartment="Cytosol" charge="0" boundaryCondition="false"/>

<species id="M_gdp_c" name="GDP_C10H12N5O11P2" compartment="Cytosol" charge="-3" boundaryCondition="false"/>

<species id="M_gln_DASH_L_c" name="L-Glutamine_C5H10N2O3" compartment="Cytosol" charge="0" boundaryCondition="false"/>

<species id="M_gln_DASH_L_e" name="L-Glutamine_C5H10N2O3" compartment="Extraorganism" charge="0" boundaryCondition="false"/>

<species id="M_glu5sa_c" name="L-Glutamate 5-semialdehyde_C5H9NO3" compartment="Cytosol" charge="0" boundaryCondition="false"/>

<species id="M_glu_DASH_D_c" name="D-Glutamate_C5H8NO4" compartment="Cytosol" charge="-1" boundaryCondition="false"/>

<species id="M_glu_DASH_L_c" name="L-Glutamate_C5H8NO4" compartment="Cytosol" charge="-1" boundaryCondition="false"/>

<species id="M_glu_DASH_L_e" name="L-Glutamate_C5H8NO4" compartment="Extraorganism" charge="-1" boundaryCondition="false"/>

<species id="M_gly_c" name="Glycine_C2H5NO2" compartment="Cytosol" charge="0" boundaryCondition="false"/>

<species id="M_gly_e" name="Glycine_C2H5NO2" compartment="Extraorganism" charge="0" boundaryCondition="false"/>

<species id="M_glyald_c" name="D-Glyceraldehyde_C3H6O3" compartment="Cytosol" charge="0" boundaryCondition="false"/>

<species id="M_glyald_e" name="D-Glyceraldehyde_C3H6O3" compartment="Extraorganism" charge="0" boundaryCondition="false"/>

<species id="M_glyc3p_c" name="Glycerol 3-phosphate_C3H7O6P" compartment="Cytosol" charge="-2" boundaryCondition="false"/>

<species id="M_glyc_c" name="Glycerol_C3H8O3" compartment="Cytosol" charge="0" boundaryCondition="false"/>

<species id="M_glyc_e" name="Glycerol_C3H8O3" compartment="Extraorganism" charge="0" boundaryCondition="false"/>

<species id="M_glyclt_c" name="Glycolate_C2H3O3" compartment="Cytosol" charge="-1" boundaryCondition="false"/>

<species id="M_glyclt_e" name="Glycolate_C2H3O3" compartment="Extraorganism" charge="-1" boundaryCondition="false"/>

<species id="M_gmp_c" name="GMP_C10H12N5O8P" compartment="Cytosol" charge="-2" boundaryCondition="false"/>

<species id="M_grdp_c" name="Geranyl diphosphate_C10H17O7P2" compartment="Cytosol" charge="-3" boundaryCondition="false"/>

<species id="M_gsn_c" name="Guanosine_C10H13N5O5" compartment="Cytosol" charge="0" boundaryCondition="false"/>

<species id="M_gtp_c" name="GTP_C10H12N5O14P3" compartment="Cytosol" charge="-4" boundaryCondition="false"/>

<species id="M_gua_c" name="Guanine_C5H5N5O" compartment="Cytosol" charge="0" boundaryCondition="false"/>

<species id="M_h2o2_c" name="Hydrogen peroxide_H2O2" compartment="Cytosol" charge="0" boundaryCondition="false"/>

<species id="M_h2o_c" name="H2O_H2O" compartment="Cytosol" charge="0" boundaryCondition="false"/>

<species id="M_h2o_e" name="H2O_H2O" compartment="Extraorganism" charge="0" boundaryCondition="false"/>

<species id="M_h2s_c" name="Hydrogen sulfide_H2S" compartment="Cytosol" charge="0" boundaryCondition="false"/>

<species id="M_h_c" name="H+_H" compartment="Cytosol" charge="1" boundaryCondition="false"/>

<species id="M_h_e" name="H+_H" compartment="Extraorganism" charge="1" boundaryCondition="false"/>

<species id="M_hco3_c" name="Bicarbonate_CHO3" compartment="Cytosol" charge="-1" boundaryCondition="false"/>

<species id="M_hcys_DASH_L_c" name="L-Homocysteine_C4H9NO2S" compartment="Cytosol" charge="0" boundaryCondition="false"/>

<species id="M_hdeACP_c" name="cis-hexadec-9-enoyl-[acyl-carrier protein] (n-C16:1)_C27H49N2O8PRS" compartment="Cytosol" charge="-1" boundaryCondition="false"/>

<species id="M_his_DASH_L_c" name="L-Histidine_C6H9N3O2" compartment="Cytosol" charge="0" boundaryCondition="false"/>

<species id="M_his_DASH_L_e" name="L-Histidine_C6H9N3O2" compartment="Extraorganism" charge="0" boundaryCondition="false"/>

<species id="M_hisp_c" name="L-Histidinol phosphate_C6H11N3O4P" compartment="Cytosol" charge="-1" boundaryCondition="false"/>

<species id="M_histd_c" name="L-Histidinol_C6H12N3O" compartment="Cytosol" charge="1" boundaryCondition="false"/>

<species id="M_hmbil_c" name="Hydroxymethylbilane_C40H38N4O17" compartment="Cytosol" charge="-8" boundaryCondition="false"/>

<species id="M_hom_DASH_L_c" name="L-Homoserine_C4H9NO3" compartment="Cytosol" charge="0" boundaryCondition="false"/>

<species id="M_hxan_c" name="Hypoxanthine_C5H4N4O" compartment="Cytosol" charge="0" boundaryCondition="false"/>

<species id="M_ichor_c" name="Isochorismate_C10H8O6" compartment="Cytosol" charge="-2" boundaryCondition="false"/>

<species id="M_icit_c" name="Isocitrate_C6H5O7" compartment="Cytosol" charge="-3" boundaryCondition="false"/>

<species id="M_idp_c" name="IDP_C10H11N4O11P2" compartment="Cytosol" charge="-3" boundaryCondition="false"/>

<species id="M_ile_DASH_L_c" name="L-Isoleucine_C6H13NO2" compartment="Cytosol" charge="0" boundaryCondition="false"/>

<species id="M_ile_DASH_L_e" name="L-Isoleucine_C6H13NO2" compartment="Extraorganism" charge="0" boundaryCondition="false"/>

<species id="M_imacp_c" name="_3-(Imidazol-4-yl)-2-oxopropyl phosphate_C6H7N2O5P" compartment="Cytosol" charge="-2" boundaryCondition="false"/>

<species id="M_imp_c" name="IMP_C10H11N4O8P" compartment="Cytosol" charge="-2" boundaryCondition="false"/>

<species id="M_indole_c" name="Indole_C8H7N" compartment="Cytosol" charge="0" boundaryCondition="false"/>

<species id="M_ins_c" name="Inosine_C10H12N4O5" compartment="Cytosol" charge="0" boundaryCondition="false"/>

<species id="M_ipdp_c" name="Isopentenyl diphosphate_C5H9O7P2" compartment="Cytosol" charge="-3" boundaryCondition="false"/>

<species id="M_itp_c" name="ITP_C10H11N4O14P3" compartment="Cytosol" charge="-4" boundaryCondition="false"/>

<species id="M_k_c" name="potassium_K" compartment="Cytosol" charge="1" boundaryCondition="false"/>

<species id="M_k_e" name="potassium_K" compartment="Extraorganism" charge="1" boundaryCondition="false"/>

<species id="M_leu_DASH_L_c" name="L-Leucine_C6H13NO2" compartment="Cytosol" charge="0" boundaryCondition="false"/>

<species id="M_leu_DASH_L_e" name="L-Leucine_C6H13NO2" compartment="Extraorganism" charge="0" boundaryCondition="false"/>

<species id="M_lys_DASH_L_c" name="L-Lysine_C6H15N2O2" compartment="Cytosol" charge="1" boundaryCondition="false"/>

<species id="M_lys_DASH_L_e" name="L-Lysine_C6H15N2O2" compartment="Extraorganism" charge="1" boundaryCondition="false"/>

<species id="M_malACP_c" name="Malonyl-[acyl-carrier protein]_C14H22N2O10PRS" compartment="Cytosol" charge="-2" boundaryCondition="false"/>

<species id="M_mal_DASH_L_c" name="L-Malate_C4H4O5" compartment="Cytosol" charge="-2" boundaryCondition="false"/>

<species id="M_mal_DASH_L_e" name="L-Malate_C4H4O5" compartment="Extraorganism" charge="-2" boundaryCondition="false"/>

<species id="M_malcoa_c" name="Malonyl-CoA_C24H33N7O19P3S" compartment="Cytosol" charge="-5" boundaryCondition="false"/>

<species id="M_met_DASH_L_c" name="L-Methionine_C5H11NO2S" compartment="Cytosol" charge="0" boundaryCondition="false"/>

<species id="M_met_DASH_L_e" name="L-Methionine_C5H11NO2S" compartment="Extraorganism" charge="0" boundaryCondition="false"/>

<species id="M_methf_c" name="_5,10-Methenyltetrahydrofolate_C20H20N7O6" compartment="Cytosol" charge="-1" boundaryCondition="false"/>

<species id="M_mev_DASH_R_c" name="(R)-mevalonate_C6H11O4" compartment="Cytosol" charge="-1" boundaryCondition="false"/>

<species id="M_mlthf_c" name="_5,10-Methylenetetrahydrofolate_C20H21N7O6" compartment="Cytosol" charge="-2" boundaryCondition="false"/>

<species id="M_mql8_c" name="Menaquinol 8_C51H74O2" compartment="Cytosol" charge="0" boundaryCondition="false"/>

<species id="M_mqn8_c" name="Menaquinone 8_C51H72O2" compartment="Cytosol" charge="0" boundaryCondition="false"/>

<species id="M_myrsACP_c" name="Myristoyl-ACP (n-C14:0ACP)_C25H47N2O8PRS" compartment="Cytosol" charge="-1" boundaryCondition="false"/>

<species id="M_na1_c" name="Sodium_Na" compartment="Cytosol" charge="1" boundaryCondition="false"/>

<species id="M_na1_e" name="Sodium_Na" compartment="Extraorganism" charge="1" boundaryCondition="false"/>

<species id="M_nac_c" name="Nicotinate_C6H4NO2" compartment="Cytosol" charge="-1" boundaryCondition="false"/>

<species id="M_nac_e" name="Nicotinate_C6H4NO2" compartment="Extraorganism" charge="-1" boundaryCondition="false"/>

<species id="M_nad_c" name="Nicotinamide adenine dinucleotide_C21H26N7O14P2" compartment="Cytosol" charge="-1" boundaryCondition="false"/>

<species id="M_nadh_c" name="Nicotinamide adenine dinucleotide - reduced_C21H27N7O14P2" compartment="Cytosol" charge="-2" boundaryCondition="false"/>

<species id="M_nadp_c" name="Nicotinamide adenine dinucleotide phosphate_C21H25N7O17P3" compartment="Cytosol" charge="-3" boundaryCondition="false"/>

<species id="M_nadph_c" name="Nicotinamide adenine dinucleotide phosphate - reduced_C21H26N7O17P3" compartment="Cytosol" charge="-4" boundaryCondition="false"/>

<species id="M_nh4_c" name="Ammonium_H4N" compartment="Cytosol" charge="1" boundaryCondition="false"/>

<species id="M_nh4_e" name="Ammonium_H4N" compartment="Extraorganism" charge="1" boundaryCondition="false"/>

<species id="M_nicrnt_c" name="Nicotinate D-ribonucleotide_C11H12NO9P" compartment="Cytosol" charge="-2" boundaryCondition="false"/>

<species id="M_nmn_c" name="NMN_C11H14N2O8P" compartment="Cytosol" charge="-1" boundaryCondition="false"/>

<species id="M_o2_c" name="O2_O2" compartment="Cytosol" charge="0" boundaryCondition="false"/>

<species id="M_o2_e" name="O2_O2" compartment="Extraorganism" charge="0" boundaryCondition="false"/>

<species id="M_o2s_c" name="Superoxide anion_O2" compartment="Cytosol" charge="-1" boundaryCondition="false"/>

<species id="M_oaa_c" name="Oxaloacetate_C4H2O5" compartment="Cytosol" charge="-2" boundaryCondition="false"/>

<species id="M_octdp_c" name="all-trans-Octaprenyl diphosphate_C40H65O7P2" compartment="Cytosol" charge="-3" boundaryCondition="false"/>

<species id="M_octeACP_c" name="cis-octadec-11-enoyl-[acyl-carrier protein] (n-C18:1)_C29H53N2O8PRS" compartment="Cytosol" charge="-1" boundaryCondition="false"/>

<species id="M_ohpb_c" name="_2-Oxo-3-hydroxy-4-phosphobutanoate_C4H4O8P" compartment="Cytosol" charge="-3" boundaryCondition="false"/>

<species id="M_orn_c" name="Ornithine_C5H13N2O2" compartment="Cytosol" charge="1" boundaryCondition="false"/>

<species id="M_orot5p_c" name="Orotidine 5&apos;-phosphate_C10H10N2O11P" compartment="Cytosol" charge="-3" boundaryCondition="false"/>

<species id="M_orot_c" name="Orotate_C5H3N2O4" compartment="Cytosol" charge="-1" boundaryCondition="false"/>

<species id="M_pa_Bge_c" name="phosphatidate (Blattabacterium Blattella germanica)_C1836H3398O400P50" compartment="Cytosol" charge="-100" boundaryCondition="false"/>

<species id="M_palmACP_c" name="Palmitoyl-ACP (n-C16:0ACP)_C27H51N2O8PRS" compartment="Cytosol" charge="-1" boundaryCondition="false"/>

<species id="M_pan4p_c" name="Pantetheine 4&apos;-phosphate_C11H21N2O7PS" compartment="Cytosol" charge="-2" boundaryCondition="false"/>

<species id="M_pap_c" name="Adenosine 3&apos;,5&apos;-bisphosphate_C10H11N5O10P2" compartment="Cytosol" charge="-4" boundaryCondition="false"/>

<species id="M_paps_c" name="_3&apos;-Phosphoadenylyl sulfate_C10H11N5O13P2S" compartment="Cytosol" charge="-4" boundaryCondition="false"/>

<species id="M_pdx5p_c" name="Pyridoxine 5&apos;-phosphate_C8H10NO6P" compartment="Cytosol" charge="-2" boundaryCondition="false"/>

<species id="M_pe_Bge_c" name="Phosphatidylethanolamine (Blattabacterium Blattella germanica)_C1936H3748N50O400P50" compartment="Cytosol" charge="0" boundaryCondition="false"/>

<species id="M_pep_c" name="Phosphoenolpyruvate_C3H2O6P" compartment="Cytosol" charge="-3" boundaryCondition="false"/>

<species id="M_peptido_Bge_c" name="Peptidoglycan subunit of Blattabacterium Blattella germanica_C40H62N8O21" compartment="Cytosol" charge="-2" boundaryCondition="false"/>

<species id="M_phe_DASH_L_c" name="L-Phenylalanine_C9H11NO2" compartment="Cytosol" charge="0" boundaryCondition="false"/>

<species id="M_phe_DASH_L_e" name="L-Phenylalanine_C9H11NO2" compartment="Extraorganism" charge="0" boundaryCondition="false"/>

<species id="M_phom_c" name="O-Phospho-L-homoserine_C4H8NO6P" compartment="Cytosol" charge="-2" boundaryCondition="false"/>

<species id="M_phpyr_c" name="Phenylpyruvate_C9H7O3" compartment="Cytosol" charge="-1" boundaryCondition="false"/>

<species id="M_phthr_c" name="O-Phospho-4-hydroxy-L-threonine_C4H8NO7P" compartment="Cytosol" charge="-2" boundaryCondition="false"/>

<species id="M_pi_c" name="Phosphate_HO4P" compartment="Cytosol" charge="-2" boundaryCondition="false"/>

<species id="M_pi_e" name="Phosphate_HO4P" compartment="Extraorganism" charge="-2" boundaryCondition="false"/>

<species id="M_pnto_DASH_R_c" name="(R)-Pantothenate_C9H16NO5" compartment="Cytosol" charge="-1" boundaryCondition="false"/>

<species id="M_pnto_DASH_R_e" name="(R)-Pantothenate_C9H16NO5" compartment="Extraorganism" charge="-1" boundaryCondition="false"/>

<species id="M_ppbng_c" name="Porphobilinogen_C10H13N2O4" compartment="Cytosol" charge="-1" boundaryCondition="false"/>

<species id="M_ppbng_e" name="Porphobilinogen_C10H13N2O4" compartment="Extraorganism" charge="-1" boundaryCondition="false"/>

<species id="M_pphn_c" name="Prephenate_C10H8O6" compartment="Cytosol" charge="-2" boundaryCondition="false"/>

<species id="M_ppi_c" name="Diphosphate_HO7P2" compartment="Cytosol" charge="-3" boundaryCondition="false"/>

<species id="M_pram_c" name="_5-Phospho-beta-D-ribosylamine_C5H11NO7P" compartment="Cytosol" charge="-1" boundaryCondition="false"/>

<species id="M_pran_c" name="N-(5-Phospho-D-ribosyl)anthranilate_C12H13NO9P" compartment="Cytosol" charge="-3" boundaryCondition="false"/>

<species id="M_prbamp_c" name="_1-(5-Phosphoribosyl)-AMP_C15H19N5O14P2" compartment="Cytosol" charge="-4" boundaryCondition="false"/>

<species id="M_prbatp_c" name="_1-(5-Phosphoribosyl)-ATP_C15H19N5O20P4" compartment="Cytosol" charge="-6" boundaryCondition="false"/>

<species id="M_prfp_c" name="_1-(5-Phosphoribosyl)-5-[(5-phosphoribosylamino)methylideneamino]imidazole-4-carboxamide_C15H21N5O15P2" compartment="Cytosol" charge="-4" boundaryCondition="false"/>

<species id="M_prlp_c" name="_5-[(5-phospho-1-deoxyribulos-1-ylamino)methylideneamino]-1-(5-phosphoribosyl)imidazole-4-carboxamide_C15H21N5O15P2" compartment="Cytosol" charge="-4" boundaryCondition="false"/>

<species id="M_pro_DASH_L_c" name="L-Proline_C5H9NO2" compartment="Cytosol" charge="0" boundaryCondition="false"/>

<species id="M_pro_DASH_L_e" name="L-Proline_C5H9NO2" compartment="Extraorganism" charge="0" boundaryCondition="false"/>

<species id="M_prpp_c" name="_5-Phospho-alpha-D-ribose 1-diphosphate_C5H8O14P3" compartment="Cytosol" charge="-5" boundaryCondition="false"/>

<species id="M_ps_Bge_c" name="phosphatidylserine (Blattabacterium Blattella germanica)_C1986H3698N50O500P50" compartment="Cytosol" charge="-50" boundaryCondition="false"/>

<species id="M_pser_DASH_L_c" name="O-Phospho-L-serine_C3H6NO6P" compartment="Cytosol" charge="-2" boundaryCondition="false"/>

<species id="M_ptrc_c" name="Putrescine_C4H14N2" compartment="Cytosol" charge="2" boundaryCondition="false"/>

<species id="M_pyam5p_c" name="Pyridoxamine 5&apos;-phosphate_C8H12N2O5P" compartment="Cytosol" charge="-1" boundaryCondition="false"/>

<species id="M_pydx5p_c" name="Pyridoxal 5&apos;-phosphate_C8H8NO6P" compartment="Cytosol" charge="-2" boundaryCondition="false"/>

<species id="M_pydx_c" name="Pyridoxal_C8H9NO3" compartment="Cytosol" charge="0" boundaryCondition="false"/>

<species id="M_pyr_c" name="Pyruvate_C3H3O3" compartment="Cytosol" charge="-1" boundaryCondition="false"/>

<species id="M_pyr_e" name="Pyruvate_C3H3O3" compartment="Extraorganism" charge="-1" boundaryCondition="false"/>

<species id="M_r1p_c" name="alpha-D-Ribose 1-phosphate_C5H9O8P" compartment="Cytosol" charge="-2" boundaryCondition="false"/>

<species id="M_r5p_c" name="alpha-D-Ribose 5-phosphate_C5H9O8P" compartment="Cytosol" charge="-2" boundaryCondition="false"/>

<species id="M_ribflv_c" name="Riboflavin_C17H20N4O6" compartment="Cytosol" charge="0" boundaryCondition="false"/>

<species id="M_ru5p_DASH_D_c" name="D-Ribulose 5-phosphate_C5H9O8P" compartment="Cytosol" charge="-2" boundaryCondition="false"/>

<species id="M_s7p_c" name="Sedoheptulose 7-phosphate_C7H13O10P" compartment="Cytosol" charge="-2" boundaryCondition="false"/>

<species id="M_sbzcoa_c" name="O-Succinylbenzoyl-CoA_C32H39N7O20P3S" compartment="Cytosol" charge="-5" boundaryCondition="false"/>

<species id="M_ser_DASH_L_c" name="L-Serine_C3H7NO3" compartment="Cytosol" charge="0" boundaryCondition="false"/>

<species id="M_ser_DASH_L_e" name="L-Serine_C3H7NO3" compartment="Extraorganism" charge="0" boundaryCondition="false"/>

<species id="M_skm5p_c" name="Shikimate 5-phosphate_C7H8O8P" compartment="Cytosol" charge="-3" boundaryCondition="false"/>

<species id="M_skm_c" name="Shikimate_C7H9O5" compartment="Cytosol" charge="-1" boundaryCondition="false"/>

<species id="M_sl26da_c" name="N-Succinyl-LL-2,6-diaminoheptanedioate_C11H16N2O7" compartment="Cytosol" charge="-2" boundaryCondition="false"/>

<species id="M_sl2a6o_c" name="N-Succinyl-2-L-amino-6-oxoheptanedioate_C11H12NO8" compartment="Cytosol" charge="-3" boundaryCondition="false"/>

<species id="M_so3_c" name="Sulfite_O3S" compartment="Cytosol" charge="-2" boundaryCondition="false"/>

<species id="M_so4_c" name="Sulfate_O4S" compartment="Cytosol" charge="-2" boundaryCondition="false"/>

<species id="M_so4_e" name="Sulfate_O4S" compartment="Extraorganism" charge="-2" boundaryCondition="false"/>

<species id="M_ssaltpp_c" name="Succinate semialdehyde-thiamin diphosphate anion_C16H21N4O10P2S" compartment="Cytosol" charge="-3" boundaryCondition="false"/>

<species id="M_sucbz_c" name="o-Succinylbenzoate_C11H8O5" compartment="Cytosol" charge="-2" boundaryCondition="false"/>

<species id="M_succ_c" name="Succinate_C4H4O4" compartment="Cytosol" charge="-2" boundaryCondition="false"/>

<species id="M_succ_e" name="Succinate_C4H4O4" compartment="Extraorganism" charge="-2" boundaryCondition="false"/>

<species id="M_succoa_c" name="Succinyl-CoA_C25H35N7O19P3S" compartment="Cytosol" charge="-5" boundaryCondition="false"/>

<species id="M_suchms_c" name="O-Succinyl-L-homoserine_C8H12NO6" compartment="Cytosol" charge="-1" boundaryCondition="false"/>

<species id="M_tdeACP_c" name="cis-tetradec-7-enoyl-[acyl-carrier protein] (n-C14:1)_C25H45N2O8PRS" compartment="Cytosol" charge="-1" boundaryCondition="false"/>

<species id="M_thdp_c" name="_2,3,4,5-Tetrahydrodipicolinate_C7H7NO4" compartment="Cytosol" charge="-2" boundaryCondition="false"/>

<species id="M_thf_c" name="_5,6,7,8-Tetrahydrofolate_C19H21N7O6" compartment="Cytosol" charge="-2" boundaryCondition="false"/>

<species id="M_thm_c" name="Thiamin_C12H17N4OS" compartment="Cytosol" charge="1" boundaryCondition="false"/>

<species id="M_thm_e" name="Thiamin_C12H17N4OS" compartment="Extraorganism" charge="1" boundaryCondition="false"/>

<species id="M_thmpp_c" name="Thiamine diphosphate_C12H16N4O7P2S" compartment="Cytosol" charge="-2" boundaryCondition="false"/>

<species id="M_thr_DASH_L_c" name="L-Threonine_C4H9NO3" compartment="Cytosol" charge="0" boundaryCondition="false"/>

<species id="M_thr_DASH_L_e" name="L-Threonine_C4H9NO3" compartment="Extraorganism" charge="0" boundaryCondition="false"/>

<species id="M_thym_c" name="Thymine_C5H6N2O2" compartment="Cytosol" charge="0" boundaryCondition="false"/>

<species id="M_thymd_c" name="Thymidine_C10H14N2O5" compartment="Cytosol" charge="0" boundaryCondition="false"/>

<species id="M_trdox_c" name="Oxidized thioredoxin_X" compartment="Cytosol" charge="0" boundaryCondition="false"/>

<species id="M_trdrd_c" name="Reduced thioredoxin_XH2" compartment="Cytosol" charge="0" boundaryCondition="false"/>

<species id="M_trp_DASH_L_c" name="L-Tryptophan_C11H12N2O2" compartment="Cytosol" charge="0" boundaryCondition="false"/>

<species id="M_trp_DASH_L_e" name="L-Tryptophan_C11H12N2O2" compartment="Extraorganism" charge="0" boundaryCondition="false"/>

<species id="M_tyr_DASH_L_c" name="L-Tyrosine_C9H11NO3" compartment="Cytosol" charge="0" boundaryCondition="false"/>

<species id="M_tyr_DASH_L_e" name="L-Tyrosine_C9H11NO3" compartment="Extraorganism" charge="0" boundaryCondition="false"/>

<species id="M_u3aga_c" name="UDP-3-O-(3-hydroxytetradecanoyl)-N-acetylglucosamine_C31H51N3O19P2" compartment="Cytosol" charge="-2" boundaryCondition="false"/>

<species id="M_u3hga_c" name="UDP-3-O-(3-hydroxytetradecanoyl)-D-glucosamine_C29H50N3O18P2" compartment="Cytosol" charge="-1" boundaryCondition="false"/>

<species id="M_uaagmda_c" name="Undecaprenyl-diphospho-N-acetylmuramoyl-(N-acetylglucosamine)-L-ala-D-glu-meso-2,6-diaminopimeloyl-D-ala-D-ala_C95H152N8O28P2" compartment="Cytosol" charge="-4" boundaryCondition="false"/>

<species id="M_uaccg_c" name="UDP-N-acetyl-3-O-(1-carboxyvinyl)-D-glucosamine_C20H26N3O19P2" compartment="Cytosol" charge="-3" boundaryCondition="false"/>

<species id="M_uacgam_c" name="UDP-N-acetyl-D-glucosamine_C17H25N3O17P2" compartment="Cytosol" charge="-2" boundaryCondition="false"/>

<species id="M_uagmda_c" name="Undecaprenyl-diphospho-N-acetylmuramoyl-L-alanyl-D-glutamyl-meso-2,6-diaminopimeloyl-D-alanyl-D-alanine_C87H139N7O23P2" compartment="Cytosol" charge="-4" boundaryCondition="false"/>

<species id="M_uama_c" name="UDP-N-acetylmuramoyl-L-alanine_C23H33N4O20P2" compartment="Cytosol" charge="-3" boundaryCondition="false"/>

<species id="M_uamag_c" name="UDP-N-acetylmuramoyl-L-alanyl-D-glutamate_C28H39N5O23P2" compartment="Cytosol" charge="-4" boundaryCondition="false"/>

<species id="M_uamr_c" name="UDP-N-acetylmuramate_C20H28N3O19P2" compartment="Cytosol" charge="-3" boundaryCondition="false"/>

<species id="M_udcpdp_c" name="Undecaprenyl diphosphate_C55H89O7P2" compartment="Cytosol" charge="-3" boundaryCondition="false"/>

<species id="M_udcpp_c" name="Undecaprenyl phosphate_C55H89O4P" compartment="Cytosol" charge="-2" boundaryCondition="false"/>

<species id="M_udp_c" name="UDP_C9H11N2O12P2" compartment="Cytosol" charge="-3" boundaryCondition="false"/>

<species id="M_ugmd_c" name="UDP-N-acetylmuramoyl-L-alanyl-D-gamma-glutamyl-meso-2,6-diaminopimelate_C35H51N7O26P2" compartment="Cytosol" charge="-4" boundaryCondition="false"/>

<species id="M_ugmda_c" name="UDP-N-acetylmuramoyl-L-alanyl-D-glutamyl-meso-2,6-diaminopimeloyl-D-alanyl-D-alanine_C41H61N9O28P2" compartment="Cytosol" charge="-4" boundaryCondition="false"/>

<species id="M_ump_c" name="UMP_C9H11N2O9P" compartment="Cytosol" charge="-2" boundaryCondition="false"/>

<species id="M_uppg3_c" name="Uroporphyrinogen III_C40H36N4O16" compartment="Cytosol" charge="-8" boundaryCondition="false"/>

<species id="M_ura_c" name="Uracil_C4H4N2O2" compartment="Cytosol" charge="0" boundaryCondition="false"/>

<species id="M_urea_c" name="Urea_CH4N2O" compartment="Cytosol" charge="0" boundaryCondition="false"/>

<species id="M_urea_e" name="Urea_CH4N2O" compartment="Extraorganism" charge="0" boundaryCondition="false"/>

<species id="M_uri_c" name="Uridine_C9H12N2O6" compartment="Cytosol" charge="0" boundaryCondition="false"/>

<species id="M_utp_c" name="UTP_C9H11N2O15P3" compartment="Cytosol" charge="-4" boundaryCondition="false"/>

<species id="M_val_DASH_L_c" name="L-Valine_C5H11NO2" compartment="Cytosol" charge="0" boundaryCondition="false"/>

<species id="M_val_DASH_L_e" name="L-Valine_C5H11NO2" compartment="Extraorganism" charge="0" boundaryCondition="false"/>

<species id="M_xan_c" name="Xanthine_C5H4N4O2" compartment="Cytosol" charge="0" boundaryCondition="false"/>

<species id="M_xmp_c" name="Xanthosine 5&apos;-phosphate_C10H11N4O9P" compartment="Cytosol" charge="-2" boundaryCondition="false"/>

<species id="M_xtsn_c" name="Xanthosine_C10H12N4O6" compartment="Cytosol" charge="0" boundaryCondition="false"/>

<species id="M_xu5p_DASH_D_c" name="D-Xylulose 5-phosphate_C5H9O8P" compartment="Cytosol" charge="-2" boundaryCondition="false"/>

<species id="M_ac_b" name="Acetate_C2H3O2" compartment="Extraorganism" charge="-1" boundaryCondition="false"/>


<species id="M_akg_b" name="_2-Oxoglutarate_C5H4O5" compartment="Extraorganism" charge="-2" boundaryCondition="false"/>


<species id="M_ala_DASH_L_b" name="L-Alanine_C3H7NO2" compartment="Extraorganism" charge="0" boundaryCondition="false"/>


<species id="M_arg_DASH_L_b" name="L-Arginine_C6H15N4O2" compartment="Extraorganism" charge="1" boundaryCondition="false"/>


<species id="M_asn_DASH_L_b" name="L-Asparagine_C4H8N2O3" compartment="Extraorganism" charge="0" boundaryCondition="false"/>


<species id="M_asp_DASH_L_b" name="L-Aspartate_C4H6NO4" compartment="Extraorganism" charge="-1" boundaryCondition="false"/>


<species id="M_co2_b" name="CO2_CO2" compartment="Extraorganism" charge="0" boundaryCondition="false"/>


<species id="M_cys_DASH_L_b" name="L-Cysteine_C3H7NO2S" compartment="Extraorganism" charge="0" boundaryCondition="false"/>


<species id="M_dhor_DASH_S_b" name="(S)-Dihydroorotate_C5H5N2O4" compartment="Extraorganism" charge="-1" boundaryCondition="false"/>


<species id="M_fe2_b" name="Fe2+_Fe" compartment="Extraorganism" charge="2" boundaryCondition="false"/>


<species id="M_for_b" name="Formate_CH1O2" compartment="Extraorganism" charge="-1" boundaryCondition="false"/>


<species id="M_fru_b" name="D-Fructose_C6H12O6" compartment="Extraorganism" charge="0" boundaryCondition="false"/>


<species id="M_fum_b" name="Fumarate_C4H2O4" compartment="Extraorganism" charge="-2" boundaryCondition="false"/>


<species id="M_gln_DASH_L_b" name="L-Glutamine_C5H10N2O3" compartment="Extraorganism" charge="0" boundaryCondition="false"/>


<species id="M_glu_DASH_L_b" name="L-Glutamate_C5H8NO4" compartment="Extraorganism" charge="-1" boundaryCondition="false"/>


<species id="M_gly_b" name="Glycine_C2H5NO2" compartment="Extraorganism" charge="0" boundaryCondition="false"/>


<species id="M_glyald_b" name="D-Glyceraldehyde_C3H6O3" compartment="Extraorganism" charge="0" boundaryCondition="false"/>


<species id="M_glyc_b" name="Glycerol_C3H8O3" compartment="Extraorganism" charge="0" boundaryCondition="false"/>


<species id="M_glyclt_b" name="Glycolate_C2H3O3" compartment="Extraorganism" charge="-1" boundaryCondition="false"/>


<species id="M_h2o_b" name="H2O_H2O" compartment="Extraorganism" charge="0" boundaryCondition="false"/>


<species id="M_h_b" name="H+_H" compartment="Extraorganism" charge="1" boundaryCondition="false"/>


<species id="M_his_DASH_L_b" name="L-Histidine_C6H9N3O2" compartment="Extraorganism" charge="0" boundaryCondition="false"/>


<species id="M_ile_DASH_L_b" name="L-Isoleucine_C6H13NO2" compartment="Extraorganism" charge="0" boundaryCondition="false"/>


<species id="M_k_b" name="potassium_K" compartment="Extraorganism" charge="1" boundaryCondition="false"/>


<species id="M_leu_DASH_L_b" name="L-Leucine_C6H13NO2" compartment="Extraorganism" charge="0" boundaryCondition="false"/>


<species id="M_lys_DASH_L_b" name="L-Lysine_C6H15N2O2" compartment="Extraorganism" charge="1" boundaryCondition="false"/>


<species id="M_mal_DASH_L_b" name="L-Malate_C4H4O5" compartment="Extraorganism" charge="-2" boundaryCondition="false"/>


<species id="M_met_DASH_L_b" name="L-Methionine_C5H11NO2S" compartment="Extraorganism" charge="0" boundaryCondition="false"/>


<species id="M_na1_b" name="Sodium_Na" compartment="Extraorganism" charge="1" boundaryCondition="false"/>


<species id="M_nac_b" name="Nicotinate_C6H4NO2" compartment="Extraorganism" charge="-1" boundaryCondition="false"/>


<species id="M_nh4_b" name="Ammonium_H4N" compartment="Extraorganism" charge="1" boundaryCondition="false"/>


<species id="M_o2_b" name="O2_O2" compartment="Extraorganism" charge="0" boundaryCondition="false"/>


<species id="M_phe_DASH_L_b" name="L-Phenylalanine_C9H11NO2" compartment="Extraorganism" charge="0" boundaryCondition="false"/>


<species id="M_pi_b" name="Phosphate_HO4P" compartment="Extraorganism" charge="-2" boundaryCondition="false"/>


<species id="M_pnto_DASH_R_b" name="(R)-Pantothenate_C9H16NO5" compartment="Extraorganism" charge="-1" boundaryCondition="false"/>


<species id="M_ppbng_b" name="Porphobilinogen_C10H13N2O4" compartment="Extraorganism" charge="-1" boundaryCondition="false"/>


<species id="M_pro_DASH_L_b" name="L-Proline_C5H9NO2" compartment="Extraorganism" charge="0" boundaryCondition="false"/>


<species id="M_pyr_b" name="Pyruvate_C3H3O3" compartment="Extraorganism" charge="-1" boundaryCondition="false"/>


<species id="M_ser_DASH_L_b" name="L-Serine_C3H7NO3" compartment="Extraorganism" charge="0" boundaryCondition="false"/>


<species id="M_so4_b" name="Sulfate_O4S" compartment="Extraorganism" charge="-2" boundaryCondition="false"/>


<species id="M_succ_b" name="Succinate_C4H4O4" compartment="Extraorganism" charge="-2" boundaryCondition="false"/>


<species id="M_thm_b" name="Thiamin_C12H17N4OS" compartment="Extraorganism" charge="1" boundaryCondition="false"/>


<species id="M_thr_DASH_L_b" name="L-Threonine_C4H9NO3" compartment="Extraorganism" charge="0" boundaryCondition="false"/>


<species id="M_trp_DASH_L_b" name="L-Tryptophan_C11H12N2O2" compartment="Extraorganism" charge="0" boundaryCondition="false"/>


<species id="M_tyr_DASH_L_b" name="L-Tyrosine_C9H11NO3" compartment="Extraorganism" charge="0" boundaryCondition="false"/>


<species id="M_urea_b" name="Urea_CH4N2O" compartment="Extraorganism" charge="0" boundaryCondition="false"/>


<species id="M_val_DASH_L_b" name="L-Valine_C5H11NO2" compartment="Extraorganism" charge="0" boundaryCondition="false"/>


</listOfSpecies>
<listOfReactions>
<reaction id="R_4HTHRS" name="_4-Hydroxy-L-threonine synthase" reversible="false">
<notes>
<html:p>Abbreviation: R_4HTHRS</html:p>
<html:p>Synonyms: _0</html:p>
<html:p>SUBSYSTEM: Cofactor and Prosthetic Group Biosynthesis</html:p>
<html:p>Equation: [c] : h2o + phthr --&gt; 4hthr + pi</html:p>
<html:p>Confidence Level: 2</html:p>
<html:p>JLR</html:p>
<html:p>genes:</html:p>
<html:p>LOCUS:BLBBGE_499#ABBREVIATION:thrC#ECNUMBERS:4.2.3.1#</html:p>
<html:p>proteins:</html:p>
<html:p>NAME:Threonine synthase#ABBREVIATION:ThrC#</html:p>
<html:p>citations:</html:p>
<html:p>AUTHORS:Lopez-Sanchez,M.J.,Neef,A.,Pereto,J.,Patino-Navarrete,R.,Pignatelli,M.,Latorre,A. and Moya,A.#TITLE:Evolutionary convergence and nitrogen metabolism in Blattabacterium strain Bge, primary endosymbiont of the cockroach Blattella germanica#JOURNAL:PLoS Genet.5:e1000721#YEAR:2009#</html:p>
<html:p>GENE ASSOCIATION: (BLBBGE_499)</html:p>
</notes>
<listOfReactants>
<speciesReference species="M_h2o_c" stoichiometry="1"/>
<speciesReference species="M_phthr_c" stoichiometry="1"/>
</listOfReactants>
<listOfProducts>
<speciesReference species="M_4hthr_c" stoichiometry="1"/>
<speciesReference species="M_pi_c" stoichiometry="1"/>
</listOfProducts>
<kineticLaw>
<math xmlns="http://www.w3.org/1998/Math/MathML">
<ci>FLUX_VALUE</ci>
</math>
<listOfParameters>
<parameter id="LOWER_BOUND" value="0" units="mmol_per_gDW_per_hr"/>
<parameter id="UPPER_BOUND" value="999999" units="mmol_per_gDW_per_hr"/>
<parameter id="OBJECTIVE_COEFFICIENT" value="0" />
<parameter id="FLUX_VALUE" value="0" units="mmol_per_gDW_per_hr"/>
</listOfParameters>
</kineticLaw>
</reaction>
<reaction id="R_ACCOACr" name="acetyl-CoA carboxylase, reversible reaction" reversible="false">
<notes>
<html:p>Abbreviation: R_ACCOACr</html:p>
<html:p>Synonyms: _0</html:p>
<html:p>EC Number: 6.4.1.2</html:p>
<html:p>SUBSYSTEM: Membrane Lipid Metabolism</html:p>
<html:p>Equation: [c] : accoa + atp + hco3 --&gt; adp + h + malcoa + pi</html:p>
<html:p>Confidence Level: 2</html:p>
<html:p>NCD</html:p>
<html:p>genes:</html:p>
<html:p>LOCUS:BLBBGE_154#ABBREVIATION:accA#ECNUMBERS:6.4.1.2#</html:p>
<html:p>LOCUS:BLBBGE_477#ABBREVIATION:accD#ECNUMBERS:6.4.1.2#</html:p>
<html:p>LOCUS:BLBBGE_516#ABBREVIATION:accB#</html:p>
<html:p>LOCUS:BLBBGE_517#ABBREVIATION:accC#ECNUMBERS:6.3.4.14#</html:p>
<html:p>proteins:</html:p>
<html:p>NAME:AcetylCoA carboxylase#ABBREVIATION:Acc#</html:p>
<html:p>citations:</html:p>
<html:p>AUTHORS:Lopez-Sanchez,M.J.,Neef,A.,Pereto,J.,Patino-Navarrete,R.,Pignatelli,M.,Latorre,A. and Moya,A.#TITLE:Evolutionary convergence and nitrogen metabolism in Blattabacterium strain Bge, primary endosymbiont of the cockroach Blattella germanica#JOURNAL:PLoS Genet.5:e1000721#YEAR:2009#</html:p>
<html:p>GENE ASSOCIATION: (BLBBGE_154 and BLBBGE_516 and BLBBGE_517 and BLBBGE_477)</html:p>
</notes>
<listOfReactants>
<speciesReference species="M_accoa_c" stoichiometry="1"/>
<speciesReference species="M_atp_c" stoichiometry="1"/>
<speciesReference species="M_hco3_c" stoichiometry="1"/>
</listOfReactants>
<listOfProducts>
<speciesReference species="M_adp_c" stoichiometry="1"/>
<speciesReference species="M_h_c" stoichiometry="1"/>
<speciesReference species="M_malcoa_c" stoichiometry="1"/>
<speciesReference species="M_pi_c" stoichiometry="1"/>
</listOfProducts>
<kineticLaw>
<math xmlns="http://www.w3.org/1998/Math/MathML">
<ci>FLUX_VALUE</ci>
</math>
<listOfParameters>
<parameter id="LOWER_BOUND" value="0" units="mmol_per_gDW_per_hr"/>
<parameter id="UPPER_BOUND" value="999999" units="mmol_per_gDW_per_hr"/>
<parameter id="OBJECTIVE_COEFFICIENT" value="0" />
<parameter id="FLUX_VALUE" value="0" units="mmol_per_gDW_per_hr"/>
</listOfParameters>
</kineticLaw>
</reaction>
<reaction id="R_ACGK" name="acetylglutamate kinase" reversible="false">
<notes>
<html:p>Abbreviation: R_ACGK</html:p>
<html:p>Synonyms: _0</html:p>
<html:p>EC Number: 2.7.2.8</html:p>
<html:p>SUBSYSTEM: Arginine and Proline Metabolism</html:p>
<html:p>Equation: [c] : acglu + atp --&gt; acg5p + adp</html:p>
<html:p>Confidence Level: 2</html:p>
<html:p>genes:</html:p>
<html:p>LOCUS:BLBBGE_319#ABBREVIATION:argB#ECNUMBERS:2.7.2.8#</html:p>
<html:p>proteins:</html:p>
<html:p>NAME:acetylglutamate kinase#ABBREVIATION:ArgB#</html:p>
<html:p>citations:</html:p>
<html:p>AUTHORS:Lopez-Sanchez,M.J.,Neef,A.,Pereto,J.,Patino-Navarrete,R.,Pignatelli,M.,Latorre,A. and Moya,A.#TITLE:Evolutionary convergence and nitrogen metabolism in Blattabacterium strain Bge, primary endosymbiont of the cockroach Blattella germanica#JOURNAL:PLoS Genet.5:e1000721#YEAR:2009#</html:p>
<html:p>GENE ASSOCIATION: (BLBBGE_319)</html:p>
</notes>
<listOfReactants>
<speciesReference species="M_acglu_c" stoichiometry="1"/>
<speciesReference species="M_atp_c" stoichiometry="1"/>
</listOfReactants>
<listOfProducts>
<speciesReference species="M_acg5p_c" stoichiometry="1"/>
<speciesReference species="M_adp_c" stoichiometry="1"/>
</listOfProducts>
<kineticLaw>
<math xmlns="http://www.w3.org/1998/Math/MathML">
<ci>FLUX_VALUE</ci>
</math>
<listOfParameters>
<parameter id="LOWER_BOUND" value="0" units="mmol_per_gDW_per_hr"/>
<parameter id="UPPER_BOUND" value="999999" units="mmol_per_gDW_per_hr"/>
<parameter id="OBJECTIVE_COEFFICIENT" value="0" />
<parameter id="FLUX_VALUE" value="0" units="mmol_per_gDW_per_hr"/>
</listOfParameters>
</kineticLaw>
</reaction>
<reaction id="R_ACGS" name="N-acetylglutamate synthase" reversible="false">
<notes>
<html:p>Abbreviation: R_ACGS</html:p>
<html:p>Synonyms: _0</html:p>
<html:p>EC Number: 2.3.1.1</html:p>
<html:p>SUBSYSTEM: Arginine and Proline Metabolism</html:p>
<html:p>Equation: [c] : accoa + glu-L --&gt; acglu + coa + h</html:p>
<html:p>Confidence Level: 1</html:p>
<html:p>genes:</html:p>
<html:p>none</html:p>
<html:p>proteins:</html:p>
<html:p>none</html:p>
<html:p>citations:</html:p>
<html:p>none</html:p>
<html:p>GENE ASSOCIATION: </html:p>
</notes>
<listOfReactants>
<speciesReference species="M_accoa_c" stoichiometry="1"/>
<speciesReference species="M_glu_DASH_L_c" stoichiometry="1"/>
</listOfReactants>
<listOfProducts>
<speciesReference species="M_acglu_c" stoichiometry="1"/>
<speciesReference species="M_coa_c" stoichiometry="1"/>
<speciesReference species="M_h_c" stoichiometry="1"/>
</listOfProducts>
<kineticLaw>
<math xmlns="http://www.w3.org/1998/Math/MathML">
<ci>FLUX_VALUE</ci>
</math>
<listOfParameters>
<parameter id="LOWER_BOUND" value="0" units="mmol_per_gDW_per_hr"/>
<parameter id="UPPER_BOUND" value="999999" units="mmol_per_gDW_per_hr"/>
<parameter id="OBJECTIVE_COEFFICIENT" value="0" />
<parameter id="FLUX_VALUE" value="0" units="mmol_per_gDW_per_hr"/>
</listOfParameters>
</kineticLaw>
</reaction>
<reaction id="R_ACHBS" name="_2-aceto-2-hydroxybutanoate synthase" reversible="false">
<notes>
<html:p>Abbreviation: R_ACHBS</html:p>
<html:p>Synonyms: _0</html:p>
<html:p>SUBSYSTEM: Valine, Leucine, and Isoleucine Metabolism</html:p>
<html:p>Equation: [c] : 2obut + h + pyr --&gt; 2ahbut + co2</html:p>
<html:p>Confidence Level: 2</html:p>
<html:p>JLR- I think the EC is 4.1.3.18</html:p>
<html:p>genes:</html:p>
<html:p>LOCUS:BLBBGE_556#ABBREVIATION:ilvI#ECNUMBERS:2.2.1.6#</html:p>
<html:p>LOCUS:BLBBGE_555#ABBREVIATION:ilvH#ECNUMBERS:2.2.1.6#</html:p>
<html:p>proteins:</html:p>
<html:p>NAME:acetolactate synthase III#ABBREVIATION:IlvHI#</html:p>
<html:p>citations:</html:p>
<html:p>AUTHORS:Lopez-Sanchez,M.J.,Neef,A.,Pereto,J.,Patino-Navarrete,R.,Pignatelli,M.,Latorre,A. and Moya,A.#TITLE:Evolutionary convergence and nitrogen metabolism in Blattabacterium strain Bge, primary endosymbiont of the cockroach Blattella germanica#JOURNAL:PLoS Genet.5:e1000721#YEAR:2009#</html:p>
<html:p>GENE ASSOCIATION: (BLBBGE_555 and BLBBGE_556)</html:p>
</notes>
<listOfReactants>
<speciesReference species="M_2obut_c" stoichiometry="1"/>
<speciesReference species="M_h_c" stoichiometry="1"/>
<speciesReference species="M_pyr_c" stoichiometry="1"/>
</listOfReactants>
<listOfProducts>
<speciesReference species="M_2ahbut_c" stoichiometry="1"/>
<speciesReference species="M_co2_c" stoichiometry="1"/>
</listOfProducts>
<kineticLaw>
<math xmlns="http://www.w3.org/1998/Math/MathML">
<ci>FLUX_VALUE</ci>
</math>
<listOfParameters>
<parameter id="LOWER_BOUND" value="0" units="mmol_per_gDW_per_hr"/>
<parameter id="UPPER_BOUND" value="999999" units="mmol_per_gDW_per_hr"/>
<parameter id="OBJECTIVE_COEFFICIENT" value="0" />
<parameter id="FLUX_VALUE" value="0" units="mmol_per_gDW_per_hr"/>
</listOfParameters>
</kineticLaw>
</reaction>
<reaction id="R_ACLS" name="acetolactate synthase" reversible="false">
<notes>
<html:p>Abbreviation: R_ACLS</html:p>
<html:p>Synonyms: _0</html:p>
<html:p>EC Number: 4.1.3.18</html:p>
<html:p>SUBSYSTEM: Valine, Leucine, and Isoleucine Metabolism</html:p>
<html:p>Equation: [c] : h + (2) pyr --&gt; alac-S + co2</html:p>
<html:p>Confidence Level: 2</html:p>
<html:p>A flavoprotein. Requires thiamine diphosphate; also catalyses the formation of 2-aceto-2-hydroxybutanoate (see ACHBS) Also EC 2.2.1.6 - NCD</html:p>
<html:p>genes:</html:p>
<html:p>LOCUS:BLBBGE_556#ABBREVIATION:ilvI#ECNUMBERS:2.2.1.6#</html:p>
<html:p>LOCUS:BLBBGE_555#ABBREVIATION:ilvH#ECNUMBERS:2.2.1.6#</html:p>
<html:p>proteins:</html:p>
<html:p>NAME:acetolactate synthase III#ABBREVIATION:IlvHI#</html:p>
<html:p>citations:</html:p>
<html:p>AUTHORS:Lopez-Sanchez,M.J.,Neef,A.,Pereto,J.,Patino-Navarrete,R.,Pignatelli,M.,Latorre,A. and Moya,A.#TITLE:Evolutionary convergence and nitrogen metabolism in Blattabacterium strain Bge, primary endosymbiont of the cockroach Blattella germanica#JOURNAL:PLoS Genet.5:e1000721#YEAR:2009#</html:p>
<html:p>GENE ASSOCIATION: (BLBBGE_555 and BLBBGE_556)</html:p>
</notes>
<listOfReactants>
<speciesReference species="M_h_c" stoichiometry="1"/>
<speciesReference species="M_pyr_c" stoichiometry="2"/>
</listOfReactants>
<listOfProducts>
<speciesReference species="M_alac_DASH_S_c" stoichiometry="1"/>
<speciesReference species="M_co2_c" stoichiometry="1"/>
</listOfProducts>
<kineticLaw>
<math xmlns="http://www.w3.org/1998/Math/MathML">
<ci>FLUX_VALUE</ci>
</math>
<listOfParameters>
<parameter id="LOWER_BOUND" value="0" units="mmol_per_gDW_per_hr"/>
<parameter id="UPPER_BOUND" value="999999" units="mmol_per_gDW_per_hr"/>
<parameter id="OBJECTIVE_COEFFICIENT" value="0" />
<parameter id="FLUX_VALUE" value="0" units="mmol_per_gDW_per_hr"/>
</listOfParameters>
</kineticLaw>
</reaction>
<reaction id="R_ACOATA" name="Acetyl-CoA ACP transacylase" reversible="false">
<notes>
<html:p>Abbreviation: R_ACOATA</html:p>
<html:p>Synonyms: _0</html:p>
<html:p>EC Number: 2.3.1.38</html:p>
<html:p>SUBSYSTEM: Membrane Lipid Metabolism</html:p>
<html:p>Equation: [c] : ACP + accoa --&gt; acACP + coa</html:p>
<html:p>Confidence Level: 2</html:p>
<html:p>tvrxn is now charge balanced; removed h - NCD</html:p>
<html:p>genes:</html:p>
<html:p>LOCUS:BLBBGE_111#ABBREVIATION:fabH#ECNUMBERS:2.3.1.41#</html:p>
<html:p>proteins:</html:p>
<html:p>NAME:_3-oxoacyl-[acyl-carrier-protein] synthase III; acetylCoA ACP transacylase#ABBREVIATION:FabH#</html:p>
<html:p>citations:</html:p>
<html:p>AUTHORS:Lopez-Sanchez,M.J.,Neef,A.,Pereto,J.,Patino-Navarrete,R.,Pignatelli,M.,Latorre,A. and Moya,A.#TITLE:Evolutionary convergence and nitrogen metabolism in Blattabacterium strain Bge, primary endosymbiont of the cockroach Blattella germanica#JOURNAL:PLoS Genet.5:e1000721#YEAR:2009#</html:p>
<html:p>GENE ASSOCIATION: (BLBBGE_111)</html:p>
</notes>
<listOfReactants>
<speciesReference species="M_ACP_c" stoichiometry="1"/>
<speciesReference species="M_accoa_c" stoichiometry="1"/>
</listOfReactants>
<listOfProducts>
<speciesReference species="M_acACP_c" stoichiometry="1"/>
<speciesReference species="M_coa_c" stoichiometry="1"/>
</listOfProducts>
<kineticLaw>
<math xmlns="http://www.w3.org/1998/Math/MathML">
<ci>FLUX_VALUE</ci>
</math>
<listOfParameters>
<parameter id="LOWER_BOUND" value="0" units="mmol_per_gDW_per_hr"/>
<parameter id="UPPER_BOUND" value="999999" units="mmol_per_gDW_per_hr"/>
<parameter id="OBJECTIVE_COEFFICIENT" value="0" />
<parameter id="FLUX_VALUE" value="0" units="mmol_per_gDW_per_hr"/>
</listOfParameters>
</kineticLaw>
</reaction>
<reaction id="R_ACODA" name="acetylornithine deacetylase" reversible="false">
<notes>
<html:p>Abbreviation: R_ACODA</html:p>
<html:p>Synonyms: _0</html:p>
<html:p>EC Number: 3.5.1.16</html:p>
<html:p>SUBSYSTEM: Arginine and Proline Metabolism</html:p>
<html:p>Equation: [c] : acorn + h2o --&gt; ac + orn</html:p>
<html:p>Confidence Level: 2</html:p>
<html:p>genes:</html:p>
<html:p>LOCUS:BLBBGE_320#ABBREVIATION:argE#ECNUMBERS:3.5.1.16#</html:p>
<html:p>proteins:</html:p>
<html:p>NAME:acetylornithine deacetylase#ABBREVIATION:ArgE#</html:p>
<html:p>citations:</html:p>
<html:p>AUTHORS:Lopez-Sanchez,M.J.,Neef,A.,Pereto,J.,Patino-Navarrete,R.,Pignatelli,M.,Latorre,A. and Moya,A.#TITLE:Evolutionary convergence and nitrogen metabolism in Blattabacterium strain Bge, primary endosymbiont of the cockroach Blattella germanica#JOURNAL:PLoS Genet.5:e1000721#YEAR:2009#</html:p>
<html:p>GENE ASSOCIATION: (BLBBGE_320)</html:p>
</notes>
<listOfReactants>
<speciesReference species="M_acorn_c" stoichiometry="1"/>
<speciesReference species="M_h2o_c" stoichiometry="1"/>
</listOfReactants>
<listOfProducts>
<speciesReference species="M_ac_c" stoichiometry="1"/>
<speciesReference species="M_orn_c" stoichiometry="1"/>
</listOfProducts>
<kineticLaw>
<math xmlns="http://www.w3.org/1998/Math/MathML">
<ci>FLUX_VALUE</ci>
</math>
<listOfParameters>
<parameter id="LOWER_BOUND" value="0" units="mmol_per_gDW_per_hr"/>
<parameter id="UPPER_BOUND" value="999999" units="mmol_per_gDW_per_hr"/>
<parameter id="OBJECTIVE_COEFFICIENT" value="0" />
<parameter id="FLUX_VALUE" value="0" units="mmol_per_gDW_per_hr"/>
</listOfParameters>
</kineticLaw>
</reaction>
<reaction id="R_ACONT" name="aconitase" reversible="true">
<notes>
<html:p>Abbreviation: R_ACONT</html:p>
<html:p>Synonyms: _0</html:p>
<html:p>EC Number: 4.2.1.3</html:p>
<html:p>SUBSYSTEM: Citric Acid Cycle</html:p>
<html:p>Equation: [c] : cit &lt;==&gt; icit</html:p>
<html:p>Confidence Level: 2</html:p>
<html:p>SMP</html:p>
<html:p>genes:</html:p>
<html:p>LOCUS:BLBBGE_017#ABBREVIATION:acnA#ECNUMBERS:4.2.1.3#</html:p>
<html:p>proteins:</html:p>
<html:p>NAME:aconitase A#ABBREVIATION:AcnA#</html:p>
<html:p>citations:</html:p>
<html:p>AUTHORS:Lopez-Sanchez,M.J.,Neef,A.,Pereto,J.,Patino-Navarrete,R.,Pignatelli,M.,Latorre,A. and Moya,A.#TITLE:Evolutionary convergence and nitrogen metabolism in Blattabacterium strain Bge, primary endosymbiont of the cockroach Blattella germanica#JOURNAL:PLoS Genet.5:e1000721#YEAR:2009#</html:p>
<html:p>GENE ASSOCIATION: (BLBBGE_017)</html:p>
</notes>
<listOfReactants>
<speciesReference species="M_cit_c" stoichiometry="1"/>
</listOfReactants>
<listOfProducts>
<speciesReference species="M_icit_c" stoichiometry="1"/>
</listOfProducts>
<kineticLaw>
<math xmlns="http://www.w3.org/1998/Math/MathML">
<ci>FLUX_VALUE</ci>
</math>
<listOfParameters>
<parameter id="LOWER_BOUND" value="-999999" units="mmol_per_gDW_per_hr"/>
<parameter id="UPPER_BOUND" value="999999" units="mmol_per_gDW_per_hr"/>
<parameter id="OBJECTIVE_COEFFICIENT" value="0" />
<parameter id="FLUX_VALUE" value="0" units="mmol_per_gDW_per_hr"/>
</listOfParameters>
</kineticLaw>
</reaction>
<reaction id="R_ACOTA" name="acetylornithine transaminase" reversible="true">
<notes>
<html:p>Abbreviation: R_ACOTA</html:p>
<html:p>Synonyms: _0</html:p>
<html:p>EC Number: 2.6.1.11</html:p>
<html:p>SUBSYSTEM: Arginine and Proline Metabolism</html:p>
<html:p>Equation: [c] : acorn + akg &lt;==&gt; acg5sa + glu-L</html:p>
<html:p>Confidence Level: 2</html:p>
<html:p>genes:</html:p>
<html:p>LOCUS:BLBBGE_315#ABBREVIATION:argD#ECNUMBERS:2.6.1.11,-!-,2.6.1.17#</html:p>
<html:p>LOCUS:BLBBGE_623#ABBREVIATION:argD#ECNUMBERS:2.6.1.11,-!-,2.6.1.17#</html:p>
<html:p>proteins:</html:p>
<html:p>NAME:acetylornithine transaminase#ABBREVIATION:ArgD#</html:p>
<html:p>NAME:acetylornithine transaminase#ABBREVIATION:ArgD#</html:p>
<html:p>citations:</html:p>
<html:p>AUTHORS:Lopez-Sanchez,M.J.,Neef,A.,Pereto,J.,Patino-Navarrete,R.,Pignatelli,M.,Latorre,A. and Moya,A.#TITLE:Evolutionary convergence and nitrogen metabolism in Blattabacterium strain Bge, primary endosymbiont of the cockroach Blattella germanica#JOURNAL:PLoS Genet.5:e1000721#YEAR:2009#</html:p>
<html:p>GENE ASSOCIATION: (BLBBGE_315) or (BLBBGE_623)</html:p>
</notes>
<listOfReactants>
<speciesReference species="M_acorn_c" stoichiometry="1"/>
<speciesReference species="M_akg_c" stoichiometry="1"/>
</listOfReactants>
<listOfProducts>
<speciesReference species="M_acg5sa_c" stoichiometry="1"/>
<speciesReference species="M_glu_DASH_L_c" stoichiometry="1"/>
</listOfProducts>
<kineticLaw>
<math xmlns="http://www.w3.org/1998/Math/MathML">
<ci>FLUX_VALUE</ci>
</math>
<listOfParameters>
<parameter id="LOWER_BOUND" value="-999999" units="mmol_per_gDW_per_hr"/>
<parameter id="UPPER_BOUND" value="999999" units="mmol_per_gDW_per_hr"/>
<parameter id="OBJECTIVE_COEFFICIENT" value="0" />
<parameter id="FLUX_VALUE" value="0" units="mmol_per_gDW_per_hr"/>
</listOfParameters>
</kineticLaw>
</reaction>
<reaction id="R_ACPS1" name="acyl-carrier protein synthase" reversible="false">
<notes>
<html:p>Abbreviation: R_ACPS1</html:p>
<html:p>Synonyms: _0</html:p>
<html:p>EC Number: 2.7.8.7</html:p>
<html:p>SUBSYSTEM: Cofactor and Prosthetic Group Biosynthesis</html:p>
<html:p>Equation: [c] : apoACP + coa --&gt; ACP + h + pap</html:p>
<html:p>Confidence Level: 4</html:p>
<html:p>JLR</html:p>
<html:p>genes:</html:p>
<html:p>LOCUS:BLBBGE_379#ABBREVIATION:acpT#ECNUMBERS:2.7.8.7#</html:p>
<html:p>proteins:</html:p>
<html:p>NAME:holo-(acyl carrier protein) synthase 2#ABBREVIATION:AcpT#</html:p>
<html:p>citations:</html:p>
<html:p>AUTHORS:Lopez-Sanchez,M.J.,Neef,A.,Pereto,J.,Patino-Navarrete,R.,Pignatelli,M.,Latorre,A. and Moya,A.#TITLE:Evolutionary convergence and nitrogen metabolism in Blattabacterium strain Bge, primary endosymbiont of the cockroach Blattella germanica#JOURNAL:PLoS Genet.5:e1000721#YEAR:2009#</html:p>
<html:p>GENE ASSOCIATION: (BLBBGE_379)</html:p>
</notes>
<listOfReactants>
<speciesReference species="M_apoACP_c" stoichiometry="1"/>
<speciesReference species="M_coa_c" stoichiometry="1"/>
</listOfReactants>
<listOfProducts>
<speciesReference species="M_ACP_c" stoichiometry="1"/>
<speciesReference species="M_h_c" stoichiometry="1"/>
<speciesReference species="M_pap_c" stoichiometry="1"/>
</listOfProducts>
<kineticLaw>
<math xmlns="http://www.w3.org/1998/Math/MathML">
<ci>FLUX_VALUE</ci>
</math>
<listOfParameters>
<parameter id="LOWER_BOUND" value="0" units="mmol_per_gDW_per_hr"/>
<parameter id="UPPER_BOUND" value="999999" units="mmol_per_gDW_per_hr"/>
<parameter id="OBJECTIVE_COEFFICIENT" value="0" />
<parameter id="FLUX_VALUE" value="0" units="mmol_per_gDW_per_hr"/>
</listOfParameters>
</kineticLaw>
</reaction>
<reaction id="R_ACt2r" name="acetate reversible transport via proton symport" reversible="true">
<notes>
<html:p>Abbreviation: R_ACt2r</html:p>
<html:p>Synonyms: _0</html:p>
<html:p>SUBSYSTEM: Transport, Extracellular</html:p>
<html:p>Equation: ac[e] + h[e] &lt;==&gt; ac[c] + h[c]</html:p>
<html:p>Confidence Level: 1</html:p>
<html:p>NCD</html:p>
<html:p>genes:</html:p>
<html:p>none</html:p>
<html:p>proteins:</html:p>
<html:p>none</html:p>
<html:p>citations:</html:p>
<html:p>none</html:p>
<html:p>GENE ASSOCIATION: </html:p>
</notes>
<listOfReactants>
<speciesReference species="M_ac_e" stoichiometry="1"/>
<speciesReference species="M_h_e" stoichiometry="1"/>
</listOfReactants>
<listOfProducts>
<speciesReference species="M_ac_c" stoichiometry="1"/>
<speciesReference species="M_h_c" stoichiometry="1"/>
</listOfProducts>
<kineticLaw>
<math xmlns="http://www.w3.org/1998/Math/MathML">
<ci>FLUX_VALUE</ci>
</math>
<listOfParameters>
<parameter id="LOWER_BOUND" value="-999999" units="mmol_per_gDW_per_hr"/>
<parameter id="UPPER_BOUND" value="999999" units="mmol_per_gDW_per_hr"/>
<parameter id="OBJECTIVE_COEFFICIENT" value="0" />
<parameter id="FLUX_VALUE" value="0" units="mmol_per_gDW_per_hr"/>
</listOfParameters>
</kineticLaw>
</reaction>
<reaction id="R_ADA" name="Adenosine deaminase" reversible="false">
<notes>
<html:p>Abbreviation: R_ADA</html:p>
<html:p>Synonyms: _0</html:p>
<html:p>EC Number: 3.5.4.4</html:p>
<html:p>SUBSYSTEM: Nucleotide Salvage Pathway</html:p>
<html:p>Equation: [c] : adn + h + h2o --&gt; ins + nh4</html:p>
<html:p>Confidence Level: 1</html:p>
<html:p>Added EC- JLR</html:p>
<html:p>genes:</html:p>
<html:p>none</html:p>
<html:p>proteins:</html:p>
<html:p>none</html:p>
<html:p>citations:</html:p>
<html:p>none</html:p>
<html:p>GENE ASSOCIATION: </html:p>
</notes>
<listOfReactants>
<speciesReference species="M_adn_c" stoichiometry="1"/>
<speciesReference species="M_h_c" stoichiometry="1"/>
<speciesReference species="M_h2o_c" stoichiometry="1"/>
</listOfReactants>
<listOfProducts>
<speciesReference species="M_ins_c" stoichiometry="1"/>
<speciesReference species="M_nh4_c" stoichiometry="1"/>
</listOfProducts>
<kineticLaw>
<math xmlns="http://www.w3.org/1998/Math/MathML">
<ci>FLUX_VALUE</ci>
</math>
<listOfParameters>
<parameter id="LOWER_BOUND" value="0" units="mmol_per_gDW_per_hr"/>
<parameter id="UPPER_BOUND" value="999999" units="mmol_per_gDW_per_hr"/>
<parameter id="OBJECTIVE_COEFFICIENT" value="0" />
<parameter id="FLUX_VALUE" value="0" units="mmol_per_gDW_per_hr"/>
</listOfParameters>
</kineticLaw>
</reaction>
<reaction id="R_ADD" name="adenine deaminase" reversible="false">
<notes>
<html:p>Abbreviation: R_ADD</html:p>
<html:p>Synonyms: _0</html:p>
<html:p>EC Number: 3.5.4.2</html:p>
<html:p>SUBSYSTEM: Nucleotide Salvage Pathway</html:p>
<html:p>Equation: [c] : ade + h + h2o --&gt; hxan + nh4</html:p>
<html:p>Confidence Level: 1</html:p>
<html:p>note:  reaction also occures spontaneously - oxidative deaminination (MKA)</html:p>
<html:p>genes:</html:p>
<html:p>none</html:p>
<html:p>proteins:</html:p>
<html:p>none</html:p>
<html:p>citations:</html:p>
<html:p>none</html:p>
<html:p>GENE ASSOCIATION: </html:p>
</notes>
<listOfReactants>
<speciesReference species="M_ade_c" stoichiometry="1"/>
<speciesReference species="M_h_c" stoichiometry="1"/>
<speciesReference species="M_h2o_c" stoichiometry="1"/>
</listOfReactants>
<listOfProducts>
<speciesReference species="M_hxan_c" stoichiometry="1"/>
<speciesReference species="M_nh4_c" stoichiometry="1"/>
</listOfProducts>
<kineticLaw>
<math xmlns="http://www.w3.org/1998/Math/MathML">
<ci>FLUX_VALUE</ci>
</math>
<listOfParameters>
<parameter id="LOWER_BOUND" value="0" units="mmol_per_gDW_per_hr"/>
<parameter id="UPPER_BOUND" value="999999" units="mmol_per_gDW_per_hr"/>
<parameter id="OBJECTIVE_COEFFICIENT" value="0" />
<parameter id="FLUX_VALUE" value="0" units="mmol_per_gDW_per_hr"/>
</listOfParameters>
</kineticLaw>
</reaction>
<reaction id="R_ADCL" name="_4-aminobenzoate synthase" reversible="true">
<notes>
<html:p>Abbreviation: R_ADCL</html:p>
<html:p>Synonyms: _1</html:p>
<html:p>SUBSYSTEM: Cofactor and Prosthetic Group Biosynthesis</html:p>
<html:p>Equation: [c] : 4adcho &lt;==&gt; 4abz + h + pyr</html:p>
<html:p>Confidence Level: 2</html:p>
<html:p>EC: 4.1.3.38 IT</html:p>
<html:p>genes:</html:p>
<html:p>LOCUS:BLBBGE_455#ABBREVIATION:ilvE#ECNUMBERS:4.1.3.38#</html:p>
<html:p>proteins:</html:p>
<html:p>NAME:Aminodeoxychorismate lyase#ABBREVIATION:IlvE#</html:p>
<html:p>citations:</html:p>
<html:p>AUTHORS:Lopez-Sanchez,M.J.,Neef,A.,Pereto,J.,Patino-Navarrete,R.,Pignatelli,M.,Latorre,A. and Moya,A.#TITLE:Evolutionary convergence and nitrogen metabolism in Blattabacterium strain Bge, primary endosymbiont of the cockroach Blattella germanica#JOURNAL:PLoS Genet.5:e1000721#YEAR:2009#</html:p>
<html:p>GENE ASSOCIATION: (BLBBGE_455)</html:p>
</notes>
<listOfReactants>
<speciesReference species="M_4adcho_c" stoichiometry="1"/>
</listOfReactants>
<listOfProducts>
<speciesReference species="M_4abz_c" stoichiometry="1"/>
<speciesReference species="M_h_c" stoichiometry="1"/>
<speciesReference species="M_pyr_c" stoichiometry="1"/>
</listOfProducts>
<kineticLaw>
<math xmlns="http://www.w3.org/1998/Math/MathML">
<ci>FLUX_VALUE</ci>
</math>
<listOfParameters>
<parameter id="LOWER_BOUND" value="-999999" units="mmol_per_gDW_per_hr"/>
<parameter id="UPPER_BOUND" value="999999" units="mmol_per_gDW_per_hr"/>
<parameter id="OBJECTIVE_COEFFICIENT" value="0" />
<parameter id="FLUX_VALUE" value="0" units="mmol_per_gDW_per_hr"/>
</listOfParameters>
</kineticLaw>
</reaction>
<reaction id="R_ADCS" name="_4-amino-4-deoxychorismate synthase" reversible="false">
<notes>
<html:p>Abbreviation: R_ADCS</html:p>
<html:p>Synonyms: _0</html:p>
<html:p>SUBSYSTEM: Cofactor and Prosthetic Group Biosynthesis</html:p>
<html:p>Equation: [c] : chor + gln-L --&gt; 4adcho + glu-L</html:p>
<html:p>Confidence Level: 2</html:p>
<html:p>Not in IUBMB. No EC</html:p>
<html:p>genes:</html:p>
<html:p>LOCUS:BLBBGE_421#ABBREVIATION:trpE#ECNUMBERS:6.3.5.8#</html:p>
<html:p>LOCUS:BLBBGE_422#ABBREVIATION:trpD#ECNUMBERS:6.3.5.8#</html:p>
<html:p>proteins:</html:p>
<html:p>NAME:p-aminobenzoate synthetase, component II#ABBREVIATION:TrpD#</html:p>
<html:p>NAME:p-aminobenzoate synthetase, component I#ABBREVIATION:TrpE#</html:p>
<html:p>citations:</html:p>
<html:p>AUTHORS:Lopez-Sanchez,M.J.,Neef,A.,Pereto,J.,Patino-Navarrete,R.,Pignatelli,M.,Latorre,A. and Moya,A.#TITLE:Evolutionary convergence and nitrogen metabolism in Blattabacterium strain Bge, primary endosymbiont of the cockroach Blattella germanica#JOURNAL:PLoS Genet.5:e1000721#YEAR:2009#</html:p>
<html:p>GENE ASSOCIATION: (BLBBGE_421) and (BLBBGE_422)</html:p>
</notes>
<listOfReactants>
<speciesReference species="M_chor_c" stoichiometry="1"/>
<speciesReference species="M_gln_DASH_L_c" stoichiometry="1"/>
</listOfReactants>
<listOfProducts>
<speciesReference species="M_4adcho_c" stoichiometry="1"/>
<speciesReference species="M_glu_DASH_L_c" stoichiometry="1"/>
</listOfProducts>
<kineticLaw>
<math xmlns="http://www.w3.org/1998/Math/MathML">
<ci>FLUX_VALUE</ci>
</math>
<listOfParameters>
<parameter id="LOWER_BOUND" value="0" units="mmol_per_gDW_per_hr"/>
<parameter id="UPPER_BOUND" value="999999" units="mmol_per_gDW_per_hr"/>
<parameter id="OBJECTIVE_COEFFICIENT" value="0" />
<parameter id="FLUX_VALUE" value="0" units="mmol_per_gDW_per_hr"/>
</listOfParameters>
</kineticLaw>
</reaction>
<reaction id="R_ADK1" name="adenylate kinase" reversible="true">
<notes>
<html:p>Abbreviation: R_ADK1</html:p>
<html:p>Synonyms: _0</html:p>
<html:p>EC Number: 2.7.4.3</html:p>
<html:p>SUBSYSTEM: Nucleotide Salvage Pathway</html:p>
<html:p>Equation: [c] : amp + atp &lt;==&gt; (2) adp</html:p>
<html:p>Confidence Level: 2</html:p>
<html:p>Inorganic triphosphate can also act as donor</html:p>
<html:p>genes:</html:p>
<html:p>LOCUS:BLBBGE_215#ABBREVIATION:adk#ECNUMBERS:2.7.4.3#</html:p>
<html:p>proteins:</html:p>
<html:p>NAME:Adenylate kinase#ABBREVIATION:Adk#</html:p>
<html:p>citations:</html:p>
<html:p>AUTHORS:Lopez-Sanchez,M.J.,Neef,A.,Pereto,J.,Patino-Navarrete,R.,Pignatelli,M.,Latorre,A. and Moya,A.#TITLE:Evolutionary convergence and nitrogen metabolism in Blattabacterium strain Bge, primary endosymbiont of the cockroach Blattella germanica#JOURNAL:PLoS Genet.5:e1000721#YEAR:2009#</html:p>
<html:p>GENE ASSOCIATION: (BLBBGE_215)</html:p>
</notes>
<listOfReactants>
<speciesReference species="M_amp_c" stoichiometry="1"/>
<speciesReference species="M_atp_c" stoichiometry="1"/>
</listOfReactants>
<listOfProducts>
<speciesReference species="M_adp_c" stoichiometry="2"/>
</listOfProducts>
<kineticLaw>
<math xmlns="http://www.w3.org/1998/Math/MathML">
<ci>FLUX_VALUE</ci>
</math>
<listOfParameters>
<parameter id="LOWER_BOUND" value="-999999" units="mmol_per_gDW_per_hr"/>
<parameter id="UPPER_BOUND" value="999999" units="mmol_per_gDW_per_hr"/>
<parameter id="OBJECTIVE_COEFFICIENT" value="0" />
<parameter id="FLUX_VALUE" value="0" units="mmol_per_gDW_per_hr"/>
</listOfParameters>
</kineticLaw>
</reaction>
<reaction id="R_ADK3" name="adentylate kinase (GTP)" reversible="true">
<notes>
<html:p>Abbreviation: R_ADK3</html:p>
<html:p>Synonyms: _0</html:p>
<html:p>SUBSYSTEM: Nucleotide Salvage Pathway</html:p>
<html:p>Equation: [c] : amp + gtp &lt;==&gt; adp + gdp</html:p>
<html:p>Confidence Level: 2</html:p>
<html:p>JLR</html:p>
<html:p>genes:</html:p>
<html:p>LOCUS:BLBBGE_215#ABBREVIATION:adk#ECNUMBERS:2.7.4.3#</html:p>
<html:p>proteins:</html:p>
<html:p>NAME:Adenylate kinase#ABBREVIATION:Adk#</html:p>
<html:p>citations:</html:p>
<html:p>AUTHORS:Lopez-Sanchez,M.J.,Neef,A.,Pereto,J.,Patino-Navarrete,R.,Pignatelli,M.,Latorre,A. and Moya,A.#TITLE:Evolutionary convergence and nitrogen metabolism in Blattabacterium strain Bge, primary endosymbiont of the cockroach Blattella germanica#JOURNAL:PLoS Genet.5:e1000721#YEAR:2009#</html:p>
<html:p>GENE ASSOCIATION: (BLBBGE_215)</html:p>
</notes>
<listOfReactants>
<speciesReference species="M_amp_c" stoichiometry="1"/>
<speciesReference species="M_gtp_c" stoichiometry="1"/>
</listOfReactants>
<listOfProducts>
<speciesReference species="M_adp_c" stoichiometry="1"/>
<speciesReference species="M_gdp_c" stoichiometry="1"/>
</listOfProducts>
<kineticLaw>
<math xmlns="http://www.w3.org/1998/Math/MathML">
<ci>FLUX_VALUE</ci>
</math>
<listOfParameters>
<parameter id="LOWER_BOUND" value="-999999" units="mmol_per_gDW_per_hr"/>
<parameter id="UPPER_BOUND" value="999999" units="mmol_per_gDW_per_hr"/>
<parameter id="OBJECTIVE_COEFFICIENT" value="0" />
<parameter id="FLUX_VALUE" value="0" units="mmol_per_gDW_per_hr"/>
</listOfParameters>
</kineticLaw>
</reaction>
<reaction id="R_ADK4" name="adentylate kinase (ITP)" reversible="true">
<notes>
<html:p>Abbreviation: R_ADK4</html:p>
<html:p>Synonyms: _0</html:p>
<html:p>SUBSYSTEM: Nucleotide Salvage Pathway</html:p>
<html:p>Equation: [c] : amp + itp &lt;==&gt; adp + idp</html:p>
<html:p>Confidence Level: 2</html:p>
<html:p>JLR</html:p>
<html:p>genes:</html:p>
<html:p>LOCUS:BLBBGE_215#ABBREVIATION:adk#ECNUMBERS:2.7.4.3#</html:p>
<html:p>proteins:</html:p>
<html:p>NAME:Adenylate kinase#ABBREVIATION:Adk#</html:p>
<html:p>citations:</html:p>
<html:p>AUTHORS:Lopez-Sanchez,M.J.,Neef,A.,Pereto,J.,Patino-Navarrete,R.,Pignatelli,M.,Latorre,A. and Moya,A.#TITLE:Evolutionary convergence and nitrogen metabolism in Blattabacterium strain Bge, primary endosymbiont of the cockroach Blattella germanica#JOURNAL:PLoS Genet.5:e1000721#YEAR:2009#</html:p>
<html:p>GENE ASSOCIATION: (BLBBGE_215)</html:p>
</notes>
<listOfReactants>
<speciesReference species="M_amp_c" stoichiometry="1"/>
<speciesReference species="M_itp_c" stoichiometry="1"/>
</listOfReactants>
<listOfProducts>
<speciesReference species="M_adp_c" stoichiometry="1"/>
<speciesReference species="M_idp_c" stoichiometry="1"/>
</listOfProducts>
<kineticLaw>
<math xmlns="http://www.w3.org/1998/Math/MathML">
<ci>FLUX_VALUE</ci>
</math>
<listOfParameters>
<parameter id="LOWER_BOUND" value="-999999" units="mmol_per_gDW_per_hr"/>
<parameter id="UPPER_BOUND" value="999999" units="mmol_per_gDW_per_hr"/>
<parameter id="OBJECTIVE_COEFFICIENT" value="0" />
<parameter id="FLUX_VALUE" value="0" units="mmol_per_gDW_per_hr"/>
</listOfParameters>
</kineticLaw>
</reaction>
<reaction id="R_ADNK1" name="adenosine kinase" reversible="true">
<notes>
<html:p>Abbreviation: R_ADNK1</html:p>
<html:p>Synonyms: _0</html:p>
<html:p>EC Number: 2.7.1.20</html:p>
<html:p>SUBSYSTEM: Nucleotide Salvage Pathway</html:p>
<html:p>Equation: [c] : adn + atp &lt;==&gt; adp + amp + h</html:p>
<html:p>Confidence Level: 2</html:p>
<html:p>_2-Aminoadenosine can also act as acceptor</html:p>
<html:p>genes:</html:p>
<html:p>LOCUS:BLBBGE_215#ABBREVIATION:adk#ECNUMBERS:2.7.4.3#</html:p>
<html:p>proteins:</html:p>
<html:p>NAME:Adenylate kinase#ABBREVIATION:Adk#</html:p>
<html:p>citations:</html:p>
<html:p>AUTHORS:Lopez-Sanchez,M.J.,Neef,A.,Pereto,J.,Patino-Navarrete,R.,Pignatelli,M.,Latorre,A. and Moya,A.#TITLE:Evolutionary convergence and nitrogen metabolism in Blattabacterium strain Bge, primary endosymbiont of the cockroach Blattella germanica#JOURNAL:PLoS Genet.5:e1000721#YEAR:2009#</html:p>
<html:p>GENE ASSOCIATION: (BLBBGE_215)</html:p>
</notes>
<listOfReactants>
<speciesReference species="M_adn_c" stoichiometry="1"/>
<speciesReference species="M_atp_c" stoichiometry="1"/>
</listOfReactants>
<listOfProducts>
<speciesReference species="M_adp_c" stoichiometry="1"/>
<speciesReference species="M_amp_c" stoichiometry="1"/>
<speciesReference species="M_h_c" stoichiometry="1"/>
</listOfProducts>
<kineticLaw>
<math xmlns="http://www.w3.org/1998/Math/MathML">
<ci>FLUX_VALUE</ci>
</math>
<listOfParameters>
<parameter id="LOWER_BOUND" value="-999999" units="mmol_per_gDW_per_hr"/>
<parameter id="UPPER_BOUND" value="999999" units="mmol_per_gDW_per_hr"/>
<parameter id="OBJECTIVE_COEFFICIENT" value="0" />
<parameter id="FLUX_VALUE" value="0" units="mmol_per_gDW_per_hr"/>
</listOfParameters>
</kineticLaw>
</reaction>
<reaction id="R_ADSK" name="adenylyl-sulfate kinase" reversible="false">
<notes>
<html:p>Abbreviation: R_ADSK</html:p>
<html:p>Synonyms: _0</html:p>
<html:p>EC Number: 2.7.1.25</html:p>
<html:p>SUBSYSTEM: Cysteine Metabolism</html:p>
<html:p>Equation: [c] : aps + atp --&gt; adp + h + paps</html:p>
<html:p>Confidence Level: 2</html:p>
<html:p>genes:</html:p>
<html:p>LOCUS:BLBBGE_275#ABBREVIATION:cysC#ECNUMBERS:2.7.1.25#</html:p>
<html:p>proteins:</html:p>
<html:p>NAME:adenosine 5&apos;-phosphosulfate kinase#ABBREVIATION:CysC#</html:p>
<html:p>citations:</html:p>
<html:p>AUTHORS:Lopez-Sanchez,M.J.,Neef,A.,Pereto,J.,Patino-Navarrete,R.,Pignatelli,M.,Latorre,A. and Moya,A.#TITLE:Evolutionary convergence and nitrogen metabolism in Blattabacterium strain Bge, primary endosymbiont of the cockroach Blattella germanica#JOURNAL:PLoS Genet.5:e1000721#YEAR:2009#</html:p>
<html:p>GENE ASSOCIATION: (BLBBGE_275)</html:p>
</notes>
<listOfReactants>
<speciesReference species="M_aps_c" stoichiometry="1"/>
<speciesReference species="M_atp_c" stoichiometry="1"/>
</listOfReactants>
<listOfProducts>
<speciesReference species="M_adp_c" stoichiometry="1"/>
<speciesReference species="M_h_c" stoichiometry="1"/>
<speciesReference species="M_paps_c" stoichiometry="1"/>
</listOfProducts>
<kineticLaw>
<math xmlns="http://www.w3.org/1998/Math/MathML">
<ci>FLUX_VALUE</ci>
</math>
<listOfParameters>
<parameter id="LOWER_BOUND" value="0" units="mmol_per_gDW_per_hr"/>
<parameter id="UPPER_BOUND" value="999999" units="mmol_per_gDW_per_hr"/>
<parameter id="OBJECTIVE_COEFFICIENT" value="0" />
<parameter id="FLUX_VALUE" value="0" units="mmol_per_gDW_per_hr"/>
</listOfParameters>
</kineticLaw>
</reaction>
<reaction id="R_ADSL1r" name="adenylsuccinate lyase" reversible="false">
<notes>
<html:p>Abbreviation: R_ADSL1r</html:p>
<html:p>Synonyms: _0</html:p>
<html:p>EC Number: 4.3.2.2</html:p>
<html:p>SUBSYSTEM: Purine and Pyrimidine Biosynthesis</html:p>
<html:p>Equation: [c] : dcamp --&gt; amp + fum</html:p>
<html:p>Confidence Level: 2</html:p>
<html:p>JLR- added reversible form of ADSL1</html:p>
<html:p>genes:</html:p>
<html:p>LOCUS:BLBBGE_487#ABBREVIATION:purB#ECNUMBERS:4.3.2.2#</html:p>
<html:p>proteins:</html:p>
<html:p>NAME:Adenylosuccinate lyase#ABBREVIATION:PurB#</html:p>
<html:p>citations:</html:p>
<html:p>AUTHORS:Lopez-Sanchez,M.J.,Neef,A.,Pereto,J.,Patino-Navarrete,R.,Pignatelli,M.,Latorre,A. and Moya,A.#TITLE:Evolutionary convergence and nitrogen metabolism in Blattabacterium strain Bge, primary endosymbiont of the cockroach Blattella germanica#JOURNAL:PLoS Genet.5:e1000721#YEAR:2009#</html:p>
<html:p>GENE ASSOCIATION: (BLBBGE_487)</html:p>
</notes>
<listOfReactants>
<speciesReference species="M_dcamp_c" stoichiometry="1"/>
</listOfReactants>
<listOfProducts>
<speciesReference species="M_amp_c" stoichiometry="1"/>
<speciesReference species="M_fum_c" stoichiometry="1"/>
</listOfProducts>
<kineticLaw>
<math xmlns="http://www.w3.org/1998/Math/MathML">
<ci>FLUX_VALUE</ci>
</math>
<listOfParameters>
<parameter id="LOWER_BOUND" value="0" units="mmol_per_gDW_per_hr"/>
<parameter id="UPPER_BOUND" value="999999" units="mmol_per_gDW_per_hr"/>
<parameter id="OBJECTIVE_COEFFICIENT" value="0" />
<parameter id="FLUX_VALUE" value="0" units="mmol_per_gDW_per_hr"/>
</listOfParameters>
</kineticLaw>
</reaction>
<reaction id="R_ADSL2r" name="adenylosuccinate lyase" reversible="false">
<notes>
<html:p>Abbreviation: R_ADSL2r</html:p>
<html:p>Synonyms: _0</html:p>
<html:p>EC Number: 4.3.2.2</html:p>
<html:p>SUBSYSTEM: Purine and Pyrimidine Biosynthesis</html:p>
<html:p>Equation: [c] : 25aics --&gt; aicar + fum</html:p>
<html:p>Confidence Level: 2</html:p>
<html:p>JLR- added reversible form of ADSL2</html:p>
<html:p>genes:</html:p>
<html:p>LOCUS:BLBBGE_487#ABBREVIATION:purB#ECNUMBERS:4.3.2.2#</html:p>
<html:p>proteins:</html:p>
<html:p>NAME:Adenylosuccinate lyase#ABBREVIATION:PurB#</html:p>
<html:p>citations:</html:p>
<html:p>AUTHORS:Lopez-Sanchez,M.J.,Neef,A.,Pereto,J.,Patino-Navarrete,R.,Pignatelli,M.,Latorre,A. and Moya,A.#TITLE:Evolutionary convergence and nitrogen metabolism in Blattabacterium strain Bge, primary endosymbiont of the cockroach Blattella germanica#JOURNAL:PLoS Genet.5:e1000721#YEAR:2009#</html:p>
<html:p>GENE ASSOCIATION: (BLBBGE_487)</html:p>
</notes>
<listOfReactants>
<speciesReference species="M_25aics_c" stoichiometry="1"/>
</listOfReactants>
<listOfProducts>
<speciesReference species="M_aicar_c" stoichiometry="1"/>
<speciesReference species="M_fum_c" stoichiometry="1"/>
</listOfProducts>
<kineticLaw>
<math xmlns="http://www.w3.org/1998/Math/MathML">
<ci>FLUX_VALUE</ci>
</math>
<listOfParameters>
<parameter id="LOWER_BOUND" value="0" units="mmol_per_gDW_per_hr"/>
<parameter id="UPPER_BOUND" value="999999" units="mmol_per_gDW_per_hr"/>
<parameter id="OBJECTIVE_COEFFICIENT" value="0" />
<parameter id="FLUX_VALUE" value="0" units="mmol_per_gDW_per_hr"/>
</listOfParameters>
</kineticLaw>
</reaction>
<reaction id="R_ADSS" name="adenylosuccinate synthase" reversible="false">
<notes>
<html:p>Abbreviation: R_ADSS</html:p>
<html:p>Synonyms: _0</html:p>
<html:p>EC Number: 6.3.4.4</html:p>
<html:p>SUBSYSTEM: Purine and Pyrimidine Biosynthesis</html:p>
<html:p>Equation: [c] : asp-L + gtp + imp --&gt; dcamp + gdp + (2) h + pi</html:p>
<html:p>Confidence Level: 2</html:p>
<html:p>genes:</html:p>
<html:p>LOCUS:BLBBGE_488#ABBREVIATION:purA#ECNUMBERS:6.3.4.4#</html:p>
<html:p>proteins:</html:p>
<html:p>NAME:Adenylosuccinate synthetase#ABBREVIATION:PurA#</html:p>
<html:p>citations:</html:p>
<html:p>AUTHORS:Lopez-Sanchez,M.J.,Neef,A.,Pereto,J.,Patino-Navarrete,R.,Pignatelli,M.,Latorre,A. and Moya,A.#TITLE:Evolutionary convergence and nitrogen metabolism in Blattabacterium strain Bge, primary endosymbiont of the cockroach Blattella germanica#JOURNAL:PLoS Genet.5:e1000721#YEAR:2009#</html:p>
<html:p>GENE ASSOCIATION: (BLBBGE_488)</html:p>
</notes>
<listOfReactants>
<speciesReference species="M_asp_DASH_L_c" stoichiometry="1"/>
<speciesReference species="M_gtp_c" stoichiometry="1"/>
<speciesReference species="M_imp_c" stoichiometry="1"/>
</listOfReactants>
<listOfProducts>
<speciesReference species="M_dcamp_c" stoichiometry="1"/>
<speciesReference species="M_gdp_c" stoichiometry="1"/>
<speciesReference species="M_h_c" stoichiometry="2"/>
<speciesReference species="M_pi_c" stoichiometry="1"/>
</listOfProducts>
<kineticLaw>
<math xmlns="http://www.w3.org/1998/Math/MathML">
<ci>FLUX_VALUE</ci>
</math>
<listOfParameters>
<parameter id="LOWER_BOUND" value="0" units="mmol_per_gDW_per_hr"/>
<parameter id="UPPER_BOUND" value="999999" units="mmol_per_gDW_per_hr"/>
<parameter id="OBJECTIVE_COEFFICIENT" value="0" />
<parameter id="FLUX_VALUE" value="0" units="mmol_per_gDW_per_hr"/>
</listOfParameters>
</kineticLaw>
</reaction>
<reaction id="R_AGMT" name="agmatinase" reversible="false">
<notes>
<html:p>Abbreviation: R_AGMT</html:p>
<html:p>Synonyms: _0</html:p>
<html:p>EC Number: 3.5.3.11</html:p>
<html:p>SUBSYSTEM: Arginine and Proline Metabolism</html:p>
<html:p>Equation: [c] : agm + h2o --&gt; ptrc + urea</html:p>
<html:p>Confidence Level: 2</html:p>
<html:p>genes:</html:p>
<html:p>LOCUS:BLBBGE_059#ABBREVIATION:speB#ECNUMBERS:3.5.3.11#</html:p>
<html:p>proteins:</html:p>
<html:p>NAME:agmatinase#ABBREVIATION:SpeB#</html:p>
<html:p>citations:</html:p>
<html:p>AUTHORS:Lopez-Sanchez,M.J.,Neef,A.,Pereto,J.,Patino-Navarrete,R.,Pignatelli,M.,Latorre,A. and Moya,A.#TITLE:Evolutionary convergence and nitrogen metabolism in Blattabacterium strain Bge, primary endosymbiont of the cockroach Blattella germanica#JOURNAL:PLoS Genet.5:e1000721#YEAR:2009#</html:p>
<html:p>GENE ASSOCIATION: (BLBBGE_059)</html:p>
</notes>
<listOfReactants>
<speciesReference species="M_agm_c" stoichiometry="1"/>
<speciesReference species="M_h2o_c" stoichiometry="1"/>
</listOfReactants>
<listOfProducts>
<speciesReference species="M_ptrc_c" stoichiometry="1"/>
<speciesReference species="M_urea_c" stoichiometry="1"/>
</listOfProducts>
<kineticLaw>
<math xmlns="http://www.w3.org/1998/Math/MathML">
<ci>FLUX_VALUE</ci>
</math>
<listOfParameters>
<parameter id="LOWER_BOUND" value="0" units="mmol_per_gDW_per_hr"/>
<parameter id="UPPER_BOUND" value="999999" units="mmol_per_gDW_per_hr"/>
<parameter id="OBJECTIVE_COEFFICIENT" value="0" />
<parameter id="FLUX_VALUE" value="0" units="mmol_per_gDW_per_hr"/>
</listOfParameters>
</kineticLaw>
</reaction>
<reaction id="R_AGPR" name="N-acetyl-g-glutamyl-phosphate reductase" reversible="true">
<notes>
<html:p>Abbreviation: R_AGPR</html:p>
<html:p>Synonyms: _0</html:p>
<html:p>EC Number: 1.2.1.38</html:p>
<html:p>SUBSYSTEM: Arginine and Proline Metabolism</html:p>
<html:p>Equation: [c] : acg5sa + nadp + pi &lt;==&gt; acg5p + h + nadph</html:p>
<html:p>Confidence Level: 2</html:p>
<html:p>genes:</html:p>
<html:p>LOCUS:BLBBGE_314#ABBREVIATION:argC#ECNUMBERS:1.2.1.38#</html:p>
<html:p>proteins:</html:p>
<html:p>NAME:N-acetylglutamate phosphate reductase#ABBREVIATION:ArgC#</html:p>
<html:p>citations:</html:p>
<html:p>AUTHORS:Lopez-Sanchez,M.J.,Neef,A.,Pereto,J.,Patino-Navarrete,R.,Pignatelli,M.,Latorre,A. and Moya,A.#TITLE:Evolutionary convergence and nitrogen metabolism in Blattabacterium strain Bge, primary endosymbiont of the cockroach Blattella germanica#JOURNAL:PLoS Genet.5:e1000721#YEAR:2009#</html:p>
<html:p>GENE ASSOCIATION: (BLBBGE_314)</html:p>
</notes>
<listOfReactants>
<speciesReference species="M_acg5sa_c" stoichiometry="1"/>
<speciesReference species="M_nadp_c" stoichiometry="1"/>
<speciesReference species="M_pi_c" stoichiometry="1"/>
</listOfReactants>
<listOfProducts>
<speciesReference species="M_acg5p_c" stoichiometry="1"/>
<speciesReference species="M_h_c" stoichiometry="1"/>
<speciesReference species="M_nadph_c" stoichiometry="1"/>
</listOfProducts>
<kineticLaw>
<math xmlns="http://www.w3.org/1998/Math/MathML">
<ci>FLUX_VALUE</ci>
</math>
<listOfParameters>
<parameter id="LOWER_BOUND" value="-999999" units="mmol_per_gDW_per_hr"/>
<parameter id="UPPER_BOUND" value="999999" units="mmol_per_gDW_per_hr"/>
<parameter id="OBJECTIVE_COEFFICIENT" value="0" />
<parameter id="FLUX_VALUE" value="0" units="mmol_per_gDW_per_hr"/>
</listOfParameters>
</kineticLaw>
</reaction>
<reaction id="R_AHC" name="adenosylhomocysteinase" reversible="true">
<notes>
<html:p>Abbreviation: R_AHC</html:p>
<html:p>Synonyms: _0</html:p>
<html:p>EC Number: 3.3.1.1</html:p>
<html:p>SUBSYSTEM: Methionine Metabolism</html:p>
<html:p>Equation: [c] : ahcys + h2o &lt;==&gt; adn + hcys-L</html:p>
<html:p>Confidence Level: 1</html:p>
<html:p>genes:</html:p>
<html:p>none</html:p>
<html:p>proteins:</html:p>
<html:p>none</html:p>
<html:p>citations:</html:p>
<html:p>none</html:p>
<html:p>GENE ASSOCIATION: </html:p>
</notes>
<listOfReactants>
<speciesReference species="M_ahcys_c" stoichiometry="1"/>
<speciesReference species="M_h2o_c" stoichiometry="1"/>
</listOfReactants>
<listOfProducts>
<speciesReference species="M_adn_c" stoichiometry="1"/>
<speciesReference species="M_hcys_DASH_L_c" stoichiometry="1"/>
</listOfProducts>
<kineticLaw>
<math xmlns="http://www.w3.org/1998/Math/MathML">
<ci>FLUX_VALUE</ci>
</math>
<listOfParameters>
<parameter id="LOWER_BOUND" value="-999999" units="mmol_per_gDW_per_hr"/>
<parameter id="UPPER_BOUND" value="999999" units="mmol_per_gDW_per_hr"/>
<parameter id="OBJECTIVE_COEFFICIENT" value="0" />
<parameter id="FLUX_VALUE" value="0" units="mmol_per_gDW_per_hr"/>
</listOfParameters>
</kineticLaw>
</reaction>
<reaction id="R_AICART" name="phosphoribosylaminoimidazolecarboxamide formyltransferase" reversible="false">
<notes>
<html:p>Abbreviation: R_AICART</html:p>
<html:p>Synonyms: _0</html:p>
<html:p>EC Number: 2.1.2.3</html:p>
<html:p>SUBSYSTEM: Purine and Pyrimidine Biosynthesis</html:p>
<html:p>Equation: [c] : 10fthf + aicar --&gt; fprica + thf</html:p>
<html:p>Confidence Level: 2</html:p>
<html:p>genes:</html:p>
<html:p>LOCUS:BLBBGE_480#ABBREVIATION:purH#ECNUMBERS:3.5.4.10,-!-,2.1.2.3#</html:p>
<html:p>proteins:</html:p>
<html:p>NAME:AICAR transformylase and IMP cyclohydrolase#ABBREVIATION:PurH#</html:p>
<html:p>citations:</html:p>
<html:p>AUTHORS:Lopez-Sanchez,M.J.,Neef,A.,Pereto,J.,Patino-Navarrete,R.,Pignatelli,M.,Latorre,A. and Moya,A.#TITLE:Evolutionary convergence and nitrogen metabolism in Blattabacterium strain Bge, primary endosymbiont of the cockroach Blattella germanica#JOURNAL:PLoS Genet.5:e1000721#YEAR:2009#</html:p>
<html:p>GENE ASSOCIATION: (BLBBGE_480)</html:p>
</notes>
<listOfReactants>
<speciesReference species="M_10fthf_c" stoichiometry="1"/>
<speciesReference species="M_aicar_c" stoichiometry="1"/>
</listOfReactants>
<listOfProducts>
<speciesReference species="M_fprica_c" stoichiometry="1"/>
<speciesReference species="M_thf_c" stoichiometry="1"/>
</listOfProducts>
<kineticLaw>
<math xmlns="http://www.w3.org/1998/Math/MathML">
<ci>FLUX_VALUE</ci>
</math>
<listOfParameters>
<parameter id="LOWER_BOUND" value="0" units="mmol_per_gDW_per_hr"/>
<parameter id="UPPER_BOUND" value="999999" units="mmol_per_gDW_per_hr"/>
<parameter id="OBJECTIVE_COEFFICIENT" value="0" />
<parameter id="FLUX_VALUE" value="0" units="mmol_per_gDW_per_hr"/>
</listOfParameters>
</kineticLaw>
</reaction>
<reaction id="R_AIRC2" name="phosphoribosylaminoimidazole carboxylase" reversible="false">
<notes>
<html:p>Abbreviation: R_AIRC2</html:p>
<html:p>Synonyms: _0</html:p>
<html:p>SUBSYSTEM: Purine and Pyrimidine Biosynthesis</html:p>
<html:p>Equation: [c] : air + atp + hco3 --&gt; 5caiz + adp + h + pi</html:p>
<html:p>Confidence Level: 1</html:p>
<html:p>JLR- reaction according to Neidhardt pg 563 and 569.  According to Meyer et al. Biochemistry 38: 3012-3018pp, this pathway is used in prokaryotes and uses hco3 instead of co2</html:p>
<html:p>genes:</html:p>
<html:p>none</html:p>
<html:p>proteins:</html:p>
<html:p>none</html:p>
<html:p>citations:</html:p>
<html:p>none</html:p>
<html:p>GENE ASSOCIATION: </html:p>
</notes>
<listOfReactants>
<speciesReference species="M_air_c" stoichiometry="1"/>
<speciesReference species="M_atp_c" stoichiometry="1"/>
<speciesReference species="M_hco3_c" stoichiometry="1"/>
</listOfReactants>
<listOfProducts>
<speciesReference species="M_5caiz_c" stoichiometry="1"/>
<speciesReference species="M_adp_c" stoichiometry="1"/>
<speciesReference species="M_h_c" stoichiometry="1"/>
<speciesReference species="M_pi_c" stoichiometry="1"/>
</listOfProducts>
<kineticLaw>
<math xmlns="http://www.w3.org/1998/Math/MathML">
<ci>FLUX_VALUE</ci>
</math>
<listOfParameters>
<parameter id="LOWER_BOUND" value="0" units="mmol_per_gDW_per_hr"/>
<parameter id="UPPER_BOUND" value="999999" units="mmol_per_gDW_per_hr"/>
<parameter id="OBJECTIVE_COEFFICIENT" value="0" />
<parameter id="FLUX_VALUE" value="0" units="mmol_per_gDW_per_hr"/>
</listOfParameters>
</kineticLaw>
</reaction>
<reaction id="R_AIRC3" name="phosphoribosylaminoimidazole carboxylase (mutase rxn)" reversible="false">
<notes>
<html:p>Abbreviation: R_AIRC3</html:p>
<html:p>Synonyms: _2</html:p>
<html:p>SUBSYSTEM: Purine and Pyrimidine Biosynthesis</html:p>
<html:p>Equation: [c] : 5caiz --&gt; 5aizc</html:p>
<html:p>Confidence Level: 2</html:p>
<html:p>JLR- E.coli uses a two enzymes in the phosphoribosylaminoimidazole carboxylase step to generate 5aizc</html:p>
<html:p>genes:</html:p>
<html:p>LOCUS:BLBBGE_485#ABBREVIATION:purE#ECNUMBERS:4.1.1.21#</html:p>
<html:p>proteins:</html:p>
<html:p>NAME:phosphoribosylaminoimidazole carboxylase II#ABBREVIATION:PurE#</html:p>
<html:p>citations:</html:p>
<html:p>AUTHORS:Lopez-Sanchez,M.J.,Neef,A.,Pereto,J.,Patino-Navarrete,R.,Pignatelli,M.,Latorre,A. and Moya,A.#TITLE:Evolutionary convergence and nitrogen metabolism in Blattabacterium strain Bge, primary endosymbiont of the cockroach Blattella germanica#JOURNAL:PLoS Genet.5:e1000721#YEAR:2009#</html:p>
<html:p>GENE ASSOCIATION: (BLBBGE_485)</html:p>
</notes>
<listOfReactants>
<speciesReference species="M_5caiz_c" stoichiometry="1"/>
</listOfReactants>
<listOfProducts>
<speciesReference species="M_5aizc_c" stoichiometry="1"/>
</listOfProducts>
<kineticLaw>
<math xmlns="http://www.w3.org/1998/Math/MathML">
<ci>FLUX_VALUE</ci>
</math>
<listOfParameters>
<parameter id="LOWER_BOUND" value="0" units="mmol_per_gDW_per_hr"/>
<parameter id="UPPER_BOUND" value="999999" units="mmol_per_gDW_per_hr"/>
<parameter id="OBJECTIVE_COEFFICIENT" value="0" />
<parameter id="FLUX_VALUE" value="0" units="mmol_per_gDW_per_hr"/>
</listOfParameters>
</kineticLaw>
</reaction>
<reaction id="R_AKGDH" name="_2-Oxogluterate dehydrogenase" reversible="false">
<notes>
<html:p>Abbreviation: R_AKGDH</html:p>
<html:p>Synonyms: _0</html:p>
<html:p>SUBSYSTEM: Citric Acid Cycle</html:p>
<html:p>Equation: [c] : akg + coa + nad --&gt; co2 + nadh + succoa</html:p>
<html:p>Confidence Level: 2</html:p>
<html:p>Changed from TEST_AKGDH</html:p>
<html:p>genes:</html:p>
<html:p>LOCUS:BLBBGE_147#ABBREVIATION:lpd#ECNUMBERS:1.8.1.4#</html:p>
<html:p>LOCUS:BLBBGE_214#ABBREVIATION:lpd#ECNUMBERS:1.8.1.4#</html:p>
<html:p>LOCUS:BLBBGE_597#ABBREVIATION:sucA#ECNUMBERS:1.2.4.2#</html:p>
<html:p>LOCUS:BLBBGE_596#ABBREVIATION:sucB#ECNUMBERS:2.3.1.61#</html:p>
<html:p>LOCUS:BLBBGE_009#ABBREVIATION:sucB#ECNUMBERS:2.3.1.61#</html:p>
<html:p>proteins:</html:p>
<html:p>NAME:a-ketoglutarate, B#ABBREVIATION:SucB#</html:p>
<html:p>NAME:a-ketoglutarate, B#ABBREVIATION:SucB#</html:p>
<html:p>NAME:a-ketoglutarate dehydrogenase, A#ABBREVIATION:SucA#</html:p>
<html:p>NAME:dihydrolipoamide dehydrogenase#ABBREVIATION:LpdA#</html:p>
<html:p>NAME:dihydrolipoamide dehydrogenase#ABBREVIATION:LpdA#</html:p>
<html:p>citations:</html:p>
<html:p>AUTHORS:Lopez-Sanchez,M.J.,Neef,A.,Pereto,J.,Patino-Navarrete,R.,Pignatelli,M.,Latorre,A. and Moya,A.#TITLE:Evolutionary convergence and nitrogen metabolism in Blattabacterium strain Bge, primary endosymbiont of the cockroach Blattella germanica#JOURNAL:PLoS Genet.5:e1000721#YEAR:2009#</html:p>
<html:p>GENE ASSOCIATION: (BLBBGE_596) or (BLBBGE_009) and (BLBBGE_147) or (BLBBGE_214) and (BLBBGE_597)</html:p>
</notes>
<listOfReactants>
<speciesReference species="M_akg_c" stoichiometry="1"/>
<speciesReference species="M_coa_c" stoichiometry="1"/>
<speciesReference species="M_nad_c" stoichiometry="1"/>
</listOfReactants>
<listOfProducts>
<speciesReference species="M_co2_c" stoichiometry="1"/>
<speciesReference species="M_nadh_c" stoichiometry="1"/>
<speciesReference species="M_succoa_c" stoichiometry="1"/>
</listOfProducts>
<kineticLaw>
<math xmlns="http://www.w3.org/1998/Math/MathML">
<ci>FLUX_VALUE</ci>
</math>
<listOfParameters>
<parameter id="LOWER_BOUND" value="0" units="mmol_per_gDW_per_hr"/>
<parameter id="UPPER_BOUND" value="999999" units="mmol_per_gDW_per_hr"/>
<parameter id="OBJECTIVE_COEFFICIENT" value="0" />
<parameter id="FLUX_VALUE" value="0" units="mmol_per_gDW_per_hr"/>
</listOfParameters>
</kineticLaw>
</reaction>
<reaction id="R_AKGt2r" name="_2-oxoglutarate reversible transport via symport" reversible="true">
<notes>
<html:p>Abbreviation: R_AKGt2r</html:p>
<html:p>Synonyms: _0</html:p>
<html:p>SUBSYSTEM: Transport, Extracellular</html:p>
<html:p>Equation: akg[e] + h[e] &lt;==&gt; akg[c] + h[c]</html:p>
<html:p>Confidence Level: 1</html:p>
<html:p>NCD</html:p>
<html:p>genes:</html:p>
<html:p>none</html:p>
<html:p>proteins:</html:p>
<html:p>none</html:p>
<html:p>citations:</html:p>
<html:p>none</html:p>
<html:p>GENE ASSOCIATION: </html:p>
</notes>
<listOfReactants>
<speciesReference species="M_akg_e" stoichiometry="1"/>
<speciesReference species="M_h_e" stoichiometry="1"/>
</listOfReactants>
<listOfProducts>
<speciesReference species="M_akg_c" stoichiometry="1"/>
<speciesReference species="M_h_c" stoichiometry="1"/>
</listOfProducts>
<kineticLaw>
<math xmlns="http://www.w3.org/1998/Math/MathML">
<ci>FLUX_VALUE</ci>
</math>
<listOfParameters>
<parameter id="LOWER_BOUND" value="-999999" units="mmol_per_gDW_per_hr"/>
<parameter id="UPPER_BOUND" value="999999" units="mmol_per_gDW_per_hr"/>
<parameter id="OBJECTIVE_COEFFICIENT" value="0" />
<parameter id="FLUX_VALUE" value="0" units="mmol_per_gDW_per_hr"/>
</listOfParameters>
</kineticLaw>
</reaction>
<reaction id="R_ALAALAr" name="D-alanine-D-alanine ligase (reversible)" reversible="false">
<notes>
<html:p>Abbreviation: R_ALAALAr</html:p>
<html:p>Synonyms: _0</html:p>
<html:p>EC Number: 6.3.2.4</html:p>
<html:p>SUBSYSTEM: Cell Envelope Biosynthesis</html:p>
<html:p>Equation: [c] : (2) ala-D + atp --&gt; adp + alaala + h + pi</html:p>
<html:p>Confidence Level: 2</html:p>
<html:p>JLR- added reversible form of ALAALA</html:p>
<html:p>genes:</html:p>
<html:p>LOCUS:BLBBGE_126#ABBREVIATION:ddlB#ECNUMBERS:6.3.2.4#</html:p>
<html:p>proteins:</html:p>
<html:p>NAME:D-alanine-D-alanine ligase A#ABBREVIATION:DdlA#</html:p>
<html:p>citations:</html:p>
<html:p>AUTHORS:Lopez-Sanchez,M.J.,Neef,A.,Pereto,J.,Patino-Navarrete,R.,Pignatelli,M.,Latorre,A. and Moya,A.#TITLE:Evolutionary convergence and nitrogen metabolism in Blattabacterium strain Bge, primary endosymbiont of the cockroach Blattella germanica#JOURNAL:PLoS Genet.5:e1000721#YEAR:2009#</html:p>
<html:p>GENE ASSOCIATION: (BLBBGE_126)</html:p>
</notes>
<listOfReactants>
<speciesReference species="M_ala_DASH_D_c" stoichiometry="2"/>
<speciesReference species="M_atp_c" stoichiometry="1"/>
</listOfReactants>
<listOfProducts>
<speciesReference species="M_adp_c" stoichiometry="1"/>
<speciesReference species="M_alaala_c" stoichiometry="1"/>
<speciesReference species="M_h_c" stoichiometry="1"/>
<speciesReference species="M_pi_c" stoichiometry="1"/>
</listOfProducts>
<kineticLaw>
<math xmlns="http://www.w3.org/1998/Math/MathML">
<ci>FLUX_VALUE</ci>
</math>
<listOfParameters>
<parameter id="LOWER_BOUND" value="0" units="mmol_per_gDW_per_hr"/>
<parameter id="UPPER_BOUND" value="999999" units="mmol_per_gDW_per_hr"/>
<parameter id="OBJECTIVE_COEFFICIENT" value="0" />
<parameter id="FLUX_VALUE" value="0" units="mmol_per_gDW_per_hr"/>
</listOfParameters>
</kineticLaw>
</reaction>
<reaction id="R_ALAR" name="alanine racemase" reversible="true">
<notes>
<html:p>Abbreviation: R_ALAR</html:p>
<html:p>Synonyms: _0</html:p>
<html:p>EC Number: 5.1.1.1</html:p>
<html:p>SUBSYSTEM: Alanine and Aspartate Metabolism</html:p>
<html:p>Equation: [c] : ala-L &lt;==&gt; ala-D</html:p>
<html:p>Confidence Level: 1</html:p>
<html:p>genes:</html:p>
<html:p>none</html:p>
<html:p>proteins:</html:p>
<html:p>none</html:p>
<html:p>citations:</html:p>
<html:p>none</html:p>
<html:p>GENE ASSOCIATION: </html:p>
</notes>
<listOfReactants>
<speciesReference species="M_ala_DASH_L_c" stoichiometry="1"/>
</listOfReactants>
<listOfProducts>
<speciesReference species="M_ala_DASH_D_c" stoichiometry="1"/>
</listOfProducts>
<kineticLaw>
<math xmlns="http://www.w3.org/1998/Math/MathML">
<ci>FLUX_VALUE</ci>
</math>
<listOfParameters>
<parameter id="LOWER_BOUND" value="-999999" units="mmol_per_gDW_per_hr"/>
<parameter id="UPPER_BOUND" value="999999" units="mmol_per_gDW_per_hr"/>
<parameter id="OBJECTIVE_COEFFICIENT" value="0" />
<parameter id="FLUX_VALUE" value="0" units="mmol_per_gDW_per_hr"/>
</listOfParameters>
</kineticLaw>
</reaction>
<reaction id="R_ALAt2r" name="L-alanine reversible transport via proton symport" reversible="true">
<notes>
<html:p>Abbreviation: R_ALAt2r</html:p>
<html:p>Synonyms: _0</html:p>
<html:p>SUBSYSTEM: Putative Transporters</html:p>
<html:p>Equation: ala-L[e] + h[e] &lt;==&gt; ala-L[c] + h[c]</html:p>
<html:p>Confidence Level: 1</html:p>
<html:p>NCD</html:p>
<html:p>genes:</html:p>
<html:p>none</html:p>
<html:p>proteins:</html:p>
<html:p>none</html:p>
<html:p>citations:</html:p>
<html:p>none</html:p>
<html:p>GENE ASSOCIATION: </html:p>
</notes>
<listOfReactants>
<speciesReference species="M_ala_DASH_L_e" stoichiometry="1"/>
<speciesReference species="M_h_e" stoichiometry="1"/>
</listOfReactants>
<listOfProducts>
<speciesReference species="M_ala_DASH_L_c" stoichiometry="1"/>
<speciesReference species="M_h_c" stoichiometry="1"/>
</listOfProducts>
<kineticLaw>
<math xmlns="http://www.w3.org/1998/Math/MathML">
<ci>FLUX_VALUE</ci>
</math>
<listOfParameters>
<parameter id="LOWER_BOUND" value="-999999" units="mmol_per_gDW_per_hr"/>
<parameter id="UPPER_BOUND" value="999999" units="mmol_per_gDW_per_hr"/>
<parameter id="OBJECTIVE_COEFFICIENT" value="0" />
<parameter id="FLUX_VALUE" value="0" units="mmol_per_gDW_per_hr"/>
</listOfParameters>
</kineticLaw>
</reaction>
<reaction id="R_ALATA_L" name="L-alanine transaminase" reversible="true">
<notes>
<html:p>Abbreviation: R_ALATA_L</html:p>
<html:p>Synonyms: _0</html:p>
<html:p>EC Number: 2.6.1.2</html:p>
<html:p>SUBSYSTEM: Glutamate metabolism</html:p>
<html:p>Equation: [c] : akg + ala-L &lt;==&gt; glu-L + pyr</html:p>
<html:p>Confidence Level: 2</html:p>
<html:p>genes:</html:p>
<html:p>LOCUS:BLBBGE_455#ABBREVIATION:ilvE#ECNUMBERS:2.6.1.42,-!-,2.6.1.2#</html:p>
<html:p>proteins:</html:p>
<html:p>NAME:Branched-chain-amino-acid aminotransferase#ABBREVIATION:IlvE#</html:p>
<html:p>citations:</html:p>
<html:p>AUTHORS:Lopez-Sanchez,M.J.,Neef,A.,Pereto,J.,Patino-Navarrete,R.,Pignatelli,M.,Latorre,A. and Moya,A.#TITLE:Evolutionary convergence and nitrogen metabolism in Blattabacterium strain Bge, primary endosymbiont of the cockroach Blattella germanica#JOURNAL:PLoS Genet.5:e1000721#YEAR:2009#</html:p>
<html:p>GENE ASSOCIATION: (BLBBGE_455)</html:p>
</notes>
<listOfReactants>
<speciesReference species="M_akg_c" stoichiometry="1"/>
<speciesReference species="M_ala_DASH_L_c" stoichiometry="1"/>
</listOfReactants>
<listOfProducts>
<speciesReference species="M_glu_DASH_L_c" stoichiometry="1"/>
<speciesReference species="M_pyr_c" stoichiometry="1"/>
</listOfProducts>
<kineticLaw>
<math xmlns="http://www.w3.org/1998/Math/MathML">
<ci>FLUX_VALUE</ci>
</math>
<listOfParameters>
<parameter id="LOWER_BOUND" value="-999999" units="mmol_per_gDW_per_hr"/>
<parameter id="UPPER_BOUND" value="999999" units="mmol_per_gDW_per_hr"/>
<parameter id="OBJECTIVE_COEFFICIENT" value="0" />
<parameter id="FLUX_VALUE" value="0" units="mmol_per_gDW_per_hr"/>
</listOfParameters>
</kineticLaw>
</reaction>
<reaction id="R_ALATA_L2" name="alanine transaminase" reversible="false">
<notes>
<html:p>Abbreviation: R_ALATA_L2</html:p>
<html:p>Synonyms: _0</html:p>
<html:p>SUBSYSTEM: Cofactor and Prosthetic Group Biosynthesis</html:p>
<html:p>Equation: [c] : ala-L + pydx5p --&gt; pyam5p + pyr</html:p>
<html:p>Confidence Level: 1</html:p>
<html:p>JLR</html:p>
<html:p>genes:</html:p>
<html:p>none</html:p>
<html:p>proteins:</html:p>
<html:p>none</html:p>
<html:p>citations:</html:p>
<html:p>none</html:p>
<html:p>GENE ASSOCIATION: </html:p>
</notes>
<listOfReactants>
<speciesReference species="M_ala_DASH_L_c" stoichiometry="1"/>
<speciesReference species="M_pydx5p_c" stoichiometry="1"/>
</listOfReactants>
<listOfProducts>
<speciesReference species="M_pyam5p_c" stoichiometry="1"/>
<speciesReference species="M_pyr_c" stoichiometry="1"/>
</listOfProducts>
<kineticLaw>
<math xmlns="http://www.w3.org/1998/Math/MathML">
<ci>FLUX_VALUE</ci>
</math>
<listOfParameters>
<parameter id="LOWER_BOUND" value="0" units="mmol_per_gDW_per_hr"/>
<parameter id="UPPER_BOUND" value="999999" units="mmol_per_gDW_per_hr"/>
<parameter id="OBJECTIVE_COEFFICIENT" value="0" />
<parameter id="FLUX_VALUE" value="0" units="mmol_per_gDW_per_hr"/>
</listOfParameters>
</kineticLaw>
</reaction>
<reaction id="R_AMMQLT8" name="S-adenosylmethione:2-demthylmenaquinole methyltransferase (menaquinone 8)" reversible="false">
<notes>
<html:p>Abbreviation: R_AMMQLT8</html:p>
<html:p>Synonyms: _0</html:p>
<html:p>SUBSYSTEM: Cofactor and Prosthetic Group Biosynthesis</html:p>
<html:p>Equation: [c] : 2dmmql8 + amet --&gt; ahcys + h + mql8</html:p>
<html:p>Confidence Level: 2</html:p>
<html:p>AMF</html:p>
<html:p>genes:</html:p>
<html:p>LOCUS:BLBBGE_110#ABBREVIATION:ubiE#ECNUMBERS:2.1.1.-#</html:p>
<html:p>proteins:</html:p>
<html:p>NAME:_2-DMK methyltransferase and 2-octaprenyl-6-methoxy-1,4-benzoquinonol methylase#ABBREVIATION:UbiE#</html:p>
<html:p>citations:</html:p>
<html:p>AUTHORS:Lopez-Sanchez,M.J.,Neef,A.,Pereto,J.,Patino-Navarrete,R.,Pignatelli,M.,Latorre,A. and Moya,A.#TITLE:Evolutionary convergence and nitrogen metabolism in Blattabacterium strain Bge, primary endosymbiont of the cockroach Blattella germanica#JOURNAL:PLoS Genet.5:e1000721#YEAR:2009#</html:p>
<html:p>GENE ASSOCIATION: (BLBBGE_110)</html:p>
</notes>
<listOfReactants>
<speciesReference species="M_2dmmql8_c" stoichiometry="1"/>
<speciesReference species="M_amet_c" stoichiometry="1"/>
</listOfReactants>
<listOfProducts>
<speciesReference species="M_ahcys_c" stoichiometry="1"/>
<speciesReference species="M_h_c" stoichiometry="1"/>
<speciesReference species="M_mql8_c" stoichiometry="1"/>
</listOfProducts>
<kineticLaw>
<math xmlns="http://www.w3.org/1998/Math/MathML">
<ci>FLUX_VALUE</ci>
</math>
<listOfParameters>
<parameter id="LOWER_BOUND" value="0" units="mmol_per_gDW_per_hr"/>
<parameter id="UPPER_BOUND" value="999999" units="mmol_per_gDW_per_hr"/>
<parameter id="OBJECTIVE_COEFFICIENT" value="0" />
<parameter id="FLUX_VALUE" value="0" units="mmol_per_gDW_per_hr"/>
</listOfParameters>
</kineticLaw>
</reaction>
<reaction id="R_ANPRT" name="anthranilate phosphoribosyltransferase" reversible="false">
<notes>
<html:p>Abbreviation: R_ANPRT</html:p>
<html:p>Synonyms: _0</html:p>
<html:p>EC Number: 2.4.2.18</html:p>
<html:p>SUBSYSTEM: Tyrosine, Tryptophan, and Phenylalanine Metabolism</html:p>
<html:p>Equation: [c] : anth + prpp --&gt; ppi + pran</html:p>
<html:p>Confidence Level: 2</html:p>
<html:p>genes:</html:p>
<html:p>LOCUS:BLBBGE_423#ABBREVIATION:trpD#ECNUMBERS:4.1.3.27,-!-,2.4.2.18#</html:p>
<html:p>proteins:</html:p>
<html:p>NAME:anthranilate synthase II#ABBREVIATION:TrpD#</html:p>
<html:p>citations:</html:p>
<html:p>AUTHORS:Lopez-Sanchez,M.J.,Neef,A.,Pereto,J.,Patino-Navarrete,R.,Pignatelli,M.,Latorre,A. and Moya,A.#TITLE:Evolutionary convergence and nitrogen metabolism in Blattabacterium strain Bge, primary endosymbiont of the cockroach Blattella germanica#JOURNAL:PLoS Genet.5:e1000721#YEAR:2009#</html:p>
<html:p>GENE ASSOCIATION: (BLBBGE_423)</html:p>
</notes>
<listOfReactants>
<speciesReference species="M_anth_c" stoichiometry="1"/>
<speciesReference species="M_prpp_c" stoichiometry="1"/>
</listOfReactants>
<listOfProducts>
<speciesReference species="M_ppi_c" stoichiometry="1"/>
<speciesReference species="M_pran_c" stoichiometry="1"/>
</listOfProducts>
<kineticLaw>
<math xmlns="http://www.w3.org/1998/Math/MathML">
<ci>FLUX_VALUE</ci>
</math>
<listOfParameters>
<parameter id="LOWER_BOUND" value="0" units="mmol_per_gDW_per_hr"/>
<parameter id="UPPER_BOUND" value="999999" units="mmol_per_gDW_per_hr"/>
<parameter id="OBJECTIVE_COEFFICIENT" value="0" />
<parameter id="FLUX_VALUE" value="0" units="mmol_per_gDW_per_hr"/>
</listOfParameters>
</kineticLaw>
</reaction>
<reaction id="R_ANS" name="anthranilate synthase" reversible="false">
<notes>
<html:p>Abbreviation: R_ANS</html:p>
<html:p>Synonyms: _0</html:p>
<html:p>EC Number: 4.1.3.27</html:p>
<html:p>SUBSYSTEM: Tyrosine, Tryptophan, and Phenylalanine Metabolism</html:p>
<html:p>Equation: [c] : chor + gln-L --&gt; anth + glu-L + h + pyr</html:p>
<html:p>Confidence Level: 2</html:p>
<html:p>genes:</html:p>
<html:p>LOCUS:BLBBGE_422#ABBREVIATION:trpD#ECNUMBERS:4.1.3.27,-!-,2.4.2.18#</html:p>
<html:p>LOCUS:BLBBGE_421#ABBREVIATION:trpE#ECNUMBERS:4.1.3.27#</html:p>
<html:p>proteins:</html:p>
<html:p>NAME:Anthranilate synthase I#ABBREVIATION:TrpE#</html:p>
<html:p>NAME:anthranilate synthase II#ABBREVIATION:TrpD#</html:p>
<html:p>citations:</html:p>
<html:p>AUTHORS:Lopez-Sanchez,M.J.,Neef,A.,Pereto,J.,Patino-Navarrete,R.,Pignatelli,M.,Latorre,A. and Moya,A.#TITLE:Evolutionary convergence and nitrogen metabolism in Blattabacterium strain Bge, primary endosymbiont of the cockroach Blattella germanica#JOURNAL:PLoS Genet.5:e1000721#YEAR:2009#</html:p>
<html:p>GENE ASSOCIATION: (BLBBGE_421) and (BLBBGE_422)</html:p>
</notes>
<listOfReactants>
<speciesReference species="M_chor_c" stoichiometry="1"/>
<speciesReference species="M_gln_DASH_L_c" stoichiometry="1"/>
</listOfReactants>
<listOfProducts>
<speciesReference species="M_anth_c" stoichiometry="1"/>
<speciesReference species="M_glu_DASH_L_c" stoichiometry="1"/>
<speciesReference species="M_h_c" stoichiometry="1"/>
<speciesReference species="M_pyr_c" stoichiometry="1"/>
</listOfProducts>
<kineticLaw>
<math xmlns="http://www.w3.org/1998/Math/MathML">
<ci>FLUX_VALUE</ci>
</math>
<listOfParameters>
<parameter id="LOWER_BOUND" value="0" units="mmol_per_gDW_per_hr"/>
<parameter id="UPPER_BOUND" value="999999" units="mmol_per_gDW_per_hr"/>
<parameter id="OBJECTIVE_COEFFICIENT" value="0" />
<parameter id="FLUX_VALUE" value="0" units="mmol_per_gDW_per_hr"/>
</listOfParameters>
</kineticLaw>
</reaction>
<reaction id="R_APRAUR" name="_5-amino-6-(5-phosphoribosylamino)uracil reductase" reversible="false">
<notes>
<html:p>Abbreviation: R_APRAUR</html:p>
<html:p>Synonyms: _0</html:p>
<html:p>EC Number: 1.1.1.193</html:p>
<html:p>SUBSYSTEM: Cofactor and Prosthetic Group Biosynthesis</html:p>
<html:p>Equation: [c] : 5apru + h + nadph --&gt; 5aprbu + nadp</html:p>
<html:p>Confidence Level: 2</html:p>
<html:p>genes:</html:p>
<html:p>LOCUS:BLBBGE_143#ABBREVIATION:ribD#ECNUMBERS:3.5.4.26,-!-,1.1.1.193#</html:p>
<html:p>proteins:</html:p>
<html:p>NAME:pyrimidine deaminase and pyrimidine reductase#ABBREVIATION:RibD#</html:p>
<html:p>citations:</html:p>
<html:p>AUTHORS:Lopez-Sanchez,M.J.,Neef,A.,Pereto,J.,Patino-Navarrete,R.,Pignatelli,M.,Latorre,A. and Moya,A.#TITLE:Evolutionary convergence and nitrogen metabolism in Blattabacterium strain Bge, primary endosymbiont of the cockroach Blattella germanica#JOURNAL:PLoS Genet.5:e1000721#YEAR:2009#</html:p>
<html:p>GENE ASSOCIATION: (BLBBGE_143)</html:p>
</notes>
<listOfReactants>
<speciesReference species="M_5apru_c" stoichiometry="1"/>
<speciesReference species="M_h_c" stoichiometry="1"/>
<speciesReference species="M_nadph_c" stoichiometry="1"/>
</listOfReactants>
<listOfProducts>
<speciesReference species="M_5aprbu_c" stoichiometry="1"/>
<speciesReference species="M_nadp_c" stoichiometry="1"/>
</listOfProducts>
<kineticLaw>
<math xmlns="http://www.w3.org/1998/Math/MathML">
<ci>FLUX_VALUE</ci>
</math>
<listOfParameters>
<parameter id="LOWER_BOUND" value="0" units="mmol_per_gDW_per_hr"/>
<parameter id="UPPER_BOUND" value="999999" units="mmol_per_gDW_per_hr"/>
<parameter id="OBJECTIVE_COEFFICIENT" value="0" />
<parameter id="FLUX_VALUE" value="0" units="mmol_per_gDW_per_hr"/>
</listOfParameters>
</kineticLaw>
</reaction>
<reaction id="R_ARGabc" name="L-arginine transport via ABC system" reversible="false">
<notes>
<html:p>Abbreviation: R_ARGabc</html:p>
<html:p>Synonyms: _0</html:p>
<html:p>SUBSYSTEM: Transport, Extracellular</html:p>
<html:p>Equation: arg-L[e] + atp[c] + h2o[c] --&gt; adp[c] + arg-L[c] + h[c] + pi[c]</html:p>
<html:p>Confidence Level: 1</html:p>
<html:p>genes:</html:p>
<html:p>none</html:p>
<html:p>proteins:</html:p>
<html:p>none</html:p>
<html:p>citations:</html:p>
<html:p>none</html:p>
<html:p>GENE ASSOCIATION: </html:p>
</notes>
<listOfReactants>
<speciesReference species="M_arg_DASH_L_e" stoichiometry="1"/>
<speciesReference species="M_atp_c" stoichiometry="1"/>
<speciesReference species="M_h2o_c" stoichiometry="1"/>
</listOfReactants>
<listOfProducts>
<speciesReference species="M_adp_c" stoichiometry="1"/>
<speciesReference species="M_arg_DASH_L_c" stoichiometry="1"/>
<speciesReference species="M_h_c" stoichiometry="1"/>
<speciesReference species="M_pi_c" stoichiometry="1"/>
</listOfProducts>
<kineticLaw>
<math xmlns="http://www.w3.org/1998/Math/MathML">
<ci>FLUX_VALUE</ci>
</math>
<listOfParameters>
<parameter id="LOWER_BOUND" value="0" units="mmol_per_gDW_per_hr"/>
<parameter id="UPPER_BOUND" value="999999" units="mmol_per_gDW_per_hr"/>
<parameter id="OBJECTIVE_COEFFICIENT" value="0" />
<parameter id="FLUX_VALUE" value="0" units="mmol_per_gDW_per_hr"/>
</listOfParameters>
</kineticLaw>
</reaction>
<reaction id="R_ARGDC" name="arginine decarboxylase" reversible="false">
<notes>
<html:p>Abbreviation: R_ARGDC</html:p>
<html:p>Synonyms: _0</html:p>
<html:p>EC Number: 4.1.1.19</html:p>
<html:p>SUBSYSTEM: Arginine and Proline Metabolism</html:p>
<html:p>Equation: [c] : arg-L + h --&gt; agm + co2</html:p>
<html:p>Confidence Level: 2</html:p>
<html:p>genes:</html:p>
<html:p>LOCUS:BLBBGE_060#ABBREVIATION:speA#ECNUMBERS:4.1.1.19#</html:p>
<html:p>proteins:</html:p>
<html:p>NAME:Arginine decarboxylase#ABBREVIATION:SpeA#</html:p>
<html:p>citations:</html:p>
<html:p>AUTHORS:Lopez-Sanchez,M.J.,Neef,A.,Pereto,J.,Patino-Navarrete,R.,Pignatelli,M.,Latorre,A. and Moya,A.#TITLE:Evolutionary convergence and nitrogen metabolism in Blattabacterium strain Bge, primary endosymbiont of the cockroach Blattella germanica#JOURNAL:PLoS Genet.5:e1000721#YEAR:2009#</html:p>
<html:p>GENE ASSOCIATION: (BLBBGE_060)</html:p>
</notes>
<listOfReactants>
<speciesReference species="M_arg_DASH_L_c" stoichiometry="1"/>
<speciesReference species="M_h_c" stoichiometry="1"/>
</listOfReactants>
<listOfProducts>
<speciesReference species="M_agm_c" stoichiometry="1"/>
<speciesReference species="M_co2_c" stoichiometry="1"/>
</listOfProducts>
<kineticLaw>
<math xmlns="http://www.w3.org/1998/Math/MathML">
<ci>FLUX_VALUE</ci>
</math>
<listOfParameters>
<parameter id="LOWER_BOUND" value="0" units="mmol_per_gDW_per_hr"/>
<parameter id="UPPER_BOUND" value="999999" units="mmol_per_gDW_per_hr"/>
<parameter id="OBJECTIVE_COEFFICIENT" value="0" />
<parameter id="FLUX_VALUE" value="0" units="mmol_per_gDW_per_hr"/>
</listOfParameters>
</kineticLaw>
</reaction>
<reaction id="R_ARGN" name="arginase" reversible="false">
<notes>
<html:p>Abbreviation: R_ARGN</html:p>
<html:p>Synonyms: _0</html:p>
<html:p>EC Number: 3.5.3.1</html:p>
<html:p>SUBSYSTEM: Urea cycle/amino group metabolism</html:p>
<html:p>Equation: [c] : arg-L + h2o --&gt; orn + urea</html:p>
<html:p>Confidence Level: 2</html:p>
<html:p>genes:</html:p>
<html:p>LOCUS:BLBBGE_059#ABBREVIATION:rocF,speB#ECNUMBERS:3.5.3.1#</html:p>
<html:p>proteins:</html:p>
<html:p>NAME:agmatinase#ABBREVIATION:rocF,speB#</html:p>
<html:p>citations:</html:p>
<html:p>AUTHORS:Lopez-Sanchez,M.J.,Neef,A.,Pereto,J.,Patino-Navarrete,R.,Pignatelli,M.,Latorre,A. and Moya,A.#TITLE:Evolutionary convergence and nitrogen metabolism in Blattabacterium strain Bge, primary endosymbiont of the cockroach Blattella germanica#JOURNAL:PLoS Genet.5:e1000721#YEAR:2009#</html:p>
<html:p>GENE ASSOCIATION: (BLBBGE_059)</html:p>
</notes>
<listOfReactants>
<speciesReference species="M_arg_DASH_L_c" stoichiometry="1"/>
<speciesReference species="M_h2o_c" stoichiometry="1"/>
</listOfReactants>
<listOfProducts>
<speciesReference species="M_orn_c" stoichiometry="1"/>
<speciesReference species="M_urea_c" stoichiometry="1"/>
</listOfProducts>
<kineticLaw>
<math xmlns="http://www.w3.org/1998/Math/MathML">
<ci>FLUX_VALUE</ci>
</math>
<listOfParameters>
<parameter id="LOWER_BOUND" value="0" units="mmol_per_gDW_per_hr"/>
<parameter id="UPPER_BOUND" value="999999" units="mmol_per_gDW_per_hr"/>
<parameter id="OBJECTIVE_COEFFICIENT" value="0" />
<parameter id="FLUX_VALUE" value="0" units="mmol_per_gDW_per_hr"/>
</listOfParameters>
</kineticLaw>
</reaction>
<reaction id="R_ARGSL" name="argininosuccinate lyase" reversible="false">
<notes>
<html:p>Abbreviation: R_ARGSL</html:p>
<html:p>Synonyms: _0</html:p>
<html:p>EC Number: 4.3.2.1</html:p>
<html:p>SUBSYSTEM: Arginine and Proline Metabolism</html:p>
<html:p>Equation: [c] : argsuc --&gt; arg-L + fum</html:p>
<html:p>Confidence Level: 2</html:p>
<html:p>genes:</html:p>
<html:p>LOCUS:BLBBGE_364#ABBREVIATION:argH#ECNUMBERS:4.3.2.1#</html:p>
<html:p>proteins:</html:p>
<html:p>NAME:argininosuccinate lyase#ABBREVIATION:ArgH#</html:p>
<html:p>citations:</html:p>
<html:p>AUTHORS:Lopez-Sanchez,M.J.,Neef,A.,Pereto,J.,Patino-Navarrete,R.,Pignatelli,M.,Latorre,A. and Moya,A.#TITLE:Evolutionary convergence and nitrogen metabolism in Blattabacterium strain Bge, primary endosymbiont of the cockroach Blattella germanica#JOURNAL:PLoS Genet.5:e1000721#YEAR:2009#</html:p>
<html:p>GENE ASSOCIATION: (BLBBGE_364)</html:p>
</notes>
<listOfReactants>
<speciesReference species="M_argsuc_c" stoichiometry="1"/>
</listOfReactants>
<listOfProducts>
<speciesReference species="M_arg_DASH_L_c" stoichiometry="1"/>
<speciesReference species="M_fum_c" stoichiometry="1"/>
</listOfProducts>
<kineticLaw>
<math xmlns="http://www.w3.org/1998/Math/MathML">
<ci>FLUX_VALUE</ci>
</math>
<listOfParameters>
<parameter id="LOWER_BOUND" value="0" units="mmol_per_gDW_per_hr"/>
<parameter id="UPPER_BOUND" value="999999" units="mmol_per_gDW_per_hr"/>
<parameter id="OBJECTIVE_COEFFICIENT" value="0" />
<parameter id="FLUX_VALUE" value="0" units="mmol_per_gDW_per_hr"/>
</listOfParameters>
</kineticLaw>
</reaction>
<reaction id="R_ARGSS" name="argininosuccinate synthase" reversible="false">
<notes>
<html:p>Abbreviation: R_ARGSS</html:p>
<html:p>Synonyms: _0</html:p>
<html:p>EC Number: 6.3.4.5</html:p>
<html:p>SUBSYSTEM: Arginine and Proline Metabolism</html:p>
<html:p>Equation: [c] : asp-L + atp + citr-L --&gt; amp + argsuc + h + ppi</html:p>
<html:p>Confidence Level: 2</html:p>
<html:p>genes:</html:p>
<html:p>LOCUS:BLBBGE_313#ABBREVIATION:argG#ECNUMBERS:6.3.4.5#</html:p>
<html:p>proteins:</html:p>
<html:p>NAME:argininosuccinate synthetase#ABBREVIATION:ArgG#</html:p>
<html:p>citations:</html:p>
<html:p>AUTHORS:Lopez-Sanchez,M.J.,Neef,A.,Pereto,J.,Patino-Navarrete,R.,Pignatelli,M.,Latorre,A. and Moya,A.#TITLE:Evolutionary convergence and nitrogen metabolism in Blattabacterium strain Bge, primary endosymbiont of the cockroach Blattella germanica#JOURNAL:PLoS Genet.5:e1000721#YEAR:2009#</html:p>
<html:p>GENE ASSOCIATION: (BLBBGE_313)</html:p>
</notes>
<listOfReactants>
<speciesReference species="M_asp_DASH_L_c" stoichiometry="1"/>
<speciesReference species="M_atp_c" stoichiometry="1"/>
<speciesReference species="M_citr_DASH_L_c" stoichiometry="1"/>
</listOfReactants>
<listOfProducts>
<speciesReference species="M_amp_c" stoichiometry="1"/>
<speciesReference species="M_argsuc_c" stoichiometry="1"/>
<speciesReference species="M_h_c" stoichiometry="1"/>
<speciesReference species="M_ppi_c" stoichiometry="1"/>
</listOfProducts>
<kineticLaw>
<math xmlns="http://www.w3.org/1998/Math/MathML">
<ci>FLUX_VALUE</ci>
</math>
<listOfParameters>
<parameter id="LOWER_BOUND" value="0" units="mmol_per_gDW_per_hr"/>
<parameter id="UPPER_BOUND" value="999999" units="mmol_per_gDW_per_hr"/>
<parameter id="OBJECTIVE_COEFFICIENT" value="0" />
<parameter id="FLUX_VALUE" value="0" units="mmol_per_gDW_per_hr"/>
</listOfParameters>
</kineticLaw>
</reaction>
<reaction id="R_ASAD" name="aspartate-semialdehyde dehydrogenase" reversible="false">
<notes>
<html:p>Abbreviation: R_ASAD</html:p>
<html:p>Synonyms: _0</html:p>
<html:p>EC Number: 1.2.1.11</html:p>
<html:p>SUBSYSTEM: Threonine and Lysine Metabolism</html:p>
<html:p>Equation: [c] : 4pasp + h + nadph --&gt; aspsa + nadp + pi</html:p>
<html:p>Confidence Level: 2</html:p>
<html:p>genes:</html:p>
<html:p>LOCUS:BLBBGE_299#ABBREVIATION:asd#ECNUMBERS:1.2.1.11#</html:p>
<html:p>proteins:</html:p>
<html:p>NAME:Aspartate-semialdehyde dehydrogenase#ABBREVIATION:Asd#</html:p>
<html:p>citations:</html:p>
<html:p>AUTHORS:Lopez-Sanchez,M.J.,Neef,A.,Pereto,J.,Patino-Navarrete,R.,Pignatelli,M.,Latorre,A. and Moya,A.#TITLE:Evolutionary convergence and nitrogen metabolism in Blattabacterium strain Bge, primary endosymbiont of the cockroach Blattella germanica#JOURNAL:PLoS Genet.5:e1000721#YEAR:2009#</html:p>
<html:p>GENE ASSOCIATION: (BLBBGE_299)</html:p>
</notes>
<listOfReactants>
<speciesReference species="M_4pasp_c" stoichiometry="1"/>
<speciesReference species="M_h_c" stoichiometry="1"/>
<speciesReference species="M_nadph_c" stoichiometry="1"/>
</listOfReactants>
<listOfProducts>
<speciesReference species="M_aspsa_c" stoichiometry="1"/>
<speciesReference species="M_nadp_c" stoichiometry="1"/>
<speciesReference species="M_pi_c" stoichiometry="1"/>
</listOfProducts>
<kineticLaw>
<math xmlns="http://www.w3.org/1998/Math/MathML">
<ci>FLUX_VALUE</ci>
</math>
<listOfParameters>
<parameter id="LOWER_BOUND" value="0" units="mmol_per_gDW_per_hr"/>
<parameter id="UPPER_BOUND" value="999999" units="mmol_per_gDW_per_hr"/>
<parameter id="OBJECTIVE_COEFFICIENT" value="0" />
<parameter id="FLUX_VALUE" value="0" units="mmol_per_gDW_per_hr"/>
</listOfParameters>
</kineticLaw>
</reaction>
<reaction id="R_ASNt2r" name="L-asparagine reversible transport via proton symport" reversible="true">
<notes>
<html:p>Abbreviation: R_ASNt2r</html:p>
<html:p>Synonyms: _0</html:p>
<html:p>SUBSYSTEM: Transport, Extracellular</html:p>
<html:p>Equation: asn-L[e] + h[e] &lt;==&gt; asn-L[c] + h[c]</html:p>
<html:p>Confidence Level: 1</html:p>
<html:p>NCD</html:p>
<html:p>genes:</html:p>
<html:p>none</html:p>
<html:p>proteins:</html:p>
<html:p>none</html:p>
<html:p>citations:</html:p>
<html:p>none</html:p>
<html:p>GENE ASSOCIATION: </html:p>
</notes>
<listOfReactants>
<speciesReference species="M_asn_DASH_L_e" stoichiometry="1"/>
<speciesReference species="M_h_e" stoichiometry="1"/>
</listOfReactants>
<listOfProducts>
<speciesReference species="M_asn_DASH_L_c" stoichiometry="1"/>
<speciesReference species="M_h_c" stoichiometry="1"/>
</listOfProducts>
<kineticLaw>
<math xmlns="http://www.w3.org/1998/Math/MathML">
<ci>FLUX_VALUE</ci>
</math>
<listOfParameters>
<parameter id="LOWER_BOUND" value="-999999" units="mmol_per_gDW_per_hr"/>
<parameter id="UPPER_BOUND" value="999999" units="mmol_per_gDW_per_hr"/>
<parameter id="OBJECTIVE_COEFFICIENT" value="0" />
<parameter id="FLUX_VALUE" value="0" units="mmol_per_gDW_per_hr"/>
</listOfParameters>
</kineticLaw>
</reaction>
<reaction id="R_ASPK" name="aspartate kinase" reversible="false">
<notes>
<html:p>Abbreviation: R_ASPK</html:p>
<html:p>Synonyms: _0</html:p>
<html:p>EC Number: 2.7.2.4</html:p>
<html:p>SUBSYSTEM: Threonine and Lysine Metabolism</html:p>
<html:p>Equation: [c] : asp-L + atp --&gt; 4pasp + adp</html:p>
<html:p>Confidence Level: 2</html:p>
<html:p>genes:</html:p>
<html:p>LOCUS:BLBBGE_501#ABBREVIATION:thrA#ECNUMBERS:2.7.2.4,-!-,1.1.1.3#</html:p>
<html:p>proteins:</html:p>
<html:p>NAME:Homoserine dehydrogenase#ABBREVIATION:MetL#</html:p>
<html:p>NAME:Aspartate kinase I#ABBREVIATION:ThrA#</html:p>
<html:p>NAME:Aspartokinase III#ABBREVIATION:LysC#</html:p>
<html:p>citations:</html:p>
<html:p>AUTHORS:Lopez-Sanchez,M.J.,Neef,A.,Pereto,J.,Patino-Navarrete,R.,Pignatelli,M.,Latorre,A. and Moya,A.#TITLE:Evolutionary convergence and nitrogen metabolism in Blattabacterium strain Bge, primary endosymbiont of the cockroach Blattella germanica#JOURNAL:PLoS Genet.5:e1000721#YEAR:2009#</html:p>
<html:p>GENE ASSOCIATION: (BLBBGE_501)</html:p>
</notes>
<listOfReactants>
<speciesReference species="M_asp_DASH_L_c" stoichiometry="1"/>
<speciesReference species="M_atp_c" stoichiometry="1"/>
</listOfReactants>
<listOfProducts>
<speciesReference species="M_4pasp_c" stoichiometry="1"/>
<speciesReference species="M_adp_c" stoichiometry="1"/>
</listOfProducts>
<kineticLaw>
<math xmlns="http://www.w3.org/1998/Math/MathML">
<ci>FLUX_VALUE</ci>
</math>
<listOfParameters>
<parameter id="LOWER_BOUND" value="0" units="mmol_per_gDW_per_hr"/>
<parameter id="UPPER_BOUND" value="999999" units="mmol_per_gDW_per_hr"/>
<parameter id="OBJECTIVE_COEFFICIENT" value="0" />
<parameter id="FLUX_VALUE" value="0" units="mmol_per_gDW_per_hr"/>
</listOfParameters>
</kineticLaw>
</reaction>
<reaction id="R_ASPt2" name="L-aspartate transport in via proton symport" reversible="false">
<notes>
<html:p>Abbreviation: R_ASPt2</html:p>
<html:p>Synonyms: _0</html:p>
<html:p>SUBSYSTEM: Transport, Extracellular</html:p>
<html:p>Equation: asp-L[e] + h[e] --&gt; asp-L[c] + h[c]</html:p>
<html:p>Confidence Level: 2</html:p>
<html:p>genes:</html:p>
<html:p>LOCUS:BLBBGE_358#ABBREVIATION:gltP#</html:p>
<html:p>proteins:</html:p>
<html:p>NAME:DAACS, glutamate or aspartate symport#ABBREVIATION:GltP#</html:p>
<html:p>citations:</html:p>
<html:p>AUTHORS:Lopez-Sanchez,M.J.,Neef,A.,Pereto,J.,Patino-Navarrete,R.,Pignatelli,M.,Latorre,A. and Moya,A.#TITLE:Evolutionary convergence and nitrogen metabolism in Blattabacterium strain Bge, primary endosymbiont of the cockroach Blattella germanica#JOURNAL:PLoS Genet.5:e1000721#YEAR:2009#</html:p>
<html:p>GENE ASSOCIATION: (BLBBGE_358)</html:p>
</notes>
<listOfReactants>
<speciesReference species="M_asp_DASH_L_e" stoichiometry="1"/>
<speciesReference species="M_h_e" stoichiometry="1"/>
</listOfReactants>
<listOfProducts>
<speciesReference species="M_asp_DASH_L_c" stoichiometry="1"/>
<speciesReference species="M_h_c" stoichiometry="1"/>
</listOfProducts>
<kineticLaw>
<math xmlns="http://www.w3.org/1998/Math/MathML">
<ci>FLUX_VALUE</ci>
</math>
<listOfParameters>
<parameter id="LOWER_BOUND" value="0" units="mmol_per_gDW_per_hr"/>
<parameter id="UPPER_BOUND" value="999999" units="mmol_per_gDW_per_hr"/>
<parameter id="OBJECTIVE_COEFFICIENT" value="0" />
<parameter id="FLUX_VALUE" value="0" units="mmol_per_gDW_per_hr"/>
</listOfParameters>
</kineticLaw>
</reaction>
<reaction id="R_ASPTA" name="aspartate transaminase" reversible="true">
<notes>
<html:p>Abbreviation: R_ASPTA</html:p>
<html:p>Synonyms: _29</html:p>
<html:p>EC Number: 2.6.1.1</html:p>
<html:p>SUBSYSTEM: Alanine and Aspartate Metabolism</html:p>
<html:p>Equation: [c] : akg + asp-L &lt;==&gt; glu-L + oaa</html:p>
<html:p>Confidence Level: 2</html:p>
<html:p>genes:</html:p>
<html:p>LOCUS:BLBBGE_355#ABBREVIATION:aspC#ECNUMBERS:2.6.1.1#</html:p>
<html:p>proteins:</html:p>
<html:p>NAME:aspartate aminotransferase#ABBREVIATION:AspC#</html:p>
<html:p>citations:</html:p>
<html:p>AUTHORS:Lopez-Sanchez,M.J.,Neef,A.,Pereto,J.,Patino-Navarrete,R.,Pignatelli,M.,Latorre,A. and Moya,A.#TITLE:Evolutionary convergence and nitrogen metabolism in Blattabacterium strain Bge, primary endosymbiont of the cockroach Blattella germanica#JOURNAL:PLoS Genet.5:e1000721#YEAR:2009#</html:p>
<html:p>GENE ASSOCIATION: (BLBBGE_355)</html:p>
</notes>
<listOfReactants>
<speciesReference species="M_akg_c" stoichiometry="1"/>
<speciesReference species="M_asp_DASH_L_c" stoichiometry="1"/>
</listOfReactants>
<listOfProducts>
<speciesReference species="M_glu_DASH_L_c" stoichiometry="1"/>
<speciesReference species="M_oaa_c" stoichiometry="1"/>
</listOfProducts>
<kineticLaw>
<math xmlns="http://www.w3.org/1998/Math/MathML">
<ci>FLUX_VALUE</ci>
</math>
<listOfParameters>
<parameter id="LOWER_BOUND" value="-999999" units="mmol_per_gDW_per_hr"/>
<parameter id="UPPER_BOUND" value="999999" units="mmol_per_gDW_per_hr"/>
<parameter id="OBJECTIVE_COEFFICIENT" value="0" />
<parameter id="FLUX_VALUE" value="0" units="mmol_per_gDW_per_hr"/>
</listOfParameters>
</kineticLaw>
</reaction>
<reaction id="R_ATPPRT" name="ATP phosphoribosyltransferase" reversible="false">
<notes>
<html:p>Abbreviation: R_ATPPRT</html:p>
<html:p>Synonyms: _0</html:p>
<html:p>EC Number: 2.4.2.17</html:p>
<html:p>SUBSYSTEM: Histidine Metabolism</html:p>
<html:p>Equation: [c] : atp + prpp --&gt; ppi + prbatp</html:p>
<html:p>Confidence Level: 2</html:p>
<html:p>genes:</html:p>
<html:p>LOCUS:BLBBGE_433#ABBREVIATION:hisG#ECNUMBERS:2.4.2.17#</html:p>
<html:p>proteins:</html:p>
<html:p>NAME:ATP phosphoribosyltransferase#ABBREVIATION:HisG#</html:p>
<html:p>citations:</html:p>
<html:p>AUTHORS:Lopez-Sanchez,M.J.,Neef,A.,Pereto,J.,Patino-Navarrete,R.,Pignatelli,M.,Latorre,A. and Moya,A.#TITLE:Evolutionary convergence and nitrogen metabolism in Blattabacterium strain Bge, primary endosymbiont of the cockroach Blattella germanica#JOURNAL:PLoS Genet.5:e1000721#YEAR:2009#</html:p>
<html:p>GENE ASSOCIATION: (BLBBGE_433)</html:p>
</notes>
<listOfReactants>
<speciesReference species="M_atp_c" stoichiometry="1"/>
<speciesReference species="M_prpp_c" stoichiometry="1"/>
</listOfReactants>
<listOfProducts>
<speciesReference species="M_ppi_c" stoichiometry="1"/>
<speciesReference species="M_prbatp_c" stoichiometry="1"/>
</listOfProducts>
<kineticLaw>
<math xmlns="http://www.w3.org/1998/Math/MathML">
<ci>FLUX_VALUE</ci>
</math>
<listOfParameters>
<parameter id="LOWER_BOUND" value="0" units="mmol_per_gDW_per_hr"/>
<parameter id="UPPER_BOUND" value="999999" units="mmol_per_gDW_per_hr"/>
<parameter id="OBJECTIVE_COEFFICIENT" value="0" />
<parameter id="FLUX_VALUE" value="0" units="mmol_per_gDW_per_hr"/>
</listOfParameters>
</kineticLaw>
</reaction>
<reaction id="R_ATPS4r" name="ATP synthase (four protons for one ATP)" reversible="true">
<notes>
<html:p>Abbreviation: R_ATPS4r</html:p>
<html:p>Synonyms: _0</html:p>
<html:p>EC Number: 3.6.3.14</html:p>
<html:p>SUBSYSTEM: Oxidative Phosphorylation</html:p>
<html:p>Equation: adp[c] + (4) h[e] + pi[c] &lt;==&gt; atp[c] + (3) h[c] + h2o[c]</html:p>
<html:p>Confidence Level: 2</html:p>
<html:p>JLR- added reversible form of ATPS4 reactioin</html:p>
<html:p>genes:</html:p>
<html:p>LOCUS:BLBBGE_074#ABBREVIATION:atpC#ECNUMBERS:3.6.3.14#</html:p>
<html:p>LOCUS:BLBBGE_073#ABBREVIATION:atpD#ECNUMBERS:3.6.3.14#</html:p>
<html:p>LOCUS:BLBBGE_562#ABBREVIATION:atpG#ECNUMBERS:3.6.3.14#</html:p>
<html:p>LOCUS:BLBBGE_563#ABBREVIATION:atpA#ECNUMBERS:3.6.3.14#</html:p>
<html:p>LOCUS:BLBBGE_564#ABBREVIATION:atpH#ECNUMBERS:3.6.3.14#</html:p>
<html:p>LOCUS:BLBBGE_565#ABBREVIATION:atpF#ECNUMBERS:3.6.3.14#</html:p>
<html:p>LOCUS:BLBBGE_566#ABBREVIATION:atpE#ECNUMBERS:3.6.3.14#</html:p>
<html:p>LOCUS:BLBBGE_567#ABBREVIATION:atpB#ECNUMBERS:3.6.3.14#</html:p>
<html:p>proteins:</html:p>
<html:p>NAME:ATP synthase F1#ABBREVIATION:AtpF1#</html:p>
<html:p>NAME:ATP synthase F0#ABBREVIATION:AtpF0#</html:p>
<html:p>citations:</html:p>
<html:p>AUTHORS:Lopez-Sanchez,M.J.,Neef,A.,Pereto,J.,Patino-Navarrete,R.,Pignatelli,M.,Latorre,A. and Moya,A.#TITLE:Evolutionary convergence and nitrogen metabolism in Blattabacterium strain Bge, primary endosymbiont of the cockroach Blattella germanica#JOURNAL:PLoS Genet.5:e1000721#YEAR:2009#</html:p>
<html:p>GENE ASSOCIATION: (BLBBGE_566 and BLBBGE_565 and BLBBGE_567) and (BLBBGE_564 and BLBBGE_563 and BLBBGE_562 and BLBBGE_073 and BLBBGE_074)</html:p>
</notes>
<listOfReactants>
<speciesReference species="M_adp_c" stoichiometry="1"/>
<speciesReference species="M_h_e" stoichiometry="4"/>
<speciesReference species="M_pi_c" stoichiometry="1"/>
</listOfReactants>
<listOfProducts>
<speciesReference species="M_atp_c" stoichiometry="1"/>
<speciesReference species="M_h_c" stoichiometry="3"/>
<speciesReference species="M_h2o_c" stoichiometry="1"/>
</listOfProducts>
<kineticLaw>
<math xmlns="http://www.w3.org/1998/Math/MathML">
<ci>FLUX_VALUE</ci>
</math>
<listOfParameters>
<parameter id="LOWER_BOUND" value="-999999" units="mmol_per_gDW_per_hr"/>
<parameter id="UPPER_BOUND" value="999999" units="mmol_per_gDW_per_hr"/>
<parameter id="OBJECTIVE_COEFFICIENT" value="0" />
<parameter id="FLUX_VALUE" value="0" units="mmol_per_gDW_per_hr"/>
</listOfParameters>
</kineticLaw>
</reaction>
<reaction id="R_BiomassBge" name="BiomassBge" reversible="false">
<notes>
<html:p>Abbreviation: R_BiomassBge</html:p>
<html:p>Equation: [c] : (0.488) ala-L + (0.001) amp + (0.281) arg-L + (0.229) asn-L + (0.229) asp-L + (45.7318) atp + (0.000006) coa + (0.126) ctp + (0.087) cys-L + (0.0365) datp + (0.0135) dctp + (0.0135) dgtp + (0.0365) dttp + (0.00001) fad + (0.25) gln-L + (0.25) glu-L + (0.582) gly + (0.203) gtp + (45.5608) h2o + (0.09) his-L + (0.276) ile-L + (0.428) leu-L + (0.326) lys-L + (0.146) met-L + (0.00215) nad + (0.00005) nadh + (0.00013) nadp + (0.0004) nadph + (0.001935) pe_Bge + (0.0276) peptido_Bge + (0.176) phe-L + (0.21) pro-L + (0.000052) ps_Bge + (0.035) ptrc + (0.205) ser-L + (0.000223) thf + (0.000223) thmpp[c] + (0.241) thr-L + (0.054) trp-L + (0.131) tyr-L + (0.136) utp + (0.402) val-L --&gt; (45.5608) adp + (45.56035) h + (45.5628) pi + (0.7302) ppi</html:p>
<html:p>Confidence Level: </html:p>
<html:p>genes:</html:p>
<html:p>none</html:p>
<html:p>proteins:</html:p>
<html:p>none</html:p>
<html:p>citations:</html:p>
<html:p>AUTHORS:Lopez-Sanchez,M.J.,Neef,A.,Pereto,J.,Patino-Navarrete,R.,Pignatelli,M.,Latorre,A. and Moya,A.#TITLE:Evolutionary convergence and nitrogen metabolism in Blattabacterium strain Bge, primary endosymbiont of the cockroach Blattella germanica#JOURNAL:PLoS Genet.5:e1000721#YEAR:2009#</html:p>
<html:p>GENE ASSOCIATION: </html:p>
</notes>
<listOfReactants>
<speciesReference species="M_ala_DASH_L_c" stoichiometry="0.488"/>
<speciesReference species="M_amp_c" stoichiometry="0.001"/>
<speciesReference species="M_arg_DASH_L_c" stoichiometry="0.281"/>
<speciesReference species="M_asn_DASH_L_c" stoichiometry="0.229"/>
<speciesReference species="M_asp_DASH_L_c" stoichiometry="0.229"/>
<speciesReference species="M_atp_c" stoichiometry="45.7318"/>
<speciesReference species="M_coa_c" stoichiometry="0.000006"/>
<speciesReference species="M_ctp_c" stoichiometry="0.126"/>
<speciesReference species="M_cys_DASH_L_c" stoichiometry="0.087"/>
<speciesReference species="M_datp_c" stoichiometry="0.0365"/>
<speciesReference species="M_dctp_c" stoichiometry="0.0135"/>
<speciesReference species="M_dgtp_c" stoichiometry="0.0135"/>
<speciesReference species="M_dttp_c" stoichiometry="0.0365"/>
<speciesReference species="M_fad_c" stoichiometry="0.00001"/>
<speciesReference species="M_gln_DASH_L_c" stoichiometry="0.25"/>
<speciesReference species="M_glu_DASH_L_c" stoichiometry="0.25"/>
<speciesReference species="M_gly_c" stoichiometry="0.582"/>
<speciesReference species="M_gtp_c" stoichiometry="0.203"/>
<speciesReference species="M_h2o_c" stoichiometry="45.5608"/>
<speciesReference species="M_his_DASH_L_c" stoichiometry="0.09"/>
<speciesReference species="M_ile_DASH_L_c" stoichiometry="0.276"/>
<speciesReference species="M_leu_DASH_L_c" stoichiometry="0.428"/>
<speciesReference species="M_lys_DASH_L_c" stoichiometry="0.326"/>
<speciesReference species="M_met_DASH_L_c" stoichiometry="0.146"/>
<speciesReference species="M_nad_c" stoichiometry="0.00215"/>
<speciesReference species="M_nadh_c" stoichiometry="0.00005"/>
<speciesReference species="M_nadp_c" stoichiometry="0.00013"/>
<speciesReference species="M_nadph_c" stoichiometry="0.0004"/>
<speciesReference species="M_pe_Bge_c" stoichiometry="0.001935"/>
<speciesReference species="M_peptido_Bge_c" stoichiometry="0.0276"/>
<speciesReference species="M_phe_DASH_L_c" stoichiometry="0.176"/>
<speciesReference species="M_pro_DASH_L_c" stoichiometry="0.21"/>
<speciesReference species="M_ps_Bge_c" stoichiometry="0.000052"/>
<speciesReference species="M_ptrc_c" stoichiometry="0.035"/>
<speciesReference species="M_ser_DASH_L_c" stoichiometry="0.205"/>
<speciesReference species="M_thf_c" stoichiometry="0.000223"/>
<speciesReference species="M_thmpp_c" stoichiometry="0.000223"/>
<speciesReference species="M_thr_DASH_L_c" stoichiometry="0.241"/>
<speciesReference species="M_trp_DASH_L_c" stoichiometry="0.054"/>
<speciesReference species="M_tyr_DASH_L_c" stoichiometry="0.131"/>
<speciesReference species="M_utp_c" stoichiometry="0.136"/>
<speciesReference species="M_val_DASH_L_c" stoichiometry="0.402"/>
</listOfReactants>
<listOfProducts>
<speciesReference species="M_adp_c" stoichiometry="45.5608"/>
<speciesReference species="M_h_c" stoichiometry="45.56035"/>
<speciesReference species="M_pi_c" stoichiometry="45.5628"/>
<speciesReference species="M_ppi_c" stoichiometry="0.7302"/>
</listOfProducts>
<kineticLaw>
<math xmlns="http://www.w3.org/1998/Math/MathML">
<ci>FLUX_VALUE</ci>
</math>
<listOfParameters>
<parameter id="LOWER_BOUND" value="0" units="mmol_per_gDW_per_hr"/>
<parameter id="UPPER_BOUND" value="999999" units="mmol_per_gDW_per_hr"/>
<parameter id="OBJECTIVE_COEFFICIENT" value="1" />
<parameter id="FLUX_VALUE" value="0" units="mmol_per_gDW_per_hr"/>
</listOfParameters>
</kineticLaw>
</reaction>
<reaction id="R_BPNT" name="_3&apos;,5&apos;-bisphosphate nucleotidase" reversible="false">
<notes>
<html:p>Abbreviation: R_BPNT</html:p>
<html:p>Synonyms: _0</html:p>
<html:p>EC Number: 3.1.3.7</html:p>
<html:p>SUBSYSTEM: Cysteine Metabolism</html:p>
<html:p>Equation: [c] : h2o + pap --&gt; amp + pi</html:p>
<html:p>Confidence Level: 1</html:p>
<html:p>genes:</html:p>
<html:p>none</html:p>
<html:p>proteins:</html:p>
<html:p>none</html:p>
<html:p>citations:</html:p>
<html:p>none</html:p>
<html:p>GENE ASSOCIATION: </html:p>
</notes>
<listOfReactants>
<speciesReference species="M_h2o_c" stoichiometry="1"/>
<speciesReference species="M_pap_c" stoichiometry="1"/>
</listOfReactants>
<listOfProducts>
<speciesReference species="M_amp_c" stoichiometry="1"/>
<speciesReference species="M_pi_c" stoichiometry="1"/>
</listOfProducts>
<kineticLaw>
<math xmlns="http://www.w3.org/1998/Math/MathML">
<ci>FLUX_VALUE</ci>
</math>
<listOfParameters>
<parameter id="LOWER_BOUND" value="0" units="mmol_per_gDW_per_hr"/>
<parameter id="UPPER_BOUND" value="999999" units="mmol_per_gDW_per_hr"/>
<parameter id="OBJECTIVE_COEFFICIENT" value="0" />
<parameter id="FLUX_VALUE" value="0" units="mmol_per_gDW_per_hr"/>
</listOfParameters>
</kineticLaw>
</reaction>
<reaction id="R_C120SN" name="Fatty acid biosynthesis (n-C12:0)" reversible="false">
<notes>
<html:p>Abbreviation: R_C120SN</html:p>
<html:p>Synonyms: _0</html:p>
<html:p>SUBSYSTEM: Membrane Lipid Metabolism</html:p>
<html:p>Equation: [c] : actACP + (14) h + (4) malACP + (10) nadph --&gt; (4) ACP + (4) co2 + ddcaACP + (5) h2o + (10) nadp</html:p>
<html:p>Confidence Level: 2</html:p>
<html:p>TV, JRNeidhard pg. 615</html:p>
<html:p>genes:</html:p>
<html:p>LOCUS:BLBBGE_037#ABBREVIATION:fabZ#ECNUMBERS:4.2.1.-#</html:p>
<html:p>LOCUS:BLBBGE_346#ABBREVIATION:fabI#ECNUMBERS:1.3.1.9#</html:p>
<html:p>LOCUS:BLBBGE_057#ABBREVIATION:fabG#ECNUMBERS:1.1.1.100#</html:p>
<html:p>LOCUS:BLBBGE_079#ABBREVIATION:fabF#ECNUMBERS:2.3.1.179#</html:p>
<html:p>proteins:</html:p>
<html:p>NAME:_3-oxoacyl-[acyl-carrier-protein] synthase II#ABBREVIATION:FabF#</html:p>
<html:p>NAME:_3-oxoacyl-ACP reductase#ABBREVIATION:FabG#</html:p>
<html:p>NAME:Enoyl-(acyl-carrier-protein) reductase (NADH)#ABBREVIATION:FabI#</html:p>
<html:p>NAME:(3R)-hydroxymyriostoyl-(acyl carrier protein) dehydratase#ABBREVIATION:FabZ#</html:p>
<html:p>citations:</html:p>
<html:p>AUTHORS:Lopez-Sanchez,M.J.,Neef,A.,Pereto,J.,Patino-Navarrete,R.,Pignatelli,M.,Latorre,A. and Moya,A.#TITLE:Evolutionary convergence and nitrogen metabolism in Blattabacterium strain Bge, primary endosymbiont of the cockroach Blattella germanica#JOURNAL:PLoS Genet.5:e1000721#YEAR:2009#</html:p>
<html:p>GENE ASSOCIATION: (BLBBGE_037) and (BLBBGE_079) and (BLBBGE_346) and (BLBBGE_057) </html:p>
</notes>
<listOfReactants>
<speciesReference species="M_actACP_c" stoichiometry="1"/>
<speciesReference species="M_h_c" stoichiometry="14"/>
<speciesReference species="M_malACP_c" stoichiometry="4"/>
<speciesReference species="M_nadph_c" stoichiometry="10"/>
</listOfReactants>
<listOfProducts>
<speciesReference species="M_ACP_c" stoichiometry="4"/>
<speciesReference species="M_co2_c" stoichiometry="4"/>
<speciesReference species="M_ddcaACP_c" stoichiometry="1"/>
<speciesReference species="M_h2o_c" stoichiometry="5"/>
<speciesReference species="M_nadp_c" stoichiometry="10"/>
</listOfProducts>
<kineticLaw>
<math xmlns="http://www.w3.org/1998/Math/MathML">
<ci>FLUX_VALUE</ci>
</math>
<listOfParameters>
<parameter id="LOWER_BOUND" value="0" units="mmol_per_gDW_per_hr"/>
<parameter id="UPPER_BOUND" value="999999" units="mmol_per_gDW_per_hr"/>
<parameter id="OBJECTIVE_COEFFICIENT" value="0" />
<parameter id="FLUX_VALUE" value="0" units="mmol_per_gDW_per_hr"/>
</listOfParameters>
</kineticLaw>
</reaction>
<reaction id="R_C140SN" name="Fatty acid biosynthesis (n-C14:0)" reversible="false">
<notes>
<html:p>Abbreviation: R_C140SN</html:p>
<html:p>Synonyms: _0</html:p>
<html:p>SUBSYSTEM: Membrane Lipid Metabolism</html:p>
<html:p>Equation: [c] : actACP + (17) h + (5) malACP + (12) nadph --&gt; (5) ACP + (5) co2 + (6) h2o + myrsACP + (12) nadp</html:p>
<html:p>Confidence Level: 2</html:p>
<html:p>tvNeidhardt</html:p>
<html:p>genes:</html:p>
<html:p>LOCUS:BLBBGE_037#ABBREVIATION:fabZ#ECNUMBERS:4.2.1.-#</html:p>
<html:p>LOCUS:BLBBGE_346#ABBREVIATION:fabI#ECNUMBERS:1.3.1.9#</html:p>
<html:p>LOCUS:BLBBGE_057#ABBREVIATION:fabG#ECNUMBERS:1.1.1.100#</html:p>
<html:p>LOCUS:BLBBGE_079#ABBREVIATION:fabF#ECNUMBERS:2.3.1.179#</html:p>
<html:p>proteins:</html:p>
<html:p>NAME:_3-oxoacyl-[acyl-carrier-protein] synthase II#ABBREVIATION:FabF#</html:p>
<html:p>NAME:_3-oxoacyl-ACP reductase#ABBREVIATION:FabG#</html:p>
<html:p>NAME:Enoyl-(acyl-carrier-protein) reductase (NADH)#ABBREVIATION:FabI#</html:p>
<html:p>NAME:(3R)-hydroxymyriostoyl-(acyl carrier protein) dehydratase#ABBREVIATION:FabZ#</html:p>
<html:p>citations:</html:p>
<html:p>AUTHORS:Lopez-Sanchez,M.J.,Neef,A.,Pereto,J.,Patino-Navarrete,R.,Pignatelli,M.,Latorre,A. and Moya,A.#TITLE:Evolutionary convergence and nitrogen metabolism in Blattabacterium strain Bge, primary endosymbiont of the cockroach Blattella germanica#JOURNAL:PLoS Genet.5:e1000721#YEAR:2009#</html:p>
<html:p>GENE ASSOCIATION: (BLBBGE_037) and (BLBBGE_079) and (BLBBGE_346) and (BLBBGE_057)</html:p>
</notes>
<listOfReactants>
<speciesReference species="M_actACP_c" stoichiometry="1"/>
<speciesReference species="M_h_c" stoichiometry="17"/>
<speciesReference species="M_malACP_c" stoichiometry="5"/>
<speciesReference species="M_nadph_c" stoichiometry="12"/>
</listOfReactants>
<listOfProducts>
<speciesReference species="M_ACP_c" stoichiometry="5"/>
<speciesReference species="M_co2_c" stoichiometry="5"/>
<speciesReference species="M_h2o_c" stoichiometry="6"/>
<speciesReference species="M_myrsACP_c" stoichiometry="1"/>
<speciesReference species="M_nadp_c" stoichiometry="12"/>
</listOfProducts>
<kineticLaw>
<math xmlns="http://www.w3.org/1998/Math/MathML">
<ci>FLUX_VALUE</ci>
</math>
<listOfParameters>
<parameter id="LOWER_BOUND" value="0" units="mmol_per_gDW_per_hr"/>
<parameter id="UPPER_BOUND" value="999999" units="mmol_per_gDW_per_hr"/>
<parameter id="OBJECTIVE_COEFFICIENT" value="0" />
<parameter id="FLUX_VALUE" value="0" units="mmol_per_gDW_per_hr"/>
</listOfParameters>
</kineticLaw>
</reaction>
<reaction id="R_C141SN" name="Fatty acid biosynthesis (n-C14:1)" reversible="false">
<notes>
<html:p>Abbreviation: R_C141SN</html:p>
<html:p>Synonyms: _0</html:p>
<html:p>SUBSYSTEM: Membrane Lipid Metabolism</html:p>
<html:p>Equation: [c] : actACP + (16) h + (5) malACP + (11) nadph --&gt; (5) ACP + (5) co2 + (6) h2o + (11) nadp + tdeACP</html:p>
<html:p>Confidence Level: 2</html:p>
<html:p>tv</html:p>
<html:p>genes:</html:p>
<html:p>LOCUS:BLBBGE_037#ABBREVIATION:fabZ#ECNUMBERS:4.2.1.-#</html:p>
<html:p>LOCUS:none#ABBREVIATION:fabA#ECNUMBERS:4.2.1.60#</html:p>
<html:p>LOCUS:BLBBGE_346#ABBREVIATION:fabI#ECNUMBERS:1.3.1.9#</html:p>
<html:p>LOCUS:BLBBGE_057#ABBREVIATION:fabG#ECNUMBERS:1.1.1.100#</html:p>
<html:p>LOCUS:BLBBGE_079#ABBREVIATION:fabF#ECNUMBERS:2.3.1.179#</html:p>
<html:p>LOCUS:BLBBGE_111#ABBREVIATION:fabH#ECNUMBERS:2.3.1.41#</html:p>
<html:p>proteins:</html:p>
<html:p>NAME:_3-oxoacyl-[acyl-carrier-protein] synthase III; acetylCoA ACP transacylase#ABBREVIATION:FabH#</html:p>
<html:p>NAME:_3-oxoacyl-[acyl-carrier-protein] synthase II#ABBREVIATION:FabF#</html:p>
<html:p>NAME:_3-oxoacyl-ACP reductase#ABBREVIATION:FabG#</html:p>
<html:p>NAME:Enoyl-(acyl-carrier-protein) reductase (NADH)#ABBREVIATION:FabI#</html:p>
<html:p>NAME:beta-hydroxydecanoyl thioester dehydrase#ABBREVIATION:FabA#</html:p>
<html:p>NAME:(3R)-hydroxymyriostoyl-(acyl carrier protein) dehydratase#ABBREVIATION:FabZ#</html:p>
<html:p>citations:</html:p>
<html:p>AUTHORS:Lopez-Sanchez,M.J.,Neef,A.,Pereto,J.,Patino-Navarrete,R.,Pignatelli,M.,Latorre,A. and Moya,A.#TITLE:Evolutionary convergence and nitrogen metabolism in Blattabacterium strain Bge, primary endosymbiont of the cockroach Blattella germanica#JOURNAL:PLoS Genet.5:e1000721#YEAR:2009#</html:p>
<html:p>GENE ASSOCIATION: (BLBBGE_037) and (BLBBGE_346) and (BLBBGE_057) and (BLBBGE_079) or (BLBBGE_111)</html:p>
</notes>
<listOfReactants>
<speciesReference species="M_actACP_c" stoichiometry="1"/>
<speciesReference species="M_h_c" stoichiometry="16"/>
<speciesReference species="M_malACP_c" stoichiometry="5"/>
<speciesReference species="M_nadph_c" stoichiometry="11"/>
</listOfReactants>
<listOfProducts>
<speciesReference species="M_ACP_c" stoichiometry="5"/>
<speciesReference species="M_co2_c" stoichiometry="5"/>
<speciesReference species="M_h2o_c" stoichiometry="6"/>
<speciesReference species="M_nadp_c" stoichiometry="11"/>
<speciesReference species="M_tdeACP_c" stoichiometry="1"/>
</listOfProducts>
<kineticLaw>
<math xmlns="http://www.w3.org/1998/Math/MathML">
<ci>FLUX_VALUE</ci>
</math>
<listOfParameters>
<parameter id="LOWER_BOUND" value="0" units="mmol_per_gDW_per_hr"/>
<parameter id="UPPER_BOUND" value="999999" units="mmol_per_gDW_per_hr"/>
<parameter id="OBJECTIVE_COEFFICIENT" value="0" />
<parameter id="FLUX_VALUE" value="0" units="mmol_per_gDW_per_hr"/>
</listOfParameters>
</kineticLaw>
</reaction>
<reaction id="R_C160SN" name="Fatty acid biosynthesis (n-C16:0)" reversible="false">
<notes>
<html:p>Abbreviation: R_C160SN</html:p>
<html:p>Synonyms: _0</html:p>
<html:p>SUBSYSTEM: Membrane Lipid Metabolism</html:p>
<html:p>Equation: [c] : actACP + (20) h + (6) malACP + (14) nadph --&gt; (6) ACP + (6) co2 + (7) h2o + (14) nadp + palmACP</html:p>
<html:p>Confidence Level: 2</html:p>
<html:p>tv</html:p>
<html:p>genes:</html:p>
<html:p>LOCUS:BLBBGE_037#ABBREVIATION:fabZ#ECNUMBERS:4.2.1.-#</html:p>
<html:p>LOCUS:BLBBGE_346#ABBREVIATION:fabI#ECNUMBERS:1.3.1.9#</html:p>
<html:p>LOCUS:BLBBGE_057#ABBREVIATION:fabG#ECNUMBERS:1.1.1.100#</html:p>
<html:p>LOCUS:BLBBGE_079#ABBREVIATION:fabF#ECNUMBERS:2.3.1.179#</html:p>
<html:p>proteins:</html:p>
<html:p>NAME:_3-oxoacyl-[acyl-carrier-protein] synthase II#ABBREVIATION:FabF#</html:p>
<html:p>NAME:_3-oxoacyl-ACP reductase#ABBREVIATION:FabG#</html:p>
<html:p>NAME:Enoyl-(acyl-carrier-protein) reductase (NADH)#ABBREVIATION:FabI#</html:p>
<html:p>NAME:(3R)-hydroxymyriostoyl-(acyl carrier protein) dehydratase#ABBREVIATION:FabZ#</html:p>
<html:p>citations:</html:p>
<html:p>AUTHORS:Lopez-Sanchez,M.J.,Neef,A.,Pereto,J.,Patino-Navarrete,R.,Pignatelli,M.,Latorre,A. and Moya,A.#TITLE:Evolutionary convergence and nitrogen metabolism in Blattabacterium strain Bge, primary endosymbiont of the cockroach Blattella germanica#JOURNAL:PLoS Genet.5:e1000721#YEAR:2009#</html:p>
<html:p>GENE ASSOCIATION: (BLBBGE_037) and (BLBBGE_079) and (BLBBGE_346) and (BLBBGE_057) </html:p>
</notes>
<listOfReactants>
<speciesReference species="M_actACP_c" stoichiometry="1"/>
<speciesReference species="M_h_c" stoichiometry="20"/>
<speciesReference species="M_malACP_c" stoichiometry="6"/>
<speciesReference species="M_nadph_c" stoichiometry="14"/>
</listOfReactants>
<listOfProducts>
<speciesReference species="M_ACP_c" stoichiometry="6"/>
<speciesReference species="M_co2_c" stoichiometry="6"/>
<speciesReference species="M_h2o_c" stoichiometry="7"/>
<speciesReference species="M_nadp_c" stoichiometry="14"/>
<speciesReference species="M_palmACP_c" stoichiometry="1"/>
</listOfProducts>
<kineticLaw>
<math xmlns="http://www.w3.org/1998/Math/MathML">
<ci>FLUX_VALUE</ci>
</math>
<listOfParameters>
<parameter id="LOWER_BOUND" value="0" units="mmol_per_gDW_per_hr"/>
<parameter id="UPPER_BOUND" value="999999" units="mmol_per_gDW_per_hr"/>
<parameter id="OBJECTIVE_COEFFICIENT" value="0" />
<parameter id="FLUX_VALUE" value="0" units="mmol_per_gDW_per_hr"/>
</listOfParameters>
</kineticLaw>
</reaction>
<reaction id="R_C161SN" name="Fatty acid biosynthesis (n-C16:1)" reversible="false">
<notes>
<html:p>Abbreviation: R_C161SN</html:p>
<html:p>Synonyms: _0</html:p>
<html:p>SUBSYSTEM: Membrane Lipid Metabolism</html:p>
<html:p>Equation: [c] : actACP + (19) h + (6) malACP + (13) nadph --&gt; (6) ACP + (6) co2 + (7) h2o + hdeACP + (13) nadp</html:p>
<html:p>Confidence Level: 2</html:p>
<html:p>tv</html:p>
<html:p>genes:</html:p>
<html:p>LOCUS:BLBBGE_037#ABBREVIATION:fabZ#ECNUMBERS:4.2.1.-#</html:p>
<html:p>LOCUS:none#ABBREVIATION:fabA#ECNUMBERS:4.2.1.60#</html:p>
<html:p>LOCUS:BLBBGE_346#ABBREVIATION:fabI#ECNUMBERS:1.3.1.9#</html:p>
<html:p>LOCUS:BLBBGE_057#ABBREVIATION:fabG#ECNUMBERS:1.1.1.100#</html:p>
<html:p>LOCUS:BLBBGE_079#ABBREVIATION:fabF#ECNUMBERS:2.3.1.179#</html:p>
<html:p>LOCUS:BLBBGE_111#ABBREVIATION:fabH#ECNUMBERS:2.3.1.41#</html:p>
<html:p>proteins:</html:p>
<html:p>NAME:_3-oxoacyl-[acyl-carrier-protein] synthase III; acetylCoA ACP transacylase#ABBREVIATION:FabH#</html:p>
<html:p>NAME:_3-oxoacyl-[acyl-carrier-protein] synthase II#ABBREVIATION:FabF#</html:p>
<html:p>NAME:_3-oxoacyl-ACP reductase#ABBREVIATION:FabG#</html:p>
<html:p>NAME:Enoyl-(acyl-carrier-protein) reductase (NADH)#ABBREVIATION:FabI#</html:p>
<html:p>NAME:beta-hydroxydecanoyl thioester dehydrase#ABBREVIATION:FabA#</html:p>
<html:p>NAME:(3R)-hydroxymyriostoyl-(acyl carrier protein) dehydratase#ABBREVIATION:FabZ#</html:p>
<html:p>citations:</html:p>
<html:p>AUTHORS:Lopez-Sanchez,M.J.,Neef,A.,Pereto,J.,Patino-Navarrete,R.,Pignatelli,M.,Latorre,A. and Moya,A.#TITLE:Evolutionary convergence and nitrogen metabolism in Blattabacterium strain Bge, primary endosymbiont of the cockroach Blattella germanica#JOURNAL:PLoS Genet.5:e1000721#YEAR:2009#</html:p>
<html:p>GENE ASSOCIATION: (BLBBGE_037) and (BLBBGE_079) or (BLBBGE_111) and (BLBBGE_057) and (BLBBGE_346)</html:p>
</notes>
<listOfReactants>
<speciesReference species="M_actACP_c" stoichiometry="1"/>
<speciesReference species="M_h_c" stoichiometry="19"/>
<speciesReference species="M_malACP_c" stoichiometry="6"/>
<speciesReference species="M_nadph_c" stoichiometry="13"/>
</listOfReactants>
<listOfProducts>
<speciesReference species="M_ACP_c" stoichiometry="6"/>
<speciesReference species="M_co2_c" stoichiometry="6"/>
<speciesReference species="M_h2o_c" stoichiometry="7"/>
<speciesReference species="M_hdeACP_c" stoichiometry="1"/>
<speciesReference species="M_nadp_c" stoichiometry="13"/>
</listOfProducts>
<kineticLaw>
<math xmlns="http://www.w3.org/1998/Math/MathML">
<ci>FLUX_VALUE</ci>
</math>
<listOfParameters>
<parameter id="LOWER_BOUND" value="0" units="mmol_per_gDW_per_hr"/>
<parameter id="UPPER_BOUND" value="999999" units="mmol_per_gDW_per_hr"/>
<parameter id="OBJECTIVE_COEFFICIENT" value="0" />
<parameter id="FLUX_VALUE" value="0" units="mmol_per_gDW_per_hr"/>
</listOfParameters>
</kineticLaw>
</reaction>
<reaction id="R_C181SN" name="Fatty acid biosynthesis (n-C18:1)" reversible="false">
<notes>
<html:p>Abbreviation: R_C181SN</html:p>
<html:p>Synonyms: _0</html:p>
<html:p>SUBSYSTEM: Membrane Lipid Metabolism</html:p>
<html:p>Equation: [c] : actACP + (22) h + (7) malACP + (15) nadph --&gt; (7) ACP + (7) co2 + (8) h2o + (15) nadp + octeACP</html:p>
<html:p>Confidence Level: 2</html:p>
<html:p>tv</html:p>
<html:p>genes:</html:p>
<html:p>LOCUS:BLBBGE_037#ABBREVIATION:fabZ#ECNUMBERS:4.2.1.-#</html:p>
<html:p>LOCUS:none#ABBREVIATION:fabA#ECNUMBERS:4.2.1.60#</html:p>
<html:p>LOCUS:BLBBGE_346#ABBREVIATION:fabI#ECNUMBERS:1.3.1.9#</html:p>
<html:p>LOCUS:BLBBGE_057#ABBREVIATION:fabG#ECNUMBERS:1.1.1.100#</html:p>
<html:p>LOCUS:BLBBGE_079#ABBREVIATION:fabF#ECNUMBERS:2.3.1.41#</html:p>
<html:p>LOCUS:BLBBGE_111#ABBREVIATION:fabH#ECNUMBERS:2.3.1.41#</html:p>
<html:p>proteins:</html:p>
<html:p>NAME:_3-oxoacyl-[acyl-carrier-protein] synthase III; acetylCoA ACP transacylase#ABBREVIATION:FabH#</html:p>
<html:p>NAME:_3-oxoacyl-[acyl-carrier-protein] synthase II#ABBREVIATION:FabF#</html:p>
<html:p>NAME:_3-oxoacyl-ACP reductase#ABBREVIATION:FabG#</html:p>
<html:p>NAME:Enoyl-(acyl-carrier-protein) reductase (NADH)#ABBREVIATION:FabI#</html:p>
<html:p>NAME:beta-hydroxydecanoyl thioester dehydrase#ABBREVIATION:FabA#</html:p>
<html:p>NAME:(3R)-hydroxymyriostoyl-(acyl carrier protein) dehydratase#ABBREVIATION:FabZ#</html:p>
<html:p>citations:</html:p>
<html:p>AUTHORS:Lopez-Sanchez,M.J.,Neef,A.,Pereto,J.,Patino-Navarrete,R.,Pignatelli,M.,Latorre,A. and Moya,A.#TITLE:Evolutionary convergence and nitrogen metabolism in Blattabacterium strain Bge, primary endosymbiont of the cockroach Blattella germanica#JOURNAL:PLoS Genet.5:e1000721#YEAR:2009#</html:p>
<html:p>GENE ASSOCIATION: (BLBBGE_037) and (BLBBGE_079) or (BLBBGE_111) and (BLBBGE_057) and (BLBBGE_346)</html:p>
</notes>
<listOfReactants>
<speciesReference species="M_actACP_c" stoichiometry="1"/>
<speciesReference species="M_h_c" stoichiometry="22"/>
<speciesReference species="M_malACP_c" stoichiometry="7"/>
<speciesReference species="M_nadph_c" stoichiometry="15"/>
</listOfReactants>
<listOfProducts>
<speciesReference species="M_ACP_c" stoichiometry="7"/>
<speciesReference species="M_co2_c" stoichiometry="7"/>
<speciesReference species="M_h2o_c" stoichiometry="8"/>
<speciesReference species="M_nadp_c" stoichiometry="15"/>
<speciesReference species="M_octeACP_c" stoichiometry="1"/>
</listOfProducts>
<kineticLaw>
<math xmlns="http://www.w3.org/1998/Math/MathML">
<ci>FLUX_VALUE</ci>
</math>
<listOfParameters>
<parameter id="LOWER_BOUND" value="0" units="mmol_per_gDW_per_hr"/>
<parameter id="UPPER_BOUND" value="999999" units="mmol_per_gDW_per_hr"/>
<parameter id="OBJECTIVE_COEFFICIENT" value="0" />
<parameter id="FLUX_VALUE" value="0" units="mmol_per_gDW_per_hr"/>
</listOfParameters>
</kineticLaw>
</reaction>
<reaction id="R_CAT" name="catalase" reversible="false">
<notes>
<html:p>Abbreviation: R_CAT</html:p>
<html:p>Synonyms: _4</html:p>
<html:p>EC Number: 1.11.1.6</html:p>
<html:p>SUBSYSTEM: Unassigned</html:p>
<html:p>Equation: [c] : (2) h2o2 --&gt; (2) h2o + o2</html:p>
<html:p>Confidence Level: 2</html:p>
<html:p>JLR</html:p>
<html:p>genes:</html:p>
<html:p>LOCUS:BLBBGE_349#ABBREVIATION:ahpC#ECNUMBERS:1.11.1.6#</html:p>
<html:p>proteins:</html:p>
<html:p>NAME:peroxiredoxin#ABBREVIATION:ahpC#</html:p>
<html:p>citations:</html:p>
<html:p>AUTHORS:Lopez-Sanchez,M.J.,Neef,A.,Pereto,J.,Patino-Navarrete,R.,Pignatelli,M.,Latorre,A. and Moya,A.#TITLE:Evolutionary convergence and nitrogen metabolism in Blattabacterium strain Bge, primary endosymbiont of the cockroach Blattella germanica#JOURNAL:PLoS Genet.5:e1000721#YEAR:2009#</html:p>
<html:p>GENE ASSOCIATION: (BLBBGE_349)</html:p>
</notes>
<listOfReactants>
<speciesReference species="M_h2o2_c" stoichiometry="2"/>
</listOfReactants>
<listOfProducts>
<speciesReference species="M_h2o_c" stoichiometry="2"/>
<speciesReference species="M_o2_c" stoichiometry="1"/>
</listOfProducts>
<kineticLaw>
<math xmlns="http://www.w3.org/1998/Math/MathML">
<ci>FLUX_VALUE</ci>
</math>
<listOfParameters>
<parameter id="LOWER_BOUND" value="0" units="mmol_per_gDW_per_hr"/>
<parameter id="UPPER_BOUND" value="999999" units="mmol_per_gDW_per_hr"/>
<parameter id="OBJECTIVE_COEFFICIENT" value="0" />
<parameter id="FLUX_VALUE" value="0" units="mmol_per_gDW_per_hr"/>
</listOfParameters>
</kineticLaw>
</reaction>
<reaction id="R_CBPS" name="carbamoyl-phosphate synthase (glutamine-hydrolysing)" reversible="false">
<notes>
<html:p>Abbreviation: R_CBPS</html:p>
<html:p>Synonyms: _0</html:p>
<html:p>EC Number: 6.3.5.5</html:p>
<html:p>SUBSYSTEM: Arginine and Proline Metabolism</html:p>
<html:p>Equation: [c] : (2) atp + gln-L + h2o + hco3 --&gt; (2) adp + cbp + glu-L + (2) h + pi</html:p>
<html:p>Confidence Level: 2</html:p>
<html:p>genes:</html:p>
<html:p>LOCUS:BLBBGE_316#ABBREVIATION:carA#ECNUMBERS:6.3.5.5#</html:p>
<html:p>LOCUS:BLBBGE_317#ABBREVIATION:carB#ECNUMBERS:6.3.5.5#</html:p>
<html:p>proteins:</html:p>
<html:p>NAME:carbamoyl-phosphate synthetase#ABBREVIATION:Car#</html:p>
<html:p>citations:</html:p>
<html:p>AUTHORS:Lopez-Sanchez,M.J.,Neef,A.,Pereto,J.,Patino-Navarrete,R.,Pignatelli,M.,Latorre,A. and Moya,A.#TITLE:Evolutionary convergence and nitrogen metabolism in Blattabacterium strain Bge, primary endosymbiont of the cockroach Blattella germanica#JOURNAL:PLoS Genet.5:e1000721#YEAR:2009#</html:p>
<html:p>GENE ASSOCIATION: (BLBBGE_316 and BLBBGE_317)</html:p>
</notes>
<listOfReactants>
<speciesReference species="M_atp_c" stoichiometry="2"/>
<speciesReference species="M_gln_DASH_L_c" stoichiometry="1"/>
<speciesReference species="M_h2o_c" stoichiometry="1"/>
<speciesReference species="M_hco3_c" stoichiometry="1"/>
</listOfReactants>
<listOfProducts>
<speciesReference species="M_adp_c" stoichiometry="2"/>
<speciesReference species="M_cbp_c" stoichiometry="1"/>
<speciesReference species="M_glu_DASH_L_c" stoichiometry="1"/>
<speciesReference species="M_h_c" stoichiometry="2"/>
<speciesReference species="M_pi_c" stoichiometry="1"/>
</listOfProducts>
<kineticLaw>
<math xmlns="http://www.w3.org/1998/Math/MathML">
<ci>FLUX_VALUE</ci>
</math>
<listOfParameters>
<parameter id="LOWER_BOUND" value="0" units="mmol_per_gDW_per_hr"/>
<parameter id="UPPER_BOUND" value="999999" units="mmol_per_gDW_per_hr"/>
<parameter id="OBJECTIVE_COEFFICIENT" value="0" />
<parameter id="FLUX_VALUE" value="0" units="mmol_per_gDW_per_hr"/>
</listOfParameters>
</kineticLaw>
</reaction>
<reaction id="R_CHORM" name="chorismate mutase" reversible="true">
<notes>
<html:p>Abbreviation: R_CHORM</html:p>
<html:p>Synonyms: _0</html:p>
<html:p>EC Number: 5.4.99.5</html:p>
<html:p>SUBSYSTEM: Tyrosine, Tryptophan, and Phenylalanine Metabolism</html:p>
<html:p>Equation: [c] : chor &lt;==&gt; pphn</html:p>
<html:p>Confidence Level: 2</html:p>
<html:p>genes:</html:p>
<html:p>LOCUS:BLBBGE_341#ABBREVIATION:pheA#ECNUMBERS:5.4.99.5,-!-,4.2.1.51#</html:p>
<html:p>LOCUS:BLBBGE_343#ABBREVIATION:tyrA#ECNUMBERS:5.4.99.5,-!-,1.3.1.12#</html:p>
<html:p>LOCUS:BLBBGE_344#ABBREVIATION:aroGpheA#ECNUMBERS:2.5.1.54,-!-,4.2.1.51,-!-,5.4.99.5#</html:p>
<html:p>proteins:</html:p>
<html:p>NAME:_bifunctional putative phospho-2-dehydro-3-deoxyheptonate aldolase/chorismate mutase#ABBREVIATION:AroGPheA#</html:p>
<html:p>NAME:Chorismate mutase T#ABBREVIATION:TyrA#</html:p>
<html:p>NAME:Chorismate mutase P#ABBREVIATION:PheA#</html:p>
<html:p>citations:</html:p>
<html:p>AUTHORS:Lopez-Sanchez,M.J.,Neef,A.,Pereto,J.,Patino-Navarrete,R.,Pignatelli,M.,Latorre,A. and Moya,A.#TITLE:Evolutionary convergence and nitrogen metabolism in Blattabacterium strain Bge, primary endosymbiont of the cockroach Blattella germanica#JOURNAL:PLoS Genet.5:e1000721#YEAR:2009#</html:p>
<html:p>GENE ASSOCIATION: (BLBBGE_343) or (BLBBGE_341) or (BLBBGE_344)</html:p>
</notes>
<listOfReactants>
<speciesReference species="M_chor_c" stoichiometry="1"/>
</listOfReactants>
<listOfProducts>
<speciesReference species="M_pphn_c" stoichiometry="1"/>
</listOfProducts>
<kineticLaw>
<math xmlns="http://www.w3.org/1998/Math/MathML">
<ci>FLUX_VALUE</ci>
</math>
<listOfParameters>
<parameter id="LOWER_BOUND" value="-999999" units="mmol_per_gDW_per_hr"/>
<parameter id="UPPER_BOUND" value="999999" units="mmol_per_gDW_per_hr"/>
<parameter id="OBJECTIVE_COEFFICIENT" value="0" />
<parameter id="FLUX_VALUE" value="0" units="mmol_per_gDW_per_hr"/>
</listOfParameters>
</kineticLaw>
</reaction>
<reaction id="R_CHORS" name="chorismate synthase" reversible="false">
<notes>
<html:p>Abbreviation: R_CHORS</html:p>
<html:p>Synonyms: _0</html:p>
<html:p>EC Number: 4.2.3.5</html:p>
<html:p>SUBSYSTEM: Tyrosine, Tryptophan, and Phenylalanine Metabolism</html:p>
<html:p>Equation: [c] : 3psme --&gt; chor + pi</html:p>
<html:p>Confidence Level: 2</html:p>
<html:p>Previously EC 4.6.1.4. Now EC 4.2.3.5</html:p>
<html:p>genes:</html:p>
<html:p>LOCUS:BLBBGE_185#ABBREVIATION:aroC#ECNUMBERS:4.2.3.5#</html:p>
<html:p>proteins:</html:p>
<html:p>NAME:Chorismate synthase#ABBREVIATION:AroC#</html:p>
<html:p>citations:</html:p>
<html:p>AUTHORS:Lopez-Sanchez,M.J.,Neef,A.,Pereto,J.,Patino-Navarrete,R.,Pignatelli,M.,Latorre,A. and Moya,A.#TITLE:Evolutionary convergence and nitrogen metabolism in Blattabacterium strain Bge, primary endosymbiont of the cockroach Blattella germanica#JOURNAL:PLoS Genet.5:e1000721#YEAR:2009#</html:p>
<html:p>GENE ASSOCIATION: (BLBBGE_185)</html:p>
</notes>
<listOfReactants>
<speciesReference species="M_3psme_c" stoichiometry="1"/>
</listOfReactants>
<listOfProducts>
<speciesReference species="M_chor_c" stoichiometry="1"/>
<speciesReference species="M_pi_c" stoichiometry="1"/>
</listOfProducts>
<kineticLaw>
<math xmlns="http://www.w3.org/1998/Math/MathML">
<ci>FLUX_VALUE</ci>
</math>
<listOfParameters>
<parameter id="LOWER_BOUND" value="0" units="mmol_per_gDW_per_hr"/>
<parameter id="UPPER_BOUND" value="999999" units="mmol_per_gDW_per_hr"/>
<parameter id="OBJECTIVE_COEFFICIENT" value="0" />
<parameter id="FLUX_VALUE" value="0" units="mmol_per_gDW_per_hr"/>
</listOfParameters>
</kineticLaw>
</reaction>
<reaction id="R_CMPN" name="CMP nucleosidase" reversible="false">
<notes>
<html:p>Abbreviation: R_CMPN</html:p>
<html:p>Synonyms: _0</html:p>
<html:p>EC Number: 3.2.2.10</html:p>
<html:p>SUBSYSTEM: Nucleotide Salvage Pathway</html:p>
<html:p>Equation: [c] : cmp + h2o --&gt; csn + r5p</html:p>
<html:p>Confidence Level: 1</html:p>
<html:p>JLR - also acts on dUMP, dCMP,dTMP, and presumably TMP and UMP</html:p>
<html:p>genes:</html:p>
<html:p>none</html:p>
<html:p>proteins:</html:p>
<html:p>none</html:p>
<html:p>citations:</html:p>
<html:p>none</html:p>
<html:p>GENE ASSOCIATION: </html:p>
</notes>
<listOfReactants>
<speciesReference species="M_cmp_c" stoichiometry="1"/>
<speciesReference species="M_h2o_c" stoichiometry="1"/>
</listOfReactants>
<listOfProducts>
<speciesReference species="M_csn_c" stoichiometry="1"/>
<speciesReference species="M_r5p_c" stoichiometry="1"/>
</listOfProducts>
<kineticLaw>
<math xmlns="http://www.w3.org/1998/Math/MathML">
<ci>FLUX_VALUE</ci>
</math>
<listOfParameters>
<parameter id="LOWER_BOUND" value="0" units="mmol_per_gDW_per_hr"/>
<parameter id="UPPER_BOUND" value="999999" units="mmol_per_gDW_per_hr"/>
<parameter id="OBJECTIVE_COEFFICIENT" value="0" />
<parameter id="FLUX_VALUE" value="0" units="mmol_per_gDW_per_hr"/>
</listOfParameters>
</kineticLaw>
</reaction>
<reaction id="R_CO2t" name="CO2 transporter via diffusion" reversible="true">
<notes>
<html:p>Abbreviation: R_CO2t</html:p>
<html:p>Synonyms: _0</html:p>
<html:p>SUBSYSTEM: Transport, Extracellular</html:p>
<html:p>Equation: co2[e] &lt;==&gt; co2[c]</html:p>
<html:p>Confidence Level: 1</html:p>
<html:p>renamed from CO2TPr to CO2t</html:p>
<html:p>genes:</html:p>
<html:p>none</html:p>
<html:p>proteins:</html:p>
<html:p>none</html:p>
<html:p>citations:</html:p>
<html:p>none</html:p>
<html:p>GENE ASSOCIATION: </html:p>
</notes>
<listOfReactants>
<speciesReference species="M_co2_e" stoichiometry="1"/>
</listOfReactants>
<listOfProducts>
<speciesReference species="M_co2_c" stoichiometry="1"/>
</listOfProducts>
<kineticLaw>
<math xmlns="http://www.w3.org/1998/Math/MathML">
<ci>FLUX_VALUE</ci>
</math>
<listOfParameters>
<parameter id="LOWER_BOUND" value="-999999" units="mmol_per_gDW_per_hr"/>
<parameter id="UPPER_BOUND" value="999999" units="mmol_per_gDW_per_hr"/>
<parameter id="OBJECTIVE_COEFFICIENT" value="0" />
<parameter id="FLUX_VALUE" value="0" units="mmol_per_gDW_per_hr"/>
</listOfParameters>
</kineticLaw>
</reaction>
<reaction id="R_CS" name="citrate synthase" reversible="false">
<notes>
<html:p>Abbreviation: R_CS</html:p>
<html:p>Synonyms: _0</html:p>
<html:p>SUBSYSTEM: Citric Acid Cycle</html:p>
<html:p>Equation: [c] : accoa + h2o + oaa --&gt; cit + coa + h</html:p>
<html:p>Confidence Level: 2</html:p>
<html:p>old EC number (4.1.3.7) is obsolete -- transferred to 2.3.3.1</html:p>
<html:p>genes:</html:p>
<html:p>LOCUS:BLBBGE_540#ABBREVIATION:gltA#ECNUMBERS:2.3.3.1#</html:p>
<html:p>proteins:</html:p>
<html:p>NAME:citrate synthase#ABBREVIATION:GltA#</html:p>
<html:p>citations:</html:p>
<html:p>AUTHORS:Lopez-Sanchez,M.J.,Neef,A.,Pereto,J.,Patino-Navarrete,R.,Pignatelli,M.,Latorre,A. and Moya,A.#TITLE:Evolutionary convergence and nitrogen metabolism in Blattabacterium strain Bge, primary endosymbiont of the cockroach Blattella germanica#JOURNAL:PLoS Genet.5:e1000721#YEAR:2009#</html:p>
<html:p>GENE ASSOCIATION: (BLBBGE_540)</html:p>
</notes>
<listOfReactants>
<speciesReference species="M_accoa_c" stoichiometry="1"/>
<speciesReference species="M_h2o_c" stoichiometry="1"/>
<speciesReference species="M_oaa_c" stoichiometry="1"/>
</listOfReactants>
<listOfProducts>
<speciesReference species="M_cit_c" stoichiometry="1"/>
<speciesReference species="M_coa_c" stoichiometry="1"/>
<speciesReference species="M_h_c" stoichiometry="1"/>
</listOfProducts>
<kineticLaw>
<math xmlns="http://www.w3.org/1998/Math/MathML">
<ci>FLUX_VALUE</ci>
</math>
<listOfParameters>
<parameter id="LOWER_BOUND" value="0" units="mmol_per_gDW_per_hr"/>
<parameter id="UPPER_BOUND" value="999999" units="mmol_per_gDW_per_hr"/>
<parameter id="OBJECTIVE_COEFFICIENT" value="0" />
<parameter id="FLUX_VALUE" value="0" units="mmol_per_gDW_per_hr"/>
</listOfParameters>
</kineticLaw>
</reaction>
<reaction id="R_CSND" name="Cytosine deaminase" reversible="false">
<notes>
<html:p>Abbreviation: R_CSND</html:p>
<html:p>Synonyms: _0</html:p>
<html:p>EC Number: 3.5.4.1</html:p>
<html:p>SUBSYSTEM: Nucleotide Salvage Pathway</html:p>
<html:p>Equation: [c] : csn + h + h2o --&gt; nh4 + ura</html:p>
<html:p>Confidence Level: 2</html:p>
<html:p>JLR</html:p>
<html:p>genes:</html:p>
<html:p>LOCUS:BLBBGE_353#ABBREVIATION:codA#ECNUMBERS:3.5.4.1#</html:p>
<html:p>proteins:</html:p>
<html:p>NAME:cytosine deaminase#ABBREVIATION:CodA#</html:p>
<html:p>citations:</html:p>
<html:p>AUTHORS:Lopez-Sanchez,M.J.,Neef,A.,Pereto,J.,Patino-Navarrete,R.,Pignatelli,M.,Latorre,A. and Moya,A.#TITLE:Evolutionary convergence and nitrogen metabolism in Blattabacterium strain Bge, primary endosymbiont of the cockroach Blattella germanica#JOURNAL:PLoS Genet.5:e1000721#YEAR:2009#</html:p>
<html:p>GENE ASSOCIATION: (BLBBGE_353)</html:p>
</notes>
<listOfReactants>
<speciesReference species="M_csn_c" stoichiometry="1"/>
<speciesReference species="M_h_c" stoichiometry="1"/>
<speciesReference species="M_h2o_c" stoichiometry="1"/>
</listOfReactants>
<listOfProducts>
<speciesReference species="M_nh4_c" stoichiometry="1"/>
<speciesReference species="M_ura_c" stoichiometry="1"/>
</listOfProducts>
<kineticLaw>
<math xmlns="http://www.w3.org/1998/Math/MathML">
<ci>FLUX_VALUE</ci>
</math>
<listOfParameters>
<parameter id="LOWER_BOUND" value="0" units="mmol_per_gDW_per_hr"/>
<parameter id="UPPER_BOUND" value="999999" units="mmol_per_gDW_per_hr"/>
<parameter id="OBJECTIVE_COEFFICIENT" value="0" />
<parameter id="FLUX_VALUE" value="0" units="mmol_per_gDW_per_hr"/>
</listOfParameters>
</kineticLaw>
</reaction>
<reaction id="R_CTPS2" name="CTP synthase (glutamine)" reversible="false">
<notes>
<html:p>Abbreviation: R_CTPS2</html:p>
<html:p>Synonyms: _0</html:p>
<html:p>EC Number: 6.3.4.2</html:p>
<html:p>SUBSYSTEM: Purine and Pyrimidine Biosynthesis</html:p>
<html:p>Equation: [c] : atp + gln-L + h2o + utp --&gt; adp + ctp + glu-L + (2) h + pi</html:p>
<html:p>Confidence Level: 2</html:p>
<html:p>genes:</html:p>
<html:p>LOCUS:BLBBGE_219#ABBREVIATION:pyrG#ECNUMBERS:6.3.4.2#</html:p>
<html:p>proteins:</html:p>
<html:p>NAME:CTP synthetase#ABBREVIATION:PyrG#</html:p>
<html:p>citations:</html:p>
<html:p>AUTHORS:Lopez-Sanchez,M.J.,Neef,A.,Pereto,J.,Patino-Navarrete,R.,Pignatelli,M.,Latorre,A. and Moya,A.#TITLE:Evolutionary convergence and nitrogen metabolism in Blattabacterium strain Bge, primary endosymbiont of the cockroach Blattella germanica#JOURNAL:PLoS Genet.5:e1000721#YEAR:2009#</html:p>
<html:p>GENE ASSOCIATION: (BLBBGE_219)</html:p>
</notes>
<listOfReactants>
<speciesReference species="M_atp_c" stoichiometry="1"/>
<speciesReference species="M_gln_DASH_L_c" stoichiometry="1"/>
<speciesReference species="M_h2o_c" stoichiometry="1"/>
<speciesReference species="M_utp_c" stoichiometry="1"/>
</listOfReactants>
<listOfProducts>
<speciesReference species="M_adp_c" stoichiometry="1"/>
<speciesReference species="M_ctp_c" stoichiometry="1"/>
<speciesReference species="M_glu_DASH_L_c" stoichiometry="1"/>
<speciesReference species="M_h_c" stoichiometry="2"/>
<speciesReference species="M_pi_c" stoichiometry="1"/>
</listOfProducts>
<kineticLaw>
<math xmlns="http://www.w3.org/1998/Math/MathML">
<ci>FLUX_VALUE</ci>
</math>
<listOfParameters>
<parameter id="LOWER_BOUND" value="0" units="mmol_per_gDW_per_hr"/>
<parameter id="UPPER_BOUND" value="999999" units="mmol_per_gDW_per_hr"/>
<parameter id="OBJECTIVE_COEFFICIENT" value="0" />
<parameter id="FLUX_VALUE" value="0" units="mmol_per_gDW_per_hr"/>
</listOfParameters>
</kineticLaw>
</reaction>
<reaction id="R_CYSabc" name="L-cysteine transport via ABC system" reversible="false">
<notes>
<html:p>Abbreviation: R_CYSabc</html:p>
<html:p>Synonyms: _0</html:p>
<html:p>SUBSYSTEM: Transport, Extracellular</html:p>
<html:p>Equation: atp[c] + cys-L[e] + h2o[c] --&gt; adp[c] + cys-L[c] + h[c] + pi[c]</html:p>
<html:p>Confidence Level: 1</html:p>
<html:p>genes:</html:p>
<html:p>none</html:p>
<html:p>proteins:</html:p>
<html:p>none</html:p>
<html:p>citations:</html:p>
<html:p>none</html:p>
<html:p>GENE ASSOCIATION: </html:p>
</notes>
<listOfReactants>
<speciesReference species="M_atp_c" stoichiometry="1"/>
<speciesReference species="M_cys_DASH_L_e" stoichiometry="1"/>
<speciesReference species="M_h2o_c" stoichiometry="1"/>
</listOfReactants>
<listOfProducts>
<speciesReference species="M_adp_c" stoichiometry="1"/>
<speciesReference species="M_cys_DASH_L_c" stoichiometry="1"/>
<speciesReference species="M_h_c" stoichiometry="1"/>
<speciesReference species="M_pi_c" stoichiometry="1"/>
</listOfProducts>
<kineticLaw>
<math xmlns="http://www.w3.org/1998/Math/MathML">
<ci>FLUX_VALUE</ci>
</math>
<listOfParameters>
<parameter id="LOWER_BOUND" value="0" units="mmol_per_gDW_per_hr"/>
<parameter id="UPPER_BOUND" value="999999" units="mmol_per_gDW_per_hr"/>
<parameter id="OBJECTIVE_COEFFICIENT" value="0" />
<parameter id="FLUX_VALUE" value="0" units="mmol_per_gDW_per_hr"/>
</listOfParameters>
</kineticLaw>
</reaction>
<reaction id="R_CYSS" name="cysteine synthase" reversible="false">
<notes>
<html:p>Abbreviation: R_CYSS</html:p>
<html:p>Synonyms: _8</html:p>
<html:p>SUBSYSTEM: Cysteine Metabolism</html:p>
<html:p>Equation: [c] : acser + h2s --&gt; ac + cys-L + h</html:p>
<html:p>Confidence Level: 2</html:p>
<html:p>EC changed to 2.5.1.47 from 4.2.99.8</html:p>
<html:p>genes:</html:p>
<html:p>LOCUS:BLBBGE_277#ABBREVIATION:cysK#ECNUMBERS:2.5.1.47#</html:p>
<html:p>proteins:</html:p>
<html:p>NAME:Cysteine synthase A#ABBREVIATION:CysK#</html:p>
<html:p>citations:</html:p>
<html:p>AUTHORS:Lopez-Sanchez,M.J.,Neef,A.,Pereto,J.,Patino-Navarrete,R.,Pignatelli,M.,Latorre,A. and Moya,A.#TITLE:Evolutionary convergence and nitrogen metabolism in Blattabacterium strain Bge, primary endosymbiont of the cockroach Blattella germanica#JOURNAL:PLoS Genet.5:e1000721#YEAR:2009#</html:p>
<html:p>GENE ASSOCIATION: (BLBBGE_277)</html:p>
</notes>
<listOfReactants>
<speciesReference species="M_acser_c" stoichiometry="1"/>
<speciesReference species="M_h2s_c" stoichiometry="1"/>
</listOfReactants>
<listOfProducts>
<speciesReference species="M_ac_c" stoichiometry="1"/>
<speciesReference species="M_cys_DASH_L_c" stoichiometry="1"/>
<speciesReference species="M_h_c" stoichiometry="1"/>
</listOfProducts>
<kineticLaw>
<math xmlns="http://www.w3.org/1998/Math/MathML">
<ci>FLUX_VALUE</ci>
</math>
<listOfParameters>
<parameter id="LOWER_BOUND" value="0" units="mmol_per_gDW_per_hr"/>
<parameter id="UPPER_BOUND" value="999999" units="mmol_per_gDW_per_hr"/>
<parameter id="OBJECTIVE_COEFFICIENT" value="0" />
<parameter id="FLUX_VALUE" value="0" units="mmol_per_gDW_per_hr"/>
</listOfParameters>
</kineticLaw>
</reaction>
<reaction id="R_CYSTL" name="cystathionine b-lyase" reversible="false">
<notes>
<html:p>Abbreviation: R_CYSTL</html:p>
<html:p>Synonyms: _0</html:p>
<html:p>EC Number: 4.4.1.8</html:p>
<html:p>SUBSYSTEM: Methionine Metabolism</html:p>
<html:p>Equation: [c] : cyst-L + h2o --&gt; hcys-L + nh4 + pyr</html:p>
<html:p>Confidence Level: 2</html:p>
<html:p>genes:</html:p>
<html:p>LOCUS:BLBBGE_568#ABBREVIATION:metBC#ECNUMBERS:4.4.1.8#</html:p>
<html:p>proteins:</html:p>
<html:p>NAME:Cystathionine gamma-synthase-cystathionine beta-lyase#ABBREVIATION:MetC#</html:p>
<html:p>citations:</html:p>
<html:p>AUTHORS:Lopez-Sanchez,M.J.,Neef,A.,Pereto,J.,Patino-Navarrete,R.,Pignatelli,M.,Latorre,A. and Moya,A.#TITLE:Evolutionary convergence and nitrogen metabolism in Blattabacterium strain Bge, primary endosymbiont of the cockroach Blattella germanica#JOURNAL:PLoS Genet.5:e1000721#YEAR:2009#</html:p>
<html:p>GENE ASSOCIATION: (BLBBGE_568)</html:p>
</notes>
<listOfReactants>
<speciesReference species="M_cyst_DASH_L_c" stoichiometry="1"/>
<speciesReference species="M_h2o_c" stoichiometry="1"/>
</listOfReactants>
<listOfProducts>
<speciesReference species="M_hcys_DASH_L_c" stoichiometry="1"/>
<speciesReference species="M_nh4_c" stoichiometry="1"/>
<speciesReference species="M_pyr_c" stoichiometry="1"/>
</listOfProducts>
<kineticLaw>
<math xmlns="http://www.w3.org/1998/Math/MathML">
<ci>FLUX_VALUE</ci>
</math>
<listOfParameters>
<parameter id="LOWER_BOUND" value="0" units="mmol_per_gDW_per_hr"/>
<parameter id="UPPER_BOUND" value="999999" units="mmol_per_gDW_per_hr"/>
<parameter id="OBJECTIVE_COEFFICIENT" value="0" />
<parameter id="FLUX_VALUE" value="0" units="mmol_per_gDW_per_hr"/>
</listOfParameters>
</kineticLaw>
</reaction>
<reaction id="R_CYTBO3" name="cytochrome oxidase bo3 (ubiquinol-8: 2.5 protons)" reversible="false">
<notes>
<html:p>Abbreviation: R_CYTBO3</html:p>
<html:p>Synonyms: _0</html:p>
<html:p>SUBSYSTEM: Oxidative Phosphorylation</html:p>
<html:p>Equation: (2.5) h[c] + (0.5) o2[c] + mql8[c] --&gt; (2.5) h[e] + h2o[c] + mqn8[c]</html:p>
<html:p>Confidence Level: 2</html:p>
<html:p>EC Number: 1.9.3.1</html:p>
<html:p>genes:</html:p>
<html:p>LOCUS:BLBBGE_414#ABBREVIATION:cyoC#ECNUMBERS:1.9.3.1#</html:p>
<html:p>LOCUS:BLBBGE_416#ABBREVIATION:cyoBA#ECNUMBERS:1.9.3.1#</html:p>
<html:p>proteins:</html:p>
<html:p>NAME:cytochrome oxidase bo3#ABBREVIATION:CyoABC#</html:p>
<html:p>citations:</html:p>
<html:p>AUTHORS:Lopez-Sanchez,M.J.,Neef,A.,Pereto,J.,Patino-Navarrete,R.,Pignatelli,M.,Latorre,A. and Moya,A.#TITLE:Evolutionary convergence and nitrogen metabolism in Blattabacterium strain Bge, primary endosymbiont of the cockroach Blattella germanica#JOURNAL:PLoS Genet.5:e1000721#YEAR:2009#</html:p>
<html:p>GENE ASSOCIATION: (BLBBGE_414 and BLBBGE_416)</html:p>
</notes>
<listOfReactants>
<speciesReference species="M_h_c" stoichiometry="2.5"/>
<speciesReference species="M_o2_c" stoichiometry="0.5"/>
<speciesReference species="M_mql8_c" stoichiometry="1"/>
</listOfReactants>
<listOfProducts>
<speciesReference species="M_h_e" stoichiometry="2.5"/>
<speciesReference species="M_h2o_c" stoichiometry="1"/>
<speciesReference species="M_mqn8_c" stoichiometry="1"/>
</listOfProducts>
<kineticLaw>
<math xmlns="http://www.w3.org/1998/Math/MathML">
<ci>FLUX_VALUE</ci>
</math>
<listOfParameters>
<parameter id="LOWER_BOUND" value="0" units="mmol_per_gDW_per_hr"/>
<parameter id="UPPER_BOUND" value="999999" units="mmol_per_gDW_per_hr"/>
<parameter id="OBJECTIVE_COEFFICIENT" value="0" />
<parameter id="FLUX_VALUE" value="0" units="mmol_per_gDW_per_hr"/>
</listOfParameters>
</kineticLaw>
</reaction>
<reaction id="R_CYTD" name="cytidine deaminase" reversible="false">
<notes>
<html:p>Abbreviation: R_CYTD</html:p>
<html:p>Synonyms: _0</html:p>
<html:p>EC Number: 3.5.4.5</html:p>
<html:p>SUBSYSTEM: Nucleotide Salvage Pathway</html:p>
<html:p>Equation: [c] : cytd + h + h2o --&gt; nh4 + uri</html:p>
<html:p>Confidence Level: 2</html:p>
<html:p>genes:</html:p>
<html:p>LOCUS:BLBBGE_495#ABBREVIATION:cdd#ECNUMBERS:3.5.4.5#</html:p>
<html:p>proteins:</html:p>
<html:p>NAME:cytidine/deoxycytidine deaminase#ABBREVIATION:Cdd#</html:p>
<html:p>citations:</html:p>
<html:p>AUTHORS:Lopez-Sanchez,M.J.,Neef,A.,Pereto,J.,Patino-Navarrete,R.,Pignatelli,M.,Latorre,A. and Moya,A.#TITLE:Evolutionary convergence and nitrogen metabolism in Blattabacterium strain Bge, primary endosymbiont of the cockroach Blattella germanica#JOURNAL:PLoS Genet.5:e1000721#YEAR:2009#</html:p>
<html:p>GENE ASSOCIATION: (BLBBGE_495)</html:p>
</notes>
<listOfReactants>
<speciesReference species="M_cytd_c" stoichiometry="1"/>
<speciesReference species="M_h_c" stoichiometry="1"/>
<speciesReference species="M_h2o_c" stoichiometry="1"/>
</listOfReactants>
<listOfProducts>
<speciesReference species="M_nh4_c" stoichiometry="1"/>
<speciesReference species="M_uri_c" stoichiometry="1"/>
</listOfProducts>
<kineticLaw>
<math xmlns="http://www.w3.org/1998/Math/MathML">
<ci>FLUX_VALUE</ci>
</math>
<listOfParameters>
<parameter id="LOWER_BOUND" value="0" units="mmol_per_gDW_per_hr"/>
<parameter id="UPPER_BOUND" value="999999" units="mmol_per_gDW_per_hr"/>
<parameter id="OBJECTIVE_COEFFICIENT" value="0" />
<parameter id="FLUX_VALUE" value="0" units="mmol_per_gDW_per_hr"/>
</listOfParameters>
</kineticLaw>
</reaction>
<reaction id="R_CYTDK2" name="cytidine kinase (GTP)" reversible="false">
<notes>
<html:p>Abbreviation: R_CYTDK2</html:p>
<html:p>Synonyms: _0</html:p>
<html:p>SUBSYSTEM: Nucleotide Salvage Pathway</html:p>
<html:p>Equation: [c] : cytd + gtp --&gt; cmp + gdp + h</html:p>
<html:p>Confidence Level: 2</html:p>
<html:p>genes:</html:p>
<html:p>LOCUS:BLBBGE_535#ABBREVIATION:udk#ECNUMBERS:2.7.1.48#</html:p>
<html:p>proteins:</html:p>
<html:p>NAME:uridine/cytidine kinase#ABBREVIATION:Udk#</html:p>
<html:p>citations:</html:p>
<html:p>none</html:p>
<html:p>GENE ASSOCIATION: (BLBBGE_535)</html:p>
</notes>
<listOfReactants>
<speciesReference species="M_cytd_c" stoichiometry="1"/>
<speciesReference species="M_gtp_c" stoichiometry="1"/>
</listOfReactants>
<listOfProducts>
<speciesReference species="M_cmp_c" stoichiometry="1"/>
<speciesReference species="M_gdp_c" stoichiometry="1"/>
<speciesReference species="M_h_c" stoichiometry="1"/>
</listOfProducts>
<kineticLaw>
<math xmlns="http://www.w3.org/1998/Math/MathML">
<ci>FLUX_VALUE</ci>
</math>
<listOfParameters>
<parameter id="LOWER_BOUND" value="0" units="mmol_per_gDW_per_hr"/>
<parameter id="UPPER_BOUND" value="999999" units="mmol_per_gDW_per_hr"/>
<parameter id="OBJECTIVE_COEFFICIENT" value="0" />
<parameter id="FLUX_VALUE" value="0" units="mmol_per_gDW_per_hr"/>
</listOfParameters>
</kineticLaw>
</reaction>
<reaction id="R_CYTK1" name="cytidylate kinase (CMP)" reversible="true">
<notes>
<html:p>Abbreviation: R_CYTK1</html:p>
<html:p>Synonyms: _0</html:p>
<html:p>EC Number: 2.7.4.14</html:p>
<html:p>SUBSYSTEM: Nucleotide Salvage Pathway</html:p>
<html:p>Equation: [c] : atp + cmp &lt;==&gt; adp + cdp</html:p>
<html:p>Confidence Level: 2</html:p>
<html:p>genes:</html:p>
<html:p>LOCUS:BLBBGE_058#ABBREVIATION:cmk#ECNUMBERS:2.7.4.14#</html:p>
<html:p>proteins:</html:p>
<html:p>NAME:cytidine monophosphate kinase#ABBREVIATION:Cmk#</html:p>
<html:p>citations:</html:p>
<html:p>AUTHORS:Lopez-Sanchez,M.J.,Neef,A.,Pereto,J.,Patino-Navarrete,R.,Pignatelli,M.,Latorre,A. and Moya,A.#TITLE:Evolutionary convergence and nitrogen metabolism in Blattabacterium strain Bge, primary endosymbiont of the cockroach Blattella germanica#JOURNAL:PLoS Genet.5:e1000721#YEAR:2009#</html:p>
<html:p>GENE ASSOCIATION: (BLBBGE_058)</html:p>
</notes>
<listOfReactants>
<speciesReference species="M_atp_c" stoichiometry="1"/>
<speciesReference species="M_cmp_c" stoichiometry="1"/>
</listOfReactants>
<listOfProducts>
<speciesReference species="M_adp_c" stoichiometry="1"/>
<speciesReference species="M_cdp_c" stoichiometry="1"/>
</listOfProducts>
<kineticLaw>
<math xmlns="http://www.w3.org/1998/Math/MathML">
<ci>FLUX_VALUE</ci>
</math>
<listOfParameters>
<parameter id="LOWER_BOUND" value="-999999" units="mmol_per_gDW_per_hr"/>
<parameter id="UPPER_BOUND" value="999999" units="mmol_per_gDW_per_hr"/>
<parameter id="OBJECTIVE_COEFFICIENT" value="0" />
<parameter id="FLUX_VALUE" value="0" units="mmol_per_gDW_per_hr"/>
</listOfParameters>
</kineticLaw>
</reaction>
<reaction id="R_CYTK2" name="cytidylate kinase (dCMP)" reversible="true">
<notes>
<html:p>Abbreviation: R_CYTK2</html:p>
<html:p>Synonyms: _0</html:p>
<html:p>EC Number: 2.7.4.14</html:p>
<html:p>SUBSYSTEM: Nucleotide Salvage Pathway</html:p>
<html:p>Equation: [c] : atp + dcmp &lt;==&gt; adp + dcdp</html:p>
<html:p>Confidence Level: 2</html:p>
<html:p>genes:</html:p>
<html:p>LOCUS:BLBBGE_058#ABBREVIATION:cmk#ECNUMBERS:2.7.4.14#</html:p>
<html:p>proteins:</html:p>
<html:p>NAME:cytidine monophosphate kinase#ABBREVIATION:Cmk#</html:p>
<html:p>citations:</html:p>
<html:p>AUTHORS:Lopez-Sanchez,M.J.,Neef,A.,Pereto,J.,Patino-Navarrete,R.,Pignatelli,M.,Latorre,A. and Moya,A.#TITLE:Evolutionary convergence and nitrogen metabolism in Blattabacterium strain Bge, primary endosymbiont of the cockroach Blattella germanica#JOURNAL:PLoS Genet.5:e1000721#YEAR:2009#</html:p>
<html:p>GENE ASSOCIATION: (BLBBGE_058)</html:p>
</notes>
<listOfReactants>
<speciesReference species="M_atp_c" stoichiometry="1"/>
<speciesReference species="M_dcmp_c" stoichiometry="1"/>
</listOfReactants>
<listOfProducts>
<speciesReference species="M_adp_c" stoichiometry="1"/>
<speciesReference species="M_dcdp_c" stoichiometry="1"/>
</listOfProducts>
<kineticLaw>
<math xmlns="http://www.w3.org/1998/Math/MathML">
<ci>FLUX_VALUE</ci>
</math>
<listOfParameters>
<parameter id="LOWER_BOUND" value="-999999" units="mmol_per_gDW_per_hr"/>
<parameter id="UPPER_BOUND" value="999999" units="mmol_per_gDW_per_hr"/>
<parameter id="OBJECTIVE_COEFFICIENT" value="0" />
<parameter id="FLUX_VALUE" value="0" units="mmol_per_gDW_per_hr"/>
</listOfParameters>
</kineticLaw>
</reaction>
<reaction id="R_DADA" name="Deoxyadenosine deaminase" reversible="false">
<notes>
<html:p>Abbreviation: R_DADA</html:p>
<html:p>Synonyms: _0</html:p>
<html:p>EC Number: 3.5.4.4</html:p>
<html:p>SUBSYSTEM: Nucleotide Salvage Pathway</html:p>
<html:p>Equation: [c] : dad-2 + h + h2o --&gt; din + nh4</html:p>
<html:p>Confidence Level: 1</html:p>
<html:p>JLR</html:p>
<html:p>genes:</html:p>
<html:p>none</html:p>
<html:p>proteins:</html:p>
<html:p>none</html:p>
<html:p>citations:</html:p>
<html:p>none</html:p>
<html:p>GENE ASSOCIATION: </html:p>
</notes>
<listOfReactants>
<speciesReference species="M_dad_DASH_2_c" stoichiometry="1"/>
<speciesReference species="M_h_c" stoichiometry="1"/>
<speciesReference species="M_h2o_c" stoichiometry="1"/>
</listOfReactants>
<listOfProducts>
<speciesReference species="M_din_c" stoichiometry="1"/>
<speciesReference species="M_nh4_c" stoichiometry="1"/>
</listOfProducts>
<kineticLaw>
<math xmlns="http://www.w3.org/1998/Math/MathML">
<ci>FLUX_VALUE</ci>
</math>
<listOfParameters>
<parameter id="LOWER_BOUND" value="0" units="mmol_per_gDW_per_hr"/>
<parameter id="UPPER_BOUND" value="999999" units="mmol_per_gDW_per_hr"/>
<parameter id="OBJECTIVE_COEFFICIENT" value="0" />
<parameter id="FLUX_VALUE" value="0" units="mmol_per_gDW_per_hr"/>
</listOfParameters>
</kineticLaw>
</reaction>
<reaction id="R_DADK" name="deoxyadenylate kinase" reversible="true">
<notes>
<html:p>Abbreviation: R_DADK</html:p>
<html:p>Synonyms: _0</html:p>
<html:p>EC Number: 2.7.4.11</html:p>
<html:p>SUBSYSTEM: Nucleotide Salvage Pathway</html:p>
<html:p>Equation: [c] : atp + damp &lt;==&gt; adp + dadp</html:p>
<html:p>Confidence Level: 2</html:p>
<html:p>AMP can also act as acceptor</html:p>
<html:p>genes:</html:p>
<html:p>LOCUS:BLBBGE_215#ABBREVIATION:adk#ECNUMBERS:2.7.4.3#</html:p>
<html:p>proteins:</html:p>
<html:p>NAME:Adenylate kinase#ABBREVIATION:Adk#</html:p>
<html:p>citations:</html:p>
<html:p>AUTHORS:Lopez-Sanchez,M.J.,Neef,A.,Pereto,J.,Patino-Navarrete,R.,Pignatelli,M.,Latorre,A. and Moya,A.#TITLE:Evolutionary convergence and nitrogen metabolism in Blattabacterium strain Bge, primary endosymbiont of the cockroach Blattella germanica#JOURNAL:PLoS Genet.5:e1000721#YEAR:2009#</html:p>
<html:p>GENE ASSOCIATION: (BLBBGE_215)</html:p>
</notes>
<listOfReactants>
<speciesReference species="M_atp_c" stoichiometry="1"/>
<speciesReference species="M_damp_c" stoichiometry="1"/>
</listOfReactants>
<listOfProducts>
<speciesReference species="M_adp_c" stoichiometry="1"/>
<speciesReference species="M_dadp_c" stoichiometry="1"/>
</listOfProducts>
<kineticLaw>
<math xmlns="http://www.w3.org/1998/Math/MathML">
<ci>FLUX_VALUE</ci>
</math>
<listOfParameters>
<parameter id="LOWER_BOUND" value="-999999" units="mmol_per_gDW_per_hr"/>
<parameter id="UPPER_BOUND" value="999999" units="mmol_per_gDW_per_hr"/>
<parameter id="OBJECTIVE_COEFFICIENT" value="0" />
<parameter id="FLUX_VALUE" value="0" units="mmol_per_gDW_per_hr"/>
</listOfParameters>
</kineticLaw>
</reaction>
<reaction id="R_DAPDC" name="diaminopimelate decarboxylase" reversible="false">
<notes>
<html:p>Abbreviation: R_DAPDC</html:p>
<html:p>Synonyms: _0</html:p>
<html:p>EC Number: 4.1.1.20</html:p>
<html:p>SUBSYSTEM: Threonine and Lysine Metabolism</html:p>
<html:p>Equation: [c] : 26dap-M + h --&gt; co2 + lys-L</html:p>
<html:p>Confidence Level: 2</html:p>
<html:p>genes:</html:p>
<html:p>LOCUS:BLBBGE_331#ABBREVIATION:lysA#ECNUMBERS:4.1.1.20#</html:p>
<html:p>proteins:</html:p>
<html:p>NAME:Diaminopimelate decarboxylase#ABBREVIATION:LysA#</html:p>
<html:p>citations:</html:p>
<html:p>AUTHORS:Lopez-Sanchez,M.J.,Neef,A.,Pereto,J.,Patino-Navarrete,R.,Pignatelli,M.,Latorre,A. and Moya,A.#TITLE:Evolutionary convergence and nitrogen metabolism in Blattabacterium strain Bge, primary endosymbiont of the cockroach Blattella germanica#JOURNAL:PLoS Genet.5:e1000721#YEAR:2009#</html:p>
<html:p>GENE ASSOCIATION: (BLBBGE_331)</html:p>
</notes>
<listOfReactants>
<speciesReference species="M_26dap_DASH_M_c" stoichiometry="1"/>
<speciesReference species="M_h_c" stoichiometry="1"/>
</listOfReactants>
<listOfProducts>
<speciesReference species="M_co2_c" stoichiometry="1"/>
<speciesReference species="M_lys_DASH_L_c" stoichiometry="1"/>
</listOfProducts>
<kineticLaw>
<math xmlns="http://www.w3.org/1998/Math/MathML">
<ci>FLUX_VALUE</ci>
</math>
<listOfParameters>
<parameter id="LOWER_BOUND" value="0" units="mmol_per_gDW_per_hr"/>
<parameter id="UPPER_BOUND" value="999999" units="mmol_per_gDW_per_hr"/>
<parameter id="OBJECTIVE_COEFFICIENT" value="0" />
<parameter id="FLUX_VALUE" value="0" units="mmol_per_gDW_per_hr"/>
</listOfParameters>
</kineticLaw>
</reaction>
<reaction id="R_DAPE" name="diaminopimelate epimerase" reversible="true">
<notes>
<html:p>Abbreviation: R_DAPE</html:p>
<html:p>Synonyms: _0</html:p>
<html:p>EC Number: 5.1.1.7</html:p>
<html:p>SUBSYSTEM: Threonine and Lysine Metabolism</html:p>
<html:p>Equation: [c] : 26dap-LL &lt;==&gt; 26dap-M</html:p>
<html:p>Confidence Level: 2</html:p>
<html:p>genes:</html:p>
<html:p>LOCUS:BLBBGE_397#ABBREVIATION:dapF#ECNUMBERS:5.1.1.7#</html:p>
<html:p>proteins:</html:p>
<html:p>NAME:Diaminopimelate epimerase#ABBREVIATION:DapF#</html:p>
<html:p>citations:</html:p>
<html:p>AUTHORS:Lopez-Sanchez,M.J.,Neef,A.,Pereto,J.,Patino-Navarrete,R.,Pignatelli,M.,Latorre,A. and Moya,A.#TITLE:Evolutionary convergence and nitrogen metabolism in Blattabacterium strain Bge, primary endosymbiont of the cockroach Blattella germanica#JOURNAL:PLoS Genet.5:e1000721#YEAR:2009#</html:p>
<html:p>GENE ASSOCIATION: (BLBBGE_397)</html:p>
</notes>
<listOfReactants>
<speciesReference species="M_26dap_DASH_LL_c" stoichiometry="1"/>
</listOfReactants>
<listOfProducts>
<speciesReference species="M_26dap_DASH_M_c" stoichiometry="1"/>
</listOfProducts>
<kineticLaw>
<math xmlns="http://www.w3.org/1998/Math/MathML">
<ci>FLUX_VALUE</ci>
</math>
<listOfParameters>
<parameter id="LOWER_BOUND" value="-999999" units="mmol_per_gDW_per_hr"/>
<parameter id="UPPER_BOUND" value="999999" units="mmol_per_gDW_per_hr"/>
<parameter id="OBJECTIVE_COEFFICIENT" value="0" />
<parameter id="FLUX_VALUE" value="0" units="mmol_per_gDW_per_hr"/>
</listOfParameters>
</kineticLaw>
</reaction>
<reaction id="R_DASYN_Bge" name="CDP-Diacylglycerol synthetase" reversible="false">
<notes>
<html:p>Abbreviation: R_DASYN_Bge</html:p>
<html:p>Synonyms: _0</html:p>
<html:p>EC Number: 2.7.7.41</html:p>
<html:p>SUBSYSTEM: Membrane Lipid Metabolism</html:p>
<html:p>Equation: [c] : ctp + h + (0.02) pa_Bge --&gt; (0.02) cdpdag_Bge + ppi</html:p>
<html:p>Confidence Level: 2</html:p>
<html:p>tv</html:p>
<html:p>genes:</html:p>
<html:p>LOCUS:BLBBGE_224#ABBREVIATION:cdsA#ECNUMBERS:2.7.7.41#</html:p>
<html:p>proteins:</html:p>
<html:p>NAME:CDP-diglyceride synthetase#ABBREVIATION:CdsA#</html:p>
<html:p>citations:</html:p>
<html:p>AUTHORS:Lopez-Sanchez,M.J.,Neef,A.,Pereto,J.,Patino-Navarrete,R.,Pignatelli,M.,Latorre,A. and Moya,A.#TITLE:Evolutionary convergence and nitrogen metabolism in Blattabacterium strain Bge, primary endosymbiont of the cockroach Blattella germanica#JOURNAL:PLoS Genet.5:e1000721#YEAR:2009#</html:p>
<html:p>GENE ASSOCIATION: (BLBBGE_224)</html:p>
</notes>
<listOfReactants>
<speciesReference species="M_ctp_c" stoichiometry="1"/>
<speciesReference species="M_h_c" stoichiometry="1"/>
<speciesReference species="M_pa_Bge_c" stoichiometry="0.02"/>
</listOfReactants>
<listOfProducts>
<speciesReference species="M_cdpdag_Bge_c" stoichiometry="0.02"/>
<speciesReference species="M_ppi_c" stoichiometry="1"/>
</listOfProducts>
<kineticLaw>
<math xmlns="http://www.w3.org/1998/Math/MathML">
<ci>FLUX_VALUE</ci>
</math>
<listOfParameters>
<parameter id="LOWER_BOUND" value="0" units="mmol_per_gDW_per_hr"/>
<parameter id="UPPER_BOUND" value="999999" units="mmol_per_gDW_per_hr"/>
<parameter id="OBJECTIVE_COEFFICIENT" value="0" />
<parameter id="FLUX_VALUE" value="0" units="mmol_per_gDW_per_hr"/>
</listOfParameters>
</kineticLaw>
</reaction>
<reaction id="R_DB4PS" name="_3,4-Dihydroxy-2-butanone-4-phosphate synthase" reversible="false">
<notes>
<html:p>Abbreviation: R_DB4PS</html:p>
<html:p>Synonyms: _1</html:p>
<html:p>SUBSYSTEM: Cofactor and Prosthetic Group Biosynthesis</html:p>
<html:p>Equation: [c] : ru5p-D --&gt; db4p + for + h</html:p>
<html:p>Confidence Level: 2</html:p>
<html:p>No EC number: ribA in B. subtilis catalyzes two reactions (GTP cyclohydrolase II / 3,4-dihydroxy-2-butanone 4-phosphate synthase)</html:p>
<html:p>genes:</html:p>
<html:p>LOCUS:BLBBGE_323#ABBREVIATION:ribBA#ECNUMBERS:3.5.4.25,-!-,4.1.99.12#</html:p>
<html:p>proteins:</html:p>
<html:p>NAME:_bifunctional 3,4 dihydroxy-2-butanone-4-phosphate synthase/GTP cyclohydrolase II#ABBREVIATION:RibBA#</html:p>
<html:p>citations:</html:p>
<html:p>AUTHORS:Lopez-Sanchez,M.J.,Neef,A.,Pereto,J.,Patino-Navarrete,R.,Pignatelli,M.,Latorre,A. and Moya,A.#TITLE:Evolutionary convergence and nitrogen metabolism in Blattabacterium strain Bge, primary endosymbiont of the cockroach Blattella germanica#JOURNAL:PLoS Genet.5:e1000721#YEAR:2009#</html:p>
<html:p>GENE ASSOCIATION: (BLBBGE_323)</html:p>
</notes>
<listOfReactants>
<speciesReference species="M_ru5p_DASH_D_c" stoichiometry="1"/>
</listOfReactants>
<listOfProducts>
<speciesReference species="M_db4p_c" stoichiometry="1"/>
<speciesReference species="M_for_c" stoichiometry="1"/>
<speciesReference species="M_h_c" stoichiometry="1"/>
</listOfProducts>
<kineticLaw>
<math xmlns="http://www.w3.org/1998/Math/MathML">
<ci>FLUX_VALUE</ci>
</math>
<listOfParameters>
<parameter id="LOWER_BOUND" value="0" units="mmol_per_gDW_per_hr"/>
<parameter id="UPPER_BOUND" value="999999" units="mmol_per_gDW_per_hr"/>
<parameter id="OBJECTIVE_COEFFICIENT" value="0" />
<parameter id="FLUX_VALUE" value="0" units="mmol_per_gDW_per_hr"/>
</listOfParameters>
</kineticLaw>
</reaction>
<reaction id="R_DCMPDA" name="_dCMP deaminase" reversible="true">
<notes>
<html:p>Abbreviation: R_DCMPDA</html:p>
<html:p>Synonyms: _1</html:p>
<html:p>EC Number: 3.5.4.12</html:p>
<html:p>SUBSYSTEM: Nucleotide Salvage Pathway</html:p>
<html:p>Equation: [c] : dcmp + h + h2o &lt;==&gt; dump + nh4</html:p>
<html:p>Confidence Level: 2</html:p>
<html:p>genes:</html:p>
<html:p>LOCUS:BLBBGE_505#ABBREVIATION:comEB#ECNUMBERS:3.5.4.12#</html:p>
<html:p>proteins:</html:p>
<html:p>NAME:dCMP deaminase#ABBREVIATION:ComEB#</html:p>
<html:p>citations:</html:p>
<html:p>AUTHORS:Lopez-Sanchez,M.J.,Neef,A.,Pereto,J.,Patino-Navarrete,R.,Pignatelli,M.,Latorre,A. and Moya,A.#TITLE:Evolutionary convergence and nitrogen metabolism in Blattabacterium strain Bge, primary endosymbiont of the cockroach Blattella germanica#JOURNAL:PLoS Genet.5:e1000721#YEAR:2009#</html:p>
<html:p>GENE ASSOCIATION: (BLBBGE_505)</html:p>
</notes>
<listOfReactants>
<speciesReference species="M_dcmp_c" stoichiometry="1"/>
<speciesReference species="M_h_c" stoichiometry="1"/>
<speciesReference species="M_h2o_c" stoichiometry="1"/>
</listOfReactants>
<listOfProducts>
<speciesReference species="M_dump_c" stoichiometry="1"/>
<speciesReference species="M_nh4_c" stoichiometry="1"/>
</listOfProducts>
<kineticLaw>
<math xmlns="http://www.w3.org/1998/Math/MathML">
<ci>FLUX_VALUE</ci>
</math>
<listOfParameters>
<parameter id="LOWER_BOUND" value="-999999" units="mmol_per_gDW_per_hr"/>
<parameter id="UPPER_BOUND" value="999999" units="mmol_per_gDW_per_hr"/>
<parameter id="OBJECTIVE_COEFFICIENT" value="0" />
<parameter id="FLUX_VALUE" value="0" units="mmol_per_gDW_per_hr"/>
</listOfParameters>
</kineticLaw>
</reaction>
<reaction id="R_DCYTD" name="deoxycytidine deaminase" reversible="false">
<notes>
<html:p>Abbreviation: R_DCYTD</html:p>
<html:p>Synonyms: _0</html:p>
<html:p>EC Number: 3.5.4.14</html:p>
<html:p>SUBSYSTEM: Nucleotide Salvage Pathway</html:p>
<html:p>Equation: [c] : dcyt + h + h2o --&gt; duri + nh4</html:p>
<html:p>Confidence Level: 2</html:p>
<html:p>genes:</html:p>
<html:p>LOCUS:BLBBGE_495#ABBREVIATION:cdd#ECNUMBERS:3.5.4.5#</html:p>
<html:p>proteins:</html:p>
<html:p>NAME:cytidine/deoxycytidine deaminase#ABBREVIATION:Cdd#</html:p>
<html:p>citations:</html:p>
<html:p>AUTHORS:Lopez-Sanchez,M.J.,Neef,A.,Pereto,J.,Patino-Navarrete,R.,Pignatelli,M.,Latorre,A. and Moya,A.#TITLE:Evolutionary convergence and nitrogen metabolism in Blattabacterium strain Bge, primary endosymbiont of the cockroach Blattella germanica#JOURNAL:PLoS Genet.5:e1000721#YEAR:2009#</html:p>
<html:p>GENE ASSOCIATION: (BLBBGE_495)</html:p>
</notes>
<listOfReactants>
<speciesReference species="M_dcyt_c" stoichiometry="1"/>
<speciesReference species="M_h_c" stoichiometry="1"/>
<speciesReference species="M_h2o_c" stoichiometry="1"/>
</listOfReactants>
<listOfProducts>
<speciesReference species="M_duri_c" stoichiometry="1"/>
<speciesReference species="M_nh4_c" stoichiometry="1"/>
</listOfProducts>
<kineticLaw>
<math xmlns="http://www.w3.org/1998/Math/MathML">
<ci>FLUX_VALUE</ci>
</math>
<listOfParameters>
<parameter id="LOWER_BOUND" value="0" units="mmol_per_gDW_per_hr"/>
<parameter id="UPPER_BOUND" value="999999" units="mmol_per_gDW_per_hr"/>
<parameter id="OBJECTIVE_COEFFICIENT" value="0" />
<parameter id="FLUX_VALUE" value="0" units="mmol_per_gDW_per_hr"/>
</listOfParameters>
</kineticLaw>
</reaction>
<reaction id="R_DDPA" name="_3-deoxy-D-arabino-heptulosonate 7-phosphate synthetase" reversible="false">
<notes>
<html:p>Abbreviation: R_DDPA</html:p>
<html:p>Synonyms: _0</html:p>
<html:p>EC Number: 2.5.1.54</html:p>
<html:p>SUBSYSTEM: Tyrosine, Tryptophan, and Phenylalanine Metabolism</html:p>
<html:p>Equation: [c] : e4p + h2o + pep --&gt; 2dda7p + pi</html:p>
<html:p>Confidence Level: 2</html:p>
<html:p>genes:</html:p>
<html:p>LOCUS:BPLAN_296#ABBREVIATION:aroGpheA#ECNUMBERS:2.5.1.54,-!-,4.2.1.51,-!-,5.4.99.5#</html:p>
<html:p>proteins:</html:p>
<html:p>NAME:_bifunctional putative phospho-2-dehydro-3-deoxyheptonate aldolase/chorismate mutase#ABBREVIATION:AroGPheA#</html:p>
<html:p>citations:</html:p>
<html:p>AUTHORS:Lopez-Sanchez,M.J.,Neef,A.,Pereto,J.,Patino-Navarrete,R.,Pignatelli,M.,Latorre,A. and Moya,A.#TITLE:Evolutionary convergence and nitrogen metabolism in Blattabacterium strain Bge, primary endosymbiont of the cockroach Blattella germanica#JOURNAL:PLoS Genet.5:e1000721#YEAR:2009#</html:p>
<html:p>GENE ASSOCIATION: (BLBBGE_344)</html:p>
</notes>
<listOfReactants>
<speciesReference species="M_e4p_c" stoichiometry="1"/>
<speciesReference species="M_h2o_c" stoichiometry="1"/>
<speciesReference species="M_pep_c" stoichiometry="1"/>
</listOfReactants>
<listOfProducts>
<speciesReference species="M_2dda7p_c" stoichiometry="1"/>
<speciesReference species="M_pi_c" stoichiometry="1"/>
</listOfProducts>
<kineticLaw>
<math xmlns="http://www.w3.org/1998/Math/MathML">
<ci>FLUX_VALUE</ci>
</math>
<listOfParameters>
<parameter id="LOWER_BOUND" value="0" units="mmol_per_gDW_per_hr"/>
<parameter id="UPPER_BOUND" value="999999" units="mmol_per_gDW_per_hr"/>
<parameter id="OBJECTIVE_COEFFICIENT" value="0" />
<parameter id="FLUX_VALUE" value="0" units="mmol_per_gDW_per_hr"/>
</listOfParameters>
</kineticLaw>
</reaction>
<reaction id="R_DGK1" name="deoxyguanylate kinase (dGMP:ATP)" reversible="true">
<notes>
<html:p>Abbreviation: R_DGK1</html:p>
<html:p>Synonyms: _0</html:p>
<html:p>EC Number: 2.7.4.8</html:p>
<html:p>SUBSYSTEM: Nucleotide Salvage Pathway</html:p>
<html:p>Equation: [c] : atp + dgmp &lt;==&gt; adp + dgdp</html:p>
<html:p>Confidence Level: 2</html:p>
<html:p>Added EC- JLR</html:p>
<html:p>genes:</html:p>
<html:p>LOCUS:BLBBGE_298#ABBREVIATION:gmk#ECNUMBERS:2.7.4.8#</html:p>
<html:p>proteins:</html:p>
<html:p>NAME:Guanylate kinase#ABBREVIATION:Gmk#</html:p>
<html:p>citations:</html:p>
<html:p>AUTHORS:Lopez-Sanchez,M.J.,Neef,A.,Pereto,J.,Patino-Navarrete,R.,Pignatelli,M.,Latorre,A. and Moya,A.#TITLE:Evolutionary convergence and nitrogen metabolism in Blattabacterium strain Bge, primary endosymbiont of the cockroach Blattella germanica#JOURNAL:PLoS Genet.5:e1000721#YEAR:2009#</html:p>
<html:p>GENE ASSOCIATION: (BLBBGE_298)</html:p>
</notes>
<listOfReactants>
<speciesReference species="M_atp_c" stoichiometry="1"/>
<speciesReference species="M_dgmp_c" stoichiometry="1"/>
</listOfReactants>
<listOfProducts>
<speciesReference species="M_adp_c" stoichiometry="1"/>
<speciesReference species="M_dgdp_c" stoichiometry="1"/>
</listOfProducts>
<kineticLaw>
<math xmlns="http://www.w3.org/1998/Math/MathML">
<ci>FLUX_VALUE</ci>
</math>
<listOfParameters>
<parameter id="LOWER_BOUND" value="-999999" units="mmol_per_gDW_per_hr"/>
<parameter id="UPPER_BOUND" value="999999" units="mmol_per_gDW_per_hr"/>
<parameter id="OBJECTIVE_COEFFICIENT" value="0" />
<parameter id="FLUX_VALUE" value="0" units="mmol_per_gDW_per_hr"/>
</listOfParameters>
</kineticLaw>
</reaction>
<reaction id="R_DHAD1" name="dihydroxy-acid dehydratase (2,3-dihydroxy-3-methylbutanoate)" reversible="false">
<notes>
<html:p>Abbreviation: R_DHAD1</html:p>
<html:p>Synonyms: _0</html:p>
<html:p>EC Number: 4.2.1.9</html:p>
<html:p>SUBSYSTEM: Valine, Leucine, and Isoleucine Metabolism</html:p>
<html:p>Equation: [c] : 23dhmb --&gt; 3mob + h2o</html:p>
<html:p>Confidence Level: 2</html:p>
<html:p>genes:</html:p>
<html:p>LOCUS:BLBBGE_557#ABBREVIATION:ilvD#ECNUMBERS:4.2.1.9#</html:p>
<html:p>proteins:</html:p>
<html:p>NAME:dihidroxy acid dehydratase#ABBREVIATION:IlvD#</html:p>
<html:p>citations:</html:p>
<html:p>AUTHORS:Lopez-Sanchez,M.J.,Neef,A.,Pereto,J.,Patino-Navarrete,R.,Pignatelli,M.,Latorre,A. and Moya,A.#TITLE:Evolutionary convergence and nitrogen metabolism in Blattabacterium strain Bge, primary endosymbiont of the cockroach Blattella germanica#JOURNAL:PLoS Genet.5:e1000721#YEAR:2009#</html:p>
<html:p>GENE ASSOCIATION: (BLBBGE_557)</html:p>
</notes>
<listOfReactants>
<speciesReference species="M_23dhmb_c" stoichiometry="1"/>
</listOfReactants>
<listOfProducts>
<speciesReference species="M_3mob_c" stoichiometry="1"/>
<speciesReference species="M_h2o_c" stoichiometry="1"/>
</listOfProducts>
<kineticLaw>
<math xmlns="http://www.w3.org/1998/Math/MathML">
<ci>FLUX_VALUE</ci>
</math>
<listOfParameters>
<parameter id="LOWER_BOUND" value="0" units="mmol_per_gDW_per_hr"/>
<parameter id="UPPER_BOUND" value="999999" units="mmol_per_gDW_per_hr"/>
<parameter id="OBJECTIVE_COEFFICIENT" value="0" />
<parameter id="FLUX_VALUE" value="0" units="mmol_per_gDW_per_hr"/>
</listOfParameters>
</kineticLaw>
</reaction>
<reaction id="R_DHAD2" name="Dihydroxy-acid dehydratase (2,3-dihydroxy-3-methylpentanoate)" reversible="false">
<notes>
<html:p>Abbreviation: R_DHAD2</html:p>
<html:p>Synonyms: _0</html:p>
<html:p>SUBSYSTEM: Valine, Leucine, and Isoleucine Metabolism</html:p>
<html:p>Equation: [c] : 23dhmp --&gt; 3mop + h2o</html:p>
<html:p>Confidence Level: 2</html:p>
<html:p>genes:</html:p>
<html:p>LOCUS:BLBBGE_557#ABBREVIATION:ilvD#ECNUMBERS:4.2.1.9#</html:p>
<html:p>proteins:</html:p>
<html:p>NAME:dihidroxy acid dehydratase#ABBREVIATION:IlvD#</html:p>
<html:p>citations:</html:p>
<html:p>AUTHORS:Lopez-Sanchez,M.J.,Neef,A.,Pereto,J.,Patino-Navarrete,R.,Pignatelli,M.,Latorre,A. and Moya,A.#TITLE:Evolutionary convergence and nitrogen metabolism in Blattabacterium strain Bge, primary endosymbiont of the cockroach Blattella germanica#JOURNAL:PLoS Genet.5:e1000721#YEAR:2009#</html:p>
<html:p>GENE ASSOCIATION: (BLBBGE_557)</html:p>
</notes>
<listOfReactants>
<speciesReference species="M_23dhmp_c" stoichiometry="1"/>
</listOfReactants>
<listOfProducts>
<speciesReference species="M_3mop_c" stoichiometry="1"/>
<speciesReference species="M_h2o_c" stoichiometry="1"/>
</listOfProducts>
<kineticLaw>
<math xmlns="http://www.w3.org/1998/Math/MathML">
<ci>FLUX_VALUE</ci>
</math>
<listOfParameters>
<parameter id="LOWER_BOUND" value="0" units="mmol_per_gDW_per_hr"/>
<parameter id="UPPER_BOUND" value="999999" units="mmol_per_gDW_per_hr"/>
<parameter id="OBJECTIVE_COEFFICIENT" value="0" />
<parameter id="FLUX_VALUE" value="0" units="mmol_per_gDW_per_hr"/>
</listOfParameters>
</kineticLaw>
</reaction>
<reaction id="R_DHDPRy" name="dihydrodipicolinate reductase (NADPH)" reversible="false">
<notes>
<html:p>Abbreviation: R_DHDPRy</html:p>
<html:p>Synonyms: _0</html:p>
<html:p>EC Number: 1.3.1.26</html:p>
<html:p>SUBSYSTEM: Threonine and Lysine Metabolism</html:p>
<html:p>Equation: [c] : 23dhdp + h + nadph --&gt; nadp + thdp</html:p>
<html:p>Confidence Level: 2</html:p>
<html:p>genes:</html:p>
<html:p>LOCUS:BLBBGE_551#ABBREVIATION:dapB#ECNUMBERS:1.3.1.26#</html:p>
<html:p>proteins:</html:p>
<html:p>NAME:Dihydrodipicolinate reductase#ABBREVIATION:DapB#</html:p>
<html:p>citations:</html:p>
<html:p>AUTHORS:Lopez-Sanchez,M.J.,Neef,A.,Pereto,J.,Patino-Navarrete,R.,Pignatelli,M.,Latorre,A. and Moya,A.#TITLE:Evolutionary convergence and nitrogen metabolism in Blattabacterium strain Bge, primary endosymbiont of the cockroach Blattella germanica#JOURNAL:PLoS Genet.5:e1000721#YEAR:2009#</html:p>
<html:p>GENE ASSOCIATION: (BLBBGE_551)</html:p>
</notes>
<listOfReactants>
<speciesReference species="M_23dhdp_c" stoichiometry="1"/>
<speciesReference species="M_h_c" stoichiometry="1"/>
<speciesReference species="M_nadph_c" stoichiometry="1"/>
</listOfReactants>
<listOfProducts>
<speciesReference species="M_nadp_c" stoichiometry="1"/>
<speciesReference species="M_thdp_c" stoichiometry="1"/>
</listOfProducts>
<kineticLaw>
<math xmlns="http://www.w3.org/1998/Math/MathML">
<ci>FLUX_VALUE</ci>
</math>
<listOfParameters>
<parameter id="LOWER_BOUND" value="0" units="mmol_per_gDW_per_hr"/>
<parameter id="UPPER_BOUND" value="999999" units="mmol_per_gDW_per_hr"/>
<parameter id="OBJECTIVE_COEFFICIENT" value="0" />
<parameter id="FLUX_VALUE" value="0" units="mmol_per_gDW_per_hr"/>
</listOfParameters>
</kineticLaw>
</reaction>
<reaction id="R_DHDPS" name="dihydrodipicolinate synthase" reversible="false">
<notes>
<html:p>Abbreviation: R_DHDPS</html:p>
<html:p>Synonyms: _0</html:p>
<html:p>EC Number: 4.2.1.52</html:p>
<html:p>SUBSYSTEM: Threonine and Lysine Metabolism</html:p>
<html:p>Equation: [c] : aspsa + pyr --&gt; 23dhdp + h + (2) h2o</html:p>
<html:p>Confidence Level: 2</html:p>
<html:p>genes:</html:p>
<html:p>LOCUS:BLBBGE_210#ABBREVIATION:dapA#ECNUMBERS:4.2.1.52#</html:p>
<html:p>proteins:</html:p>
<html:p>NAME:Dihydrodipicolinate synthetase#ABBREVIATION:DapA#</html:p>
<html:p>citations:</html:p>
<html:p>AUTHORS:Lopez-Sanchez,M.J.,Neef,A.,Pereto,J.,Patino-Navarrete,R.,Pignatelli,M.,Latorre,A. and Moya,A.#TITLE:Evolutionary convergence and nitrogen metabolism in Blattabacterium strain Bge, primary endosymbiont of the cockroach Blattella germanica#JOURNAL:PLoS Genet.5:e1000721#YEAR:2009#</html:p>
<html:p>GENE ASSOCIATION: (BLBBGE_210)</html:p>
</notes>
<listOfReactants>
<speciesReference species="M_aspsa_c" stoichiometry="1"/>
<speciesReference species="M_pyr_c" stoichiometry="1"/>
</listOfReactants>
<listOfProducts>
<speciesReference species="M_23dhdp_c" stoichiometry="1"/>
<speciesReference species="M_h_c" stoichiometry="1"/>
<speciesReference species="M_h2o_c" stoichiometry="2"/>
</listOfProducts>
<kineticLaw>
<math xmlns="http://www.w3.org/1998/Math/MathML">
<ci>FLUX_VALUE</ci>
</math>
<listOfParameters>
<parameter id="LOWER_BOUND" value="0" units="mmol_per_gDW_per_hr"/>
<parameter id="UPPER_BOUND" value="999999" units="mmol_per_gDW_per_hr"/>
<parameter id="OBJECTIVE_COEFFICIENT" value="0" />
<parameter id="FLUX_VALUE" value="0" units="mmol_per_gDW_per_hr"/>
</listOfParameters>
</kineticLaw>
</reaction>
<reaction id="R_DHFR" name="dihydrofolate reductase" reversible="true">
<notes>
<html:p>Abbreviation: R_DHFR</html:p>
<html:p>Synonyms: _0</html:p>
<html:p>EC Number: 1.5.1.3</html:p>
<html:p>SUBSYSTEM: Cofactor and Prosthetic Group Biosynthesis</html:p>
<html:p>Equation: [c] : dhf + h + nadph &lt;==&gt; nadp + thf</html:p>
<html:p>Confidence Level: 2</html:p>
<html:p>The enzyme from animals and some micro-organisms also slowly reduces folate to 5,6,7,8-tetrahydrofolate</html:p>
<html:p>genes:</html:p>
<html:p>LOCUS:BLBBGE_449#ABBREVIATION:folA#ECNUMBERS:1.5.1.3#</html:p>
<html:p>proteins:</html:p>
<html:p>NAME:dihydrofolate reductase#ABBREVIATION:FolA#</html:p>
<html:p>citations:</html:p>
<html:p>AUTHORS:Lopez-Sanchez,M.J.,Neef,A.,Pereto,J.,Patino-Navarrete,R.,Pignatelli,M.,Latorre,A. and Moya,A.#TITLE:Evolutionary convergence and nitrogen metabolism in Blattabacterium strain Bge, primary endosymbiont of the cockroach Blattella germanica#JOURNAL:PLoS Genet.5:e1000721#YEAR:2009#</html:p>
<html:p>GENE ASSOCIATION: (BLBBGE_449)</html:p>
</notes>
<listOfReactants>
<speciesReference species="M_dhf_c" stoichiometry="1"/>
<speciesReference species="M_h_c" stoichiometry="1"/>
<speciesReference species="M_nadph_c" stoichiometry="1"/>
</listOfReactants>
<listOfProducts>
<speciesReference species="M_nadp_c" stoichiometry="1"/>
<speciesReference species="M_thf_c" stoichiometry="1"/>
</listOfProducts>
<kineticLaw>
<math xmlns="http://www.w3.org/1998/Math/MathML">
<ci>FLUX_VALUE</ci>
</math>
<listOfParameters>
<parameter id="LOWER_BOUND" value="-999999" units="mmol_per_gDW_per_hr"/>
<parameter id="UPPER_BOUND" value="999999" units="mmol_per_gDW_per_hr"/>
<parameter id="OBJECTIVE_COEFFICIENT" value="0" />
<parameter id="FLUX_VALUE" value="0" units="mmol_per_gDW_per_hr"/>
</listOfParameters>
</kineticLaw>
</reaction>
<reaction id="R_DHFS" name="dihydrofolate synthase" reversible="false">
<notes>
<html:p>Abbreviation: R_DHFS</html:p>
<html:p>Synonyms: _0</html:p>
<html:p>EC Number: 6.3.2.12</html:p>
<html:p>SUBSYSTEM: Cofactor and Prosthetic Group Biosynthesis</html:p>
<html:p>Equation: [c] : atp + dhpt + glu-L --&gt; adp + dhf + pi</html:p>
<html:p>Confidence Level: 2</html:p>
<html:p>genes:</html:p>
<html:p>LOCUS:BLBBGE_182#ABBREVIATION:folC#ECNUMBERS:6.3.2.12,-!-,6.3.2.17#</html:p>
<html:p>proteins:</html:p>
<html:p>NAME:folypolyglutamate synthase and dihydrofolate synthase#ABBREVIATION:FolC#</html:p>
<html:p>citations:</html:p>
<html:p>AUTHORS:Lopez-Sanchez,M.J.,Neef,A.,Pereto,J.,Patino-Navarrete,R.,Pignatelli,M.,Latorre,A. and Moya,A.#TITLE:Evolutionary convergence and nitrogen metabolism in Blattabacterium strain Bge, primary endosymbiont of the cockroach Blattella germanica#JOURNAL:PLoS Genet.5:e1000721#YEAR:2009#</html:p>
<html:p>GENE ASSOCIATION: (BLBBGE_182)</html:p>
</notes>
<listOfReactants>
<speciesReference species="M_atp_c" stoichiometry="1"/>
<speciesReference species="M_dhpt_c" stoichiometry="1"/>
<speciesReference species="M_glu_DASH_L_c" stoichiometry="1"/>
</listOfReactants>
<listOfProducts>
<speciesReference species="M_adp_c" stoichiometry="1"/>
<speciesReference species="M_dhf_c" stoichiometry="1"/>
<speciesReference species="M_pi_c" stoichiometry="1"/>
</listOfProducts>
<kineticLaw>
<math xmlns="http://www.w3.org/1998/Math/MathML">
<ci>FLUX_VALUE</ci>
</math>
<listOfParameters>
<parameter id="LOWER_BOUND" value="0" units="mmol_per_gDW_per_hr"/>
<parameter id="UPPER_BOUND" value="999999" units="mmol_per_gDW_per_hr"/>
<parameter id="OBJECTIVE_COEFFICIENT" value="0" />
<parameter id="FLUX_VALUE" value="0" units="mmol_per_gDW_per_hr"/>
</listOfParameters>
</kineticLaw>
</reaction>
<reaction id="R_DHNAOT" name="_1,4-dihydroxy-2-naphthoate octaprenyltransferase" reversible="false">
<notes>
<html:p>Abbreviation: R_DHNAOT</html:p>
<html:p>Synonyms: _0</html:p>
<html:p>SUBSYSTEM: Cofactor and Prosthetic Group Biosynthesis</html:p>
<html:p>Equation: [c] : dhna + octdp --&gt; 2dmmq8 + co2 + h + ppi</html:p>
<html:p>Confidence Level: 2</html:p>
<html:p>EC 2.5.1-;Reaction is uncharged the loss of 2H (conversion from quinol to quinone form is thought to be spontaneous)</html:p>
<html:p>genes:</html:p>
<html:p>LOCUS:BLBBGE_268#ABBREVIATION:menA#ECNUMBERS:2.5.1.-#</html:p>
<html:p>proteins:</html:p>
<html:p>NAME:_1,4 dihydroxy-2-napthoate octaprenyltransferase#ABBREVIATION:MenA#</html:p>
<html:p>citations:</html:p>
<html:p>AUTHORS:Lopez-Sanchez,M.J.,Neef,A.,Pereto,J.,Patino-Navarrete,R.,Pignatelli,M.,Latorre,A. and Moya,A.#TITLE:Evolutionary convergence and nitrogen metabolism in Blattabacterium strain Bge, primary endosymbiont of the cockroach Blattella germanica#JOURNAL:PLoS Genet.5:e1000721#YEAR:2009#</html:p>
<html:p>GENE ASSOCIATION: (BLBBGE_268)</html:p>
</notes>
<listOfReactants>
<speciesReference species="M_dhna_c" stoichiometry="1"/>
<speciesReference species="M_octdp_c" stoichiometry="1"/>
</listOfReactants>
<listOfProducts>
<speciesReference species="M_2dmmq8_c" stoichiometry="1"/>
<speciesReference species="M_co2_c" stoichiometry="1"/>
<speciesReference species="M_h_c" stoichiometry="1"/>
<speciesReference species="M_ppi_c" stoichiometry="1"/>
</listOfProducts>
<kineticLaw>
<math xmlns="http://www.w3.org/1998/Math/MathML">
<ci>FLUX_VALUE</ci>
</math>
<listOfParameters>
<parameter id="LOWER_BOUND" value="0" units="mmol_per_gDW_per_hr"/>
<parameter id="UPPER_BOUND" value="999999" units="mmol_per_gDW_per_hr"/>
<parameter id="OBJECTIVE_COEFFICIENT" value="0" />
<parameter id="FLUX_VALUE" value="0" units="mmol_per_gDW_per_hr"/>
</listOfParameters>
</kineticLaw>
</reaction>
<reaction id="R_DHNPA2" name="dihydroneopterin aldolase" reversible="true">
<notes>
<html:p>Abbreviation: R_DHNPA2</html:p>
<html:p>Synonyms: _1</html:p>
<html:p>SUBSYSTEM: Cofactor and Prosthetic Group Biosynthesis</html:p>
<html:p>Equation: [c] : dhnpt &lt;==&gt; 6hmhpt + gcald</html:p>
<html:p>Confidence Level: 2</html:p>
<html:p>JLR- similar to DHNPA except the &amp;apos;pterin product is different</html:p>
<html:p>genes:</html:p>
<html:p>LOCUS:BLBBGE_292#ABBREVIATION:folB#ECNUMBERS:4.1.2.25#</html:p>
<html:p>proteins:</html:p>
<html:p>NAME:dihydroneopterin aldolase#ABBREVIATION:FolB#</html:p>
<html:p>citations:</html:p>
<html:p>AUTHORS:Lopez-Sanchez,M.J.,Neef,A.,Pereto,J.,Patino-Navarrete,R.,Pignatelli,M.,Latorre,A. and Moya,A.#TITLE:Evolutionary convergence and nitrogen metabolism in Blattabacterium strain Bge, primary endosymbiont of the cockroach Blattella germanica#JOURNAL:PLoS Genet.5:e1000721#YEAR:2009#</html:p>
<html:p>GENE ASSOCIATION: (BLBBGE_292)</html:p>
</notes>
<listOfReactants>
<speciesReference species="M_dhnpt_c" stoichiometry="1"/>
</listOfReactants>
<listOfProducts>
<speciesReference species="M_6hmhpt_c" stoichiometry="1"/>
<speciesReference species="M_gcald_c" stoichiometry="1"/>
</listOfProducts>
<kineticLaw>
<math xmlns="http://www.w3.org/1998/Math/MathML">
<ci>FLUX_VALUE</ci>
</math>
<listOfParameters>
<parameter id="LOWER_BOUND" value="-999999" units="mmol_per_gDW_per_hr"/>
<parameter id="UPPER_BOUND" value="999999" units="mmol_per_gDW_per_hr"/>
<parameter id="OBJECTIVE_COEFFICIENT" value="0" />
<parameter id="FLUX_VALUE" value="0" units="mmol_per_gDW_per_hr"/>
</listOfParameters>
</kineticLaw>
</reaction>
<reaction id="R_DHORD5" name="dihydroorotic acid (menaquinone-8)" reversible="false">
<notes>
<html:p>Abbreviation: R_DHORD5</html:p>
<html:p>Synonyms: _0</html:p>
<html:p>EC Number: 1.3.3.1</html:p>
<html:p>SUBSYSTEM: Purine and Pyrimidine Biosynthesis</html:p>
<html:p>Equation: [c] : dhor-S + mqn8 --&gt; mql8 + orot</html:p>
<html:p>Confidence Level: 2</html:p>
<html:p>JLR</html:p>
<html:p>genes:</html:p>
<html:p>LOCUS:BLBBGE_513#ABBREVIATION:pyrD#ECNUMBERS:1.3.3.1#</html:p>
<html:p>proteins:</html:p>
<html:p>NAME:Dihydroorotate dehydrogenase#ABBREVIATION:PyrD#</html:p>
<html:p>citations:</html:p>
<html:p>AUTHORS:Lopez-Sanchez,M.J.,Neef,A.,Pereto,J.,Patino-Navarrete,R.,Pignatelli,M.,Latorre,A. and Moya,A.#TITLE:Evolutionary convergence and nitrogen metabolism in Blattabacterium strain Bge, primary endosymbiont of the cockroach Blattella germanica#JOURNAL:PLoS Genet.5:e1000721#YEAR:2009#</html:p>
<html:p>GENE ASSOCIATION: (BLBBGE_513)</html:p>
</notes>
<listOfReactants>
<speciesReference species="M_dhor_DASH_S_c" stoichiometry="1"/>
<speciesReference species="M_mqn8_c" stoichiometry="1"/>
</listOfReactants>
<listOfProducts>
<speciesReference species="M_mql8_c" stoichiometry="1"/>
<speciesReference species="M_orot_c" stoichiometry="1"/>
</listOfProducts>
<kineticLaw>
<math xmlns="http://www.w3.org/1998/Math/MathML">
<ci>FLUX_VALUE</ci>
</math>
<listOfParameters>
<parameter id="LOWER_BOUND" value="0" units="mmol_per_gDW_per_hr"/>
<parameter id="UPPER_BOUND" value="999999" units="mmol_per_gDW_per_hr"/>
<parameter id="OBJECTIVE_COEFFICIENT" value="0" />
<parameter id="FLUX_VALUE" value="0" units="mmol_per_gDW_per_hr"/>
</listOfParameters>
</kineticLaw>
</reaction>
<reaction id="R_dhorSt" name="S-Dihydroorotate transporter" reversible="true">
<notes>
<html:p>Abbreviation: R_dhorSt</html:p>
<html:p>Synonyms: _0</html:p>
<html:p>Equation:  dhor-S[e] &lt;==&gt; dhor-S[c]</html:p>
<html:p>Confidence Level: 1</html:p>
<html:p>genes:</html:p>
<html:p>none</html:p>
<html:p>proteins:</html:p>
<html:p>none</html:p>
<html:p>citations:</html:p>
<html:p>none</html:p>
<html:p>GENE ASSOCIATION: </html:p>
</notes>
<listOfReactants>
<speciesReference species="M_dhor_DASH_S_e" stoichiometry="1"/>
</listOfReactants>
<listOfProducts>
<speciesReference species="M_dhor_DASH_S_c" stoichiometry="1"/>
</listOfProducts>
<kineticLaw>
<math xmlns="http://www.w3.org/1998/Math/MathML">
<ci>FLUX_VALUE</ci>
</math>
<listOfParameters>
<parameter id="LOWER_BOUND" value="-999999" units="mmol_per_gDW_per_hr"/>
<parameter id="UPPER_BOUND" value="999999" units="mmol_per_gDW_per_hr"/>
<parameter id="OBJECTIVE_COEFFICIENT" value="0" />
<parameter id="FLUX_VALUE" value="0" units="mmol_per_gDW_per_hr"/>
</listOfParameters>
</kineticLaw>
</reaction>
<reaction id="R_DHPPDA2" name="diaminohydroxyphosphoribosylaminopryrimidine deaminase (25drapp)" reversible="false">
<notes>
<html:p>Abbreviation: R_DHPPDA2</html:p>
<html:p>Synonyms: _0</html:p>
<html:p>EC Number: 3.5.4.26</html:p>
<html:p>SUBSYSTEM: Cofactor and Prosthetic Group Biosynthesis</html:p>
<html:p>Equation: [c] : 25drapp + h + h2o --&gt; 5apru + nh4</html:p>
<html:p>Confidence Level: 2</html:p>
<html:p>Riboflavin-specific deaminaseAR</html:p>
<html:p>genes:</html:p>
<html:p>LOCUS:BLBBGE_143#ABBREVIATION:ribD#ECNUMBERS:3.5.4.26,-!-,1.1.1.193#</html:p>
<html:p>proteins:</html:p>
<html:p>NAME:pyrimidine deaminase and pyrimidine reductase#ABBREVIATION:RibD#</html:p>
<html:p>citations:</html:p>
<html:p>AUTHORS:Lopez-Sanchez,M.J.,Neef,A.,Pereto,J.,Patino-Navarrete,R.,Pignatelli,M.,Latorre,A. and Moya,A.#TITLE:Evolutionary convergence and nitrogen metabolism in Blattabacterium strain Bge, primary endosymbiont of the cockroach Blattella germanica#JOURNAL:PLoS Genet.5:e1000721#YEAR:2009#</html:p>
<html:p>GENE ASSOCIATION: (BLBBGE_143)</html:p>
</notes>
<listOfReactants>
<speciesReference species="M_25drapp_c" stoichiometry="1"/>
<speciesReference species="M_h_c" stoichiometry="1"/>
<speciesReference species="M_h2o_c" stoichiometry="1"/>
</listOfReactants>
<listOfProducts>
<speciesReference species="M_5apru_c" stoichiometry="1"/>
<speciesReference species="M_nh4_c" stoichiometry="1"/>
</listOfProducts>
<kineticLaw>
<math xmlns="http://www.w3.org/1998/Math/MathML">
<ci>FLUX_VALUE</ci>
</math>
<listOfParameters>
<parameter id="LOWER_BOUND" value="0" units="mmol_per_gDW_per_hr"/>
<parameter id="UPPER_BOUND" value="999999" units="mmol_per_gDW_per_hr"/>
<parameter id="OBJECTIVE_COEFFICIENT" value="0" />
<parameter id="FLUX_VALUE" value="0" units="mmol_per_gDW_per_hr"/>
</listOfParameters>
</kineticLaw>
</reaction>
<reaction id="R_DHPS2" name="dihydropteroate synthase" reversible="false">
<notes>
<html:p>Abbreviation: R_DHPS2</html:p>
<html:p>Synonyms: _0</html:p>
<html:p>SUBSYSTEM: Cofactor and Prosthetic Group Biosynthesis</html:p>
<html:p>Equation: [c] : 4abz + 6hmhptpp --&gt; dhpt + h + ppi</html:p>
<html:p>Confidence Level: 2</html:p>
<html:p>JLR- similar to DHPS except uses 6hmhptpp (has ketone rather than OH)</html:p>
<html:p>genes:</html:p>
<html:p>LOCUS:BLBBGE_102#ABBREVIATION:folP#ECNUMBERS:2.5.1.15#</html:p>
<html:p>proteins:</html:p>
<html:p>NAME:Dihydropteroate synthase#ABBREVIATION:FolP#</html:p>
<html:p>citations:</html:p>
<html:p>AUTHORS:Lopez-Sanchez,M.J.,Neef,A.,Pereto,J.,Patino-Navarrete,R.,Pignatelli,M.,Latorre,A. and Moya,A.#TITLE:Evolutionary convergence and nitrogen metabolism in Blattabacterium strain Bge, primary endosymbiont of the cockroach Blattella germanica#JOURNAL:PLoS Genet.5:e1000721#YEAR:2009#</html:p>
<html:p>GENE ASSOCIATION: (BLBBGE_102)</html:p>
</notes>
<listOfReactants>
<speciesReference species="M_4abz_c" stoichiometry="1"/>
<speciesReference species="M_6hmhptpp_c" stoichiometry="1"/>
</listOfReactants>
<listOfProducts>
<speciesReference species="M_dhpt_c" stoichiometry="1"/>
<speciesReference species="M_h_c" stoichiometry="1"/>
<speciesReference species="M_ppi_c" stoichiometry="1"/>
</listOfProducts>
<kineticLaw>
<math xmlns="http://www.w3.org/1998/Math/MathML">
<ci>FLUX_VALUE</ci>
</math>
<listOfParameters>
<parameter id="LOWER_BOUND" value="0" units="mmol_per_gDW_per_hr"/>
<parameter id="UPPER_BOUND" value="999999" units="mmol_per_gDW_per_hr"/>
<parameter id="OBJECTIVE_COEFFICIENT" value="0" />
<parameter id="FLUX_VALUE" value="0" units="mmol_per_gDW_per_hr"/>
</listOfParameters>
</kineticLaw>
</reaction>
<reaction id="R_DHQD" name="_3-dehydroquinate dehydratase" reversible="true">
<notes>
<html:p>Abbreviation: R_DHQD</html:p>
<html:p>Synonyms: _0</html:p>
<html:p>EC Number: 4.2.1.10</html:p>
<html:p>SUBSYSTEM: Tyrosine, Tryptophan, and Phenylalanine Metabolism</html:p>
<html:p>Equation: [c] : 3dhq &lt;==&gt; 3dhsk + h2o</html:p>
<html:p>Confidence Level: 2</html:p>
<html:p>genes:</html:p>
<html:p>LOCUS:BLBBGE_083#ABBREVIATION:aroD#ECNUMBERS:4.2.1.10#</html:p>
<html:p>proteins:</html:p>
<html:p>NAME:_3-dehydroquinate dehydratase#ABBREVIATION:AroD#</html:p>
<html:p>citations:</html:p>
<html:p>AUTHORS:Lopez-Sanchez,M.J.,Neef,A.,Pereto,J.,Patino-Navarrete,R.,Pignatelli,M.,Latorre,A. and Moya,A.#TITLE:Evolutionary convergence and nitrogen metabolism in Blattabacterium strain Bge, primary endosymbiont of the cockroach Blattella germanica#JOURNAL:PLoS Genet.5:e1000721#YEAR:2009#</html:p>
<html:p>GENE ASSOCIATION: (BLBBGE_083)</html:p>
</notes>
<listOfReactants>
<speciesReference species="M_3dhq_c" stoichiometry="1"/>
</listOfReactants>
<listOfProducts>
<speciesReference species="M_3dhsk_c" stoichiometry="1"/>
<speciesReference species="M_h2o_c" stoichiometry="1"/>
</listOfProducts>
<kineticLaw>
<math xmlns="http://www.w3.org/1998/Math/MathML">
<ci>FLUX_VALUE</ci>
</math>
<listOfParameters>
<parameter id="LOWER_BOUND" value="-999999" units="mmol_per_gDW_per_hr"/>
<parameter id="UPPER_BOUND" value="999999" units="mmol_per_gDW_per_hr"/>
<parameter id="OBJECTIVE_COEFFICIENT" value="0" />
<parameter id="FLUX_VALUE" value="0" units="mmol_per_gDW_per_hr"/>
</listOfParameters>
</kineticLaw>
</reaction>
<reaction id="R_DHQS" name="_3-dehydroquinate synthase" reversible="false">
<notes>
<html:p>Abbreviation: R_DHQS</html:p>
<html:p>Synonyms: _0</html:p>
<html:p>EC Number: 4.2.3.4</html:p>
<html:p>SUBSYSTEM: Tyrosine, Tryptophan, and Phenylalanine Metabolism</html:p>
<html:p>Equation: [c] : 2dda7p --&gt; 3dhq + pi</html:p>
<html:p>Confidence Level: 2</html:p>
<html:p>Previously EC 4.6.1.3. now EC 4.2.3.4, 3-dehydroquinate synthase</html:p>
<html:p>genes:</html:p>
<html:p>LOCUS:BLBBGE_493#ABBREVIATION:aroB#ECNUMBERS:4.6.1.3#</html:p>
<html:p>proteins:</html:p>
<html:p>NAME:_3-dehydroquinate synthase#ABBREVIATION:AroB#</html:p>
<html:p>citations:</html:p>
<html:p>AUTHORS:Lopez-Sanchez,M.J.,Neef,A.,Pereto,J.,Patino-Navarrete,R.,Pignatelli,M.,Latorre,A. and Moya,A.#TITLE:Evolutionary convergence and nitrogen metabolism in Blattabacterium strain Bge, primary endosymbiont of the cockroach Blattella germanica#JOURNAL:PLoS Genet.5:e1000721#YEAR:2009#</html:p>
<html:p>GENE ASSOCIATION: (BLBBGE_493)</html:p>
</notes>
<listOfReactants>
<speciesReference species="M_2dda7p_c" stoichiometry="1"/>
</listOfReactants>
<listOfProducts>
<speciesReference species="M_3dhq_c" stoichiometry="1"/>
<speciesReference species="M_pi_c" stoichiometry="1"/>
</listOfProducts>
<kineticLaw>
<math xmlns="http://www.w3.org/1998/Math/MathML">
<ci>FLUX_VALUE</ci>
</math>
<listOfParameters>
<parameter id="LOWER_BOUND" value="0" units="mmol_per_gDW_per_hr"/>
<parameter id="UPPER_BOUND" value="999999" units="mmol_per_gDW_per_hr"/>
<parameter id="OBJECTIVE_COEFFICIENT" value="0" />
<parameter id="FLUX_VALUE" value="0" units="mmol_per_gDW_per_hr"/>
</listOfParameters>
</kineticLaw>
</reaction>
<reaction id="R_DMATT" name="dimethylallyltranstransferase" reversible="false">
<notes>
<html:p>Abbreviation: R_DMATT</html:p>
<html:p>Synonyms: _0</html:p>
<html:p>EC Number: 2.5.1.1</html:p>
<html:p>SUBSYSTEM: Cofactor and Prosthetic Group Biosynthesis</html:p>
<html:p>Equation: [c] : dmpp + ipdp --&gt; grdp + ppi</html:p>
<html:p>Confidence Level: 1</html:p>
<html:p>genes:</html:p>
<html:p>none</html:p>
<html:p>proteins:</html:p>
<html:p>none</html:p>
<html:p>citations:</html:p>
<html:p>none</html:p>
<html:p>GENE ASSOCIATION: </html:p>
</notes>
<listOfReactants>
<speciesReference species="M_dmpp_c" stoichiometry="1"/>
<speciesReference species="M_ipdp_c" stoichiometry="1"/>
</listOfReactants>
<listOfProducts>
<speciesReference species="M_grdp_c" stoichiometry="1"/>
<speciesReference species="M_ppi_c" stoichiometry="1"/>
</listOfProducts>
<kineticLaw>
<math xmlns="http://www.w3.org/1998/Math/MathML">
<ci>FLUX_VALUE</ci>
</math>
<listOfParameters>
<parameter id="LOWER_BOUND" value="0" units="mmol_per_gDW_per_hr"/>
<parameter id="UPPER_BOUND" value="999999" units="mmol_per_gDW_per_hr"/>
<parameter id="OBJECTIVE_COEFFICIENT" value="0" />
<parameter id="FLUX_VALUE" value="0" units="mmol_per_gDW_per_hr"/>
</listOfParameters>
</kineticLaw>
</reaction>
<reaction id="R_DNMPPA" name="Dihydroneopterin monophosphate dephosphorylase" reversible="false">
<notes>
<html:p>Abbreviation: R_DNMPPA</html:p>
<html:p>Synonyms: _1</html:p>
<html:p>SUBSYSTEM: Cofactor and Prosthetic Group Biosynthesis</html:p>
<html:p>Equation: [c] : dhpmp + h2o --&gt; dhnpt + pi</html:p>
<html:p>Confidence Level: 1</html:p>
<html:p>JLR- Neidhardt page 667</html:p>
<html:p>genes:</html:p>
<html:p>none</html:p>
<html:p>proteins:</html:p>
<html:p>none</html:p>
<html:p>citations:</html:p>
<html:p>none</html:p>
<html:p>GENE ASSOCIATION: </html:p>
</notes>
<listOfReactants>
<speciesReference species="M_dhpmp_c" stoichiometry="1"/>
<speciesReference species="M_h2o_c" stoichiometry="1"/>
</listOfReactants>
<listOfProducts>
<speciesReference species="M_dhnpt_c" stoichiometry="1"/>
<speciesReference species="M_pi_c" stoichiometry="1"/>
</listOfProducts>
<kineticLaw>
<math xmlns="http://www.w3.org/1998/Math/MathML">
<ci>FLUX_VALUE</ci>
</math>
<listOfParameters>
<parameter id="LOWER_BOUND" value="0" units="mmol_per_gDW_per_hr"/>
<parameter id="UPPER_BOUND" value="999999" units="mmol_per_gDW_per_hr"/>
<parameter id="OBJECTIVE_COEFFICIENT" value="0" />
<parameter id="FLUX_VALUE" value="0" units="mmol_per_gDW_per_hr"/>
</listOfParameters>
</kineticLaw>
</reaction>
<reaction id="R_DNTPPA" name="Dihydroneopterin triphosphate pyrophosphatase" reversible="false">
<notes>
<html:p>Abbreviation: R_DNTPPA</html:p>
<html:p>Synonyms: _1</html:p>
<html:p>SUBSYSTEM: Cofactor and Prosthetic Group Biosynthesis</html:p>
<html:p>Equation: [c] : ahdt + h2o --&gt; dhpmp + h + ppi</html:p>
<html:p>Confidence Level: 2</html:p>
<html:p>JLR- Neidhardt pg 667</html:p>
<html:p>genes:</html:p>
<html:p>LOCUS:BLBBGE_190#ABBREVIATION:idi#ECNUMBERS:5.3.3.2#</html:p>
<html:p>proteins:</html:p>
<html:p>NAME:isopentenyl diphosphate isomerase#ABBREVIATION:Idi#</html:p>
<html:p>citations:</html:p>
<html:p>AUTHORS:Lopez-Sanchez,M.J.,Neef,A.,Pereto,J.,Patino-Navarrete,R.,Pignatelli,M.,Latorre,A. and Moya,A.#TITLE:Evolutionary convergence and nitrogen metabolism in Blattabacterium strain Bge, primary endosymbiont of the cockroach Blattella germanica#JOURNAL:PLoS Genet.5:e1000721#YEAR:2009#</html:p>
<html:p>GENE ASSOCIATION: (BLBBGE_190)</html:p>
</notes>
<listOfReactants>
<speciesReference species="M_ahdt_c" stoichiometry="1"/>
<speciesReference species="M_h2o_c" stoichiometry="1"/>
</listOfReactants>
<listOfProducts>
<speciesReference species="M_dhpmp_c" stoichiometry="1"/>
<speciesReference species="M_h_c" stoichiometry="1"/>
<speciesReference species="M_ppi_c" stoichiometry="1"/>
</listOfProducts>
<kineticLaw>
<math xmlns="http://www.w3.org/1998/Math/MathML">
<ci>FLUX_VALUE</ci>
</math>
<listOfParameters>
<parameter id="LOWER_BOUND" value="0" units="mmol_per_gDW_per_hr"/>
<parameter id="UPPER_BOUND" value="999999" units="mmol_per_gDW_per_hr"/>
<parameter id="OBJECTIVE_COEFFICIENT" value="0" />
<parameter id="FLUX_VALUE" value="0" units="mmol_per_gDW_per_hr"/>
</listOfParameters>
</kineticLaw>
</reaction>
<reaction id="R_DPCOAK" name="dephospho-CoA kinase" reversible="false">
<notes>
<html:p>Abbreviation: R_DPCOAK</html:p>
<html:p>Synonyms: _0</html:p>
<html:p>EC Number: 2.7.1.24</html:p>
<html:p>SUBSYSTEM: Cofactor and Prosthetic Group Biosynthesis</html:p>
<html:p>Equation: [c] : atp + dpcoa --&gt; adp + coa + h</html:p>
<html:p>Confidence Level: 2</html:p>
<html:p>genes:</html:p>
<html:p>LOCUS:BLBBGE_196#ABBREVIATION:coaE#ECNUMBERS:2.7.1.24#</html:p>
<html:p>proteins:</html:p>
<html:p>NAME:dephospho-CoA kinase#ABBREVIATION:CoaE#</html:p>
<html:p>citations:</html:p>
<html:p>AUTHORS:Lopez-Sanchez,M.J.,Neef,A.,Pereto,J.,Patino-Navarrete,R.,Pignatelli,M.,Latorre,A. and Moya,A.#TITLE:Evolutionary convergence and nitrogen metabolism in Blattabacterium strain Bge, primary endosymbiont of the cockroach Blattella germanica#JOURNAL:PLoS Genet.5:e1000721#YEAR:2009#</html:p>
<html:p>GENE ASSOCIATION: (BLBBGE_196)</html:p>
</notes>
<listOfReactants>
<speciesReference species="M_atp_c" stoichiometry="1"/>
<speciesReference species="M_dpcoa_c" stoichiometry="1"/>
</listOfReactants>
<listOfProducts>
<speciesReference species="M_adp_c" stoichiometry="1"/>
<speciesReference species="M_coa_c" stoichiometry="1"/>
<speciesReference species="M_h_c" stoichiometry="1"/>
</listOfProducts>
<kineticLaw>
<math xmlns="http://www.w3.org/1998/Math/MathML">
<ci>FLUX_VALUE</ci>
</math>
<listOfParameters>
<parameter id="LOWER_BOUND" value="0" units="mmol_per_gDW_per_hr"/>
<parameter id="UPPER_BOUND" value="999999" units="mmol_per_gDW_per_hr"/>
<parameter id="OBJECTIVE_COEFFICIENT" value="0" />
<parameter id="FLUX_VALUE" value="0" units="mmol_per_gDW_per_hr"/>
</listOfParameters>
</kineticLaw>
</reaction>
<reaction id="R_DPMVDx" name="diphosphomevalonate decarboxylase" reversible="false">
<notes>
<html:p>Abbreviation: R_DPMVDx</html:p>
<html:p>Synonyms: _0</html:p>
<html:p>EC Number: 4.1.1.33</html:p>
<html:p>SUBSYSTEM: Cell Envelope Biosynthesis</html:p>
<html:p>Equation: [c] : 5dpmev + atp --&gt; adp + co2 + ipdp + pi</html:p>
<html:p>Confidence Level: 2</html:p>
<html:p>genes:</html:p>
<html:p>LOCUS:BLBBGE_357#ABBREVIATION:mvaD#ECNUMBERS:4.1.1.33#</html:p>
<html:p>proteins:</html:p>
<html:p>NAME:diphosphomevalonate decarboxylase#ABBREVIATION:MvaD#</html:p>
<html:p>citations:</html:p>
<html:p>AUTHORS:Lopez-Sanchez,M.J.,Neef,A.,Pereto,J.,Patino-Navarrete,R.,Pignatelli,M.,Latorre,A. and Moya,A.#TITLE:Evolutionary convergence and nitrogen metabolism in Blattabacterium strain Bge, primary endosymbiont of the cockroach Blattella germanica#JOURNAL:PLoS Genet.5:e1000721#YEAR:2009#</html:p>
<html:p>GENE ASSOCIATION: (BLBBGE_357)</html:p>
</notes>
<listOfReactants>
<speciesReference species="M_5dpmev_c" stoichiometry="1"/>
<speciesReference species="M_atp_c" stoichiometry="1"/>
</listOfReactants>
<listOfProducts>
<speciesReference species="M_adp_c" stoichiometry="1"/>
<speciesReference species="M_co2_c" stoichiometry="1"/>
<speciesReference species="M_ipdp_c" stoichiometry="1"/>
<speciesReference species="M_pi_c" stoichiometry="1"/>
</listOfProducts>
<kineticLaw>
<math xmlns="http://www.w3.org/1998/Math/MathML">
<ci>FLUX_VALUE</ci>
</math>
<listOfParameters>
<parameter id="LOWER_BOUND" value="0" units="mmol_per_gDW_per_hr"/>
<parameter id="UPPER_BOUND" value="999999" units="mmol_per_gDW_per_hr"/>
<parameter id="OBJECTIVE_COEFFICIENT" value="0" />
<parameter id="FLUX_VALUE" value="0" units="mmol_per_gDW_per_hr"/>
</listOfParameters>
</kineticLaw>
</reaction>
<reaction id="R_DTMPK" name="dTMP kinase" reversible="true">
<notes>
<html:p>Abbreviation: R_DTMPK</html:p>
<html:p>Synonyms: _0</html:p>
<html:p>EC Number: 2.7.4.9</html:p>
<html:p>SUBSYSTEM: Nucleotide Salvage Pathway</html:p>
<html:p>Equation: [c] : atp + dtmp &lt;==&gt; adp + dtdp</html:p>
<html:p>Confidence Level: 1</html:p>
<html:p>genes:</html:p>
<html:p>none</html:p>
<html:p>proteins:</html:p>
<html:p>none</html:p>
<html:p>citations:</html:p>
<html:p>none</html:p>
<html:p>GENE ASSOCIATION: </html:p>
</notes>
<listOfReactants>
<speciesReference species="M_atp_c" stoichiometry="1"/>
<speciesReference species="M_dtmp_c" stoichiometry="1"/>
</listOfReactants>
<listOfProducts>
<speciesReference species="M_adp_c" stoichiometry="1"/>
<speciesReference species="M_dtdp_c" stoichiometry="1"/>
</listOfProducts>
<kineticLaw>
<math xmlns="http://www.w3.org/1998/Math/MathML">
<ci>FLUX_VALUE</ci>
</math>
<listOfParameters>
<parameter id="LOWER_BOUND" value="-999999" units="mmol_per_gDW_per_hr"/>
<parameter id="UPPER_BOUND" value="999999" units="mmol_per_gDW_per_hr"/>
<parameter id="OBJECTIVE_COEFFICIENT" value="0" />
<parameter id="FLUX_VALUE" value="0" units="mmol_per_gDW_per_hr"/>
</listOfParameters>
</kineticLaw>
</reaction>
<reaction id="R_DURIK1" name="deoxyuridine kinase (ATP:Deoxyuridine)" reversible="false">
<notes>
<html:p>Abbreviation: R_DURIK1</html:p>
<html:p>Synonyms: _0</html:p>
<html:p>SUBSYSTEM: Nucleotide Salvage Pathway</html:p>
<html:p>Equation: [c] : atp + duri --&gt; adp + dump + h</html:p>
<html:p>Confidence Level: 1</html:p>
<html:p>genes:</html:p>
<html:p>none</html:p>
<html:p>proteins:</html:p>
<html:p>none</html:p>
<html:p>citations:</html:p>
<html:p>none</html:p>
<html:p>GENE ASSOCIATION: </html:p>
</notes>
<listOfReactants>
<speciesReference species="M_atp_c" stoichiometry="1"/>
<speciesReference species="M_duri_c" stoichiometry="1"/>
</listOfReactants>
<listOfProducts>
<speciesReference species="M_adp_c" stoichiometry="1"/>
<speciesReference species="M_dump_c" stoichiometry="1"/>
<speciesReference species="M_h_c" stoichiometry="1"/>
</listOfProducts>
<kineticLaw>
<math xmlns="http://www.w3.org/1998/Math/MathML">
<ci>FLUX_VALUE</ci>
</math>
<listOfParameters>
<parameter id="LOWER_BOUND" value="0" units="mmol_per_gDW_per_hr"/>
<parameter id="UPPER_BOUND" value="999999" units="mmol_per_gDW_per_hr"/>
<parameter id="OBJECTIVE_COEFFICIENT" value="0" />
<parameter id="FLUX_VALUE" value="0" units="mmol_per_gDW_per_hr"/>
</listOfParameters>
</kineticLaw>
</reaction>
<reaction id="R_DURIPP" name="deoxyuridine phosphorylase" reversible="true">
<notes>
<html:p>Abbreviation: R_DURIPP</html:p>
<html:p>Synonyms: _0</html:p>
<html:p>SUBSYSTEM: Nucleotide Salvage Pathway</html:p>
<html:p>Equation: [c] : duri + pi &lt;==&gt; 2dr1p + ura</html:p>
<html:p>Confidence Level: 2</html:p>
<html:p>JLR </html:p>
<html:p>genes:</html:p>
<html:p>LOCUS:BLBBGE_377#ABBREVIATION:deoD#ECNUMBERS:2.4.2.1#</html:p>
<html:p>proteins:</html:p>
<html:p>NAME:Purine-nucleoside phosphorylase#ABBREVIATION:DeoD#</html:p>
<html:p>citations:</html:p>
<html:p>AUTHORS:Lopez-Sanchez,M.J.,Neef,A.,Pereto,J.,Patino-Navarrete,R.,Pignatelli,M.,Latorre,A. and Moya,A.#TITLE:Evolutionary convergence and nitrogen metabolism in Blattabacterium strain Bge, primary endosymbiont of the cockroach Blattella germanica#JOURNAL:PLoS Genet.5:e1000721#YEAR:2009#</html:p>
<html:p>GENE ASSOCIATION: (BLBBGE_377)</html:p>
</notes>
<listOfReactants>
<speciesReference species="M_duri_c" stoichiometry="1"/>
<speciesReference species="M_pi_c" stoichiometry="1"/>
</listOfReactants>
<listOfProducts>
<speciesReference species="M_2dr1p_c" stoichiometry="1"/>
<speciesReference species="M_ura_c" stoichiometry="1"/>
</listOfProducts>
<kineticLaw>
<math xmlns="http://www.w3.org/1998/Math/MathML">
<ci>FLUX_VALUE</ci>
</math>
<listOfParameters>
<parameter id="LOWER_BOUND" value="-999999" units="mmol_per_gDW_per_hr"/>
<parameter id="UPPER_BOUND" value="999999" units="mmol_per_gDW_per_hr"/>
<parameter id="OBJECTIVE_COEFFICIENT" value="0" />
<parameter id="FLUX_VALUE" value="0" units="mmol_per_gDW_per_hr"/>
</listOfParameters>
</kineticLaw>
</reaction>
<reaction id="R_DUTPDP" name="dUTP diphosphatase" reversible="false">
<notes>
<html:p>Abbreviation: R_DUTPDP</html:p>
<html:p>Synonyms: _0</html:p>
<html:p>EC Number: 3.6.1.23</html:p>
<html:p>SUBSYSTEM: Nucleotide Salvage Pathway</html:p>
<html:p>Equation: [c] : dutp + h2o --&gt; dump + h + ppi</html:p>
<html:p>Confidence Level: 2</html:p>
<html:p>genes:</html:p>
<html:p>LOCUS:BLBBGE_606#ABBREVIATION:dut#ECNUMBERS:3.6.1.23#</html:p>
<html:p>LOCUS:BLBBGE_p003#ABBREVIATION:dut#ECNUMBERS:3.6.1.23#</html:p>
<html:p>proteins:</html:p>
<html:p>NAME:deoxyuridine 5'-triphosphate nucleotidohydrolase#ABBREVIATION:Dut#</html:p>
<html:p>NAME:dUTP pyrophosphatase#ABBREVIATION:Dut#</html:p>
<html:p>citations:</html:p>
<html:p>AUTHORS:Lopez-Sanchez,M.J.,Neef,A.,Pereto,J.,Patino-Navarrete,R.,Pignatelli,M.,Latorre,A. and Moya,A.#TITLE:Evolutionary convergence and nitrogen metabolism in Blattabacterium strain Bge, primary endosymbiont of the cockroach Blattella germanica#JOURNAL:PLoS Genet.5:e1000721#YEAR:2009#</html:p>
<html:p>GENE ASSOCIATION: (BLBBGE_606) or (BLBBGE_p003)</html:p>
</notes>
<listOfReactants>
<speciesReference species="M_dutp_c" stoichiometry="1"/>
<speciesReference species="M_h2o_c" stoichiometry="1"/>
</listOfReactants>
<listOfProducts>
<speciesReference species="M_dump_c" stoichiometry="1"/>
<speciesReference species="M_h_c" stoichiometry="1"/>
<speciesReference species="M_ppi_c" stoichiometry="1"/>
</listOfProducts>
<kineticLaw>
<math xmlns="http://www.w3.org/1998/Math/MathML">
<ci>FLUX_VALUE</ci>
</math>
<listOfParameters>
<parameter id="LOWER_BOUND" value="0" units="mmol_per_gDW_per_hr"/>
<parameter id="UPPER_BOUND" value="999999" units="mmol_per_gDW_per_hr"/>
<parameter id="OBJECTIVE_COEFFICIENT" value="0" />
<parameter id="FLUX_VALUE" value="0" units="mmol_per_gDW_per_hr"/>
</listOfParameters>
</kineticLaw>
</reaction>
<reaction id="R_DXPS" name="_1-deoxy-D-xylulose 5-phosphate synthase" reversible="false">
<notes>
<html:p>Abbreviation: R_DXPS</html:p>
<html:p>Synonyms: _0</html:p>
<html:p>SUBSYSTEM: Cofactor and Prosthetic Group Biosynthesis</html:p>
<html:p>Equation: [c] : g3p + h + pyr --&gt; co2 + dxyl5p</html:p>
<html:p>Confidence Level: 1</html:p>
<html:p>EC 4.1.3.37 transferred to:EC 2.2.1.7NJ</html:p>
<html:p>genes:</html:p>
<html:p>none</html:p>
<html:p>proteins:</html:p>
<html:p>none</html:p>
<html:p>citations:</html:p>
<html:p>none</html:p>
<html:p>GENE ASSOCIATION: </html:p>
</notes>
<listOfReactants>
<speciesReference species="M_g3p_c" stoichiometry="1"/>
<speciesReference species="M_h_c" stoichiometry="1"/>
<speciesReference species="M_pyr_c" stoichiometry="1"/>
</listOfReactants>
<listOfProducts>
<speciesReference species="M_co2_c" stoichiometry="1"/>
<speciesReference species="M_dxyl5p_c" stoichiometry="1"/>
</listOfProducts>
<kineticLaw>
<math xmlns="http://www.w3.org/1998/Math/MathML">
<ci>FLUX_VALUE</ci>
</math>
<listOfParameters>
<parameter id="LOWER_BOUND" value="0" units="mmol_per_gDW_per_hr"/>
<parameter id="UPPER_BOUND" value="999999" units="mmol_per_gDW_per_hr"/>
<parameter id="OBJECTIVE_COEFFICIENT" value="0" />
<parameter id="FLUX_VALUE" value="0" units="mmol_per_gDW_per_hr"/>
</listOfParameters>
</kineticLaw>
</reaction>
<reaction id="R_E4PD" name="Erythrose 4-phosphate dehydrogenase" reversible="true">
<notes>
<html:p>Abbreviation: R_E4PD</html:p>
<html:p>Synonyms: _0</html:p>
<html:p>SUBSYSTEM: Cofactor and Prosthetic Group Biosynthesis</html:p>
<html:p>Equation: [c] : e4p + h2o + nad &lt;==&gt; 4per + (2) h + nadh</html:p>
<html:p>Confidence Level: 2</html:p>
<html:p>JLR- Reaction from KEGG R01825</html:p>
<html:p>genes:</html:p>
<html:p>LOCUS:BLBBGE_043#ABBREVIATION:gapA#ECNUMBERS:1.2.1.9#</html:p>
<html:p>proteins:</html:p>
<html:p>NAME:Erythrose-4-phosphate dehydrogenase#ABBREVIATION:gapA#</html:p>
<html:p>citations:</html:p>
<html:p>AUTHORS:Lopez-Sanchez,M.J.,Neef,A.,Pereto,J.,Patino-Navarrete,R.,Pignatelli,M.,Latorre,A. and Moya,A.#TITLE:Evolutionary convergence and nitrogen metabolism in Blattabacterium strain Bge, primary endosymbiont of the cockroach Blattella germanica#JOURNAL:PLoS Genet.5:e1000721#YEAR:2009#</html:p>
<html:p>GENE ASSOCIATION: (BLBBGE_043)</html:p>
</notes>
<listOfReactants>
<speciesReference species="M_e4p_c" stoichiometry="1"/>
<speciesReference species="M_h2o_c" stoichiometry="1"/>
<speciesReference species="M_nad_c" stoichiometry="1"/>
</listOfReactants>
<listOfProducts>
<speciesReference species="M_4per_c" stoichiometry="1"/>
<speciesReference species="M_h_c" stoichiometry="2"/>
<speciesReference species="M_nadh_c" stoichiometry="1"/>
</listOfProducts>
<kineticLaw>
<math xmlns="http://www.w3.org/1998/Math/MathML">
<ci>FLUX_VALUE</ci>
</math>
<listOfParameters>
<parameter id="LOWER_BOUND" value="-999999" units="mmol_per_gDW_per_hr"/>
<parameter id="UPPER_BOUND" value="999999" units="mmol_per_gDW_per_hr"/>
<parameter id="OBJECTIVE_COEFFICIENT" value="0" />
<parameter id="FLUX_VALUE" value="0" units="mmol_per_gDW_per_hr"/>
</listOfParameters>
</kineticLaw>
</reaction>
<reaction id="R_ENO" name="enolase" reversible="true">
<notes>
<html:p>Abbreviation: R_ENO</html:p>
<html:p>Synonyms: _0</html:p>
<html:p>EC Number: 4.2.1.11</html:p>
<html:p>SUBSYSTEM: Glycolysis/Gluconeogenesis</html:p>
<html:p>Equation: [c] : 2pg &lt;==&gt; h2o + pep</html:p>
<html:p>Confidence Level: 2</html:p>
<html:p>SMP</html:p>
<html:p>genes:</html:p>
<html:p>LOCUS:BLBBGE_264#ABBREVIATION:eno#ECNUMBERS:4.2.1.11#</html:p>
<html:p>proteins:</html:p>
<html:p>NAME:enolase#ABBREVIATION:Eno#</html:p>
<html:p>citations:</html:p>
<html:p>AUTHORS:Lopez-Sanchez,M.J.,Neef,A.,Pereto,J.,Patino-Navarrete,R.,Pignatelli,M.,Latorre,A. and Moya,A.#TITLE:Evolutionary convergence and nitrogen metabolism in Blattabacterium strain Bge, primary endosymbiont of the cockroach Blattella germanica#JOURNAL:PLoS Genet.5:e1000721#YEAR:2009#</html:p>
<html:p>GENE ASSOCIATION: (BLBBGE_264)</html:p>
</notes>
<listOfReactants>
<speciesReference species="M_2pg_c" stoichiometry="1"/>
</listOfReactants>
<listOfProducts>
<speciesReference species="M_h2o_c" stoichiometry="1"/>
<speciesReference species="M_pep_c" stoichiometry="1"/>
</listOfProducts>
<kineticLaw>
<math xmlns="http://www.w3.org/1998/Math/MathML">
<ci>FLUX_VALUE</ci>
</math>
<listOfParameters>
<parameter id="LOWER_BOUND" value="-999999" units="mmol_per_gDW_per_hr"/>
<parameter id="UPPER_BOUND" value="999999" units="mmol_per_gDW_per_hr"/>
<parameter id="OBJECTIVE_COEFFICIENT" value="0" />
<parameter id="FLUX_VALUE" value="0" units="mmol_per_gDW_per_hr"/>
</listOfParameters>
</kineticLaw>
</reaction>
<reaction id="R_EX_ac_LPAREN_e_RPAREN_" name="Acetate exchange" reversible="true">
<notes>
<html:p>Abbreviation: R_EX_ac_LPAREN_e_RPAREN_</html:p>
<html:p>Synonyms: _0</html:p>
<html:p>Equation: [e] : ac &lt;==&gt;</html:p>
<html:p>Confidence Level: </html:p>
<html:p>genes:</html:p>
<html:p>none</html:p>
<html:p>proteins:</html:p>
<html:p>none</html:p>
<html:p>citations:</html:p>
<html:p>none</html:p>
<html:p>GENE ASSOCIATION: </html:p>
</notes>
<listOfReactants>
<speciesReference species="M_ac_e" stoichiometry="1"/>
</listOfReactants>
<listOfProducts>
<speciesReference species="M_ac_b" stoichiometry="1"/>
</listOfProducts>
<kineticLaw>
<math xmlns="http://www.w3.org/1998/Math/MathML">
<ci>FLUX_VALUE</ci>
</math>
<listOfParameters>
<parameter id="LOWER_BOUND" value="0" units="mmol_per_gDW_per_hr"/>
<parameter id="UPPER_BOUND" value="999999" units="mmol_per_gDW_per_hr"/>
<parameter id="OBJECTIVE_COEFFICIENT" value="0" />
<parameter id="FLUX_VALUE" value="0" units="mmol_per_gDW_per_hr"/>
</listOfParameters>
</kineticLaw>
</reaction>
<reaction id="R_EX_akg_LPAREN_e_RPAREN_" name="_2-Oxoglutarate exchange" reversible="true">
<notes>
<html:p>Abbreviation: R_EX_akg_LPAREN_e_RPAREN_</html:p>
<html:p>Synonyms: _0</html:p>
<html:p>Equation: [e] : akg &lt;==&gt;</html:p>
<html:p>Confidence Level: </html:p>
<html:p>genes:</html:p>
<html:p>none</html:p>
<html:p>proteins:</html:p>
<html:p>none</html:p>
<html:p>citations:</html:p>
<html:p>none</html:p>
<html:p>GENE ASSOCIATION: </html:p>
</notes>
<listOfReactants>
<speciesReference species="M_akg_e" stoichiometry="1"/>
</listOfReactants>
<listOfProducts>
<speciesReference species="M_akg_b" stoichiometry="1"/>
</listOfProducts>
<kineticLaw>
<math xmlns="http://www.w3.org/1998/Math/MathML">
<ci>FLUX_VALUE</ci>
</math>
<listOfParameters>
<parameter id="LOWER_BOUND" value="0" units="mmol_per_gDW_per_hr"/>
<parameter id="UPPER_BOUND" value="0" units="mmol_per_gDW_per_hr"/>
<parameter id="OBJECTIVE_COEFFICIENT" value="0" />
<parameter id="FLUX_VALUE" value="0" units="mmol_per_gDW_per_hr"/>
</listOfParameters>
</kineticLaw>
</reaction>
<reaction id="R_EX_ala_L_LPAREN_e_RPAREN_" name="L-Alanine exchange" reversible="true">
<notes>
<html:p>Abbreviation: R_EX_ala_L_LPAREN_e_RPAREN_</html:p>
<html:p>Synonyms: _0</html:p>
<html:p>Equation: [e] : ala-L &lt;==&gt;</html:p>
<html:p>Confidence Level: </html:p>
<html:p>genes:</html:p>
<html:p>none</html:p>
<html:p>proteins:</html:p>
<html:p>none</html:p>
<html:p>citations:</html:p>
<html:p>none</html:p>
<html:p>GENE ASSOCIATION: </html:p>
</notes>
<listOfReactants>
<speciesReference species="M_ala_DASH_L_e" stoichiometry="1"/>
</listOfReactants>
<listOfProducts>
<speciesReference species="M_ala_DASH_L_b" stoichiometry="1"/>
</listOfProducts>
<kineticLaw>
<math xmlns="http://www.w3.org/1998/Math/MathML">
<ci>FLUX_VALUE</ci>
</math>
<listOfParameters>
<parameter id="LOWER_BOUND" value="0" units="mmol_per_gDW_per_hr"/>
<parameter id="UPPER_BOUND" value="999999" units="mmol_per_gDW_per_hr"/>
<parameter id="OBJECTIVE_COEFFICIENT" value="0" />
<parameter id="FLUX_VALUE" value="0" units="mmol_per_gDW_per_hr"/>
</listOfParameters>
</kineticLaw>
</reaction>
<reaction id="R_EX_arg_L_LPAREN_e_RPAREN_" name="L-Arginine exchange" reversible="true">
<notes>
<html:p>Abbreviation: R_EX_arg_L_LPAREN_e_RPAREN_</html:p>
<html:p>Synonyms: _0</html:p>
<html:p>Equation: [e] : arg-L &lt;==&gt;</html:p>
<html:p>Confidence Level: </html:p>
<html:p>genes:</html:p>
<html:p>none</html:p>
<html:p>proteins:</html:p>
<html:p>none</html:p>
<html:p>citations:</html:p>
<html:p>none</html:p>
<html:p>GENE ASSOCIATION: </html:p>
</notes>
<listOfReactants>
<speciesReference species="M_arg_DASH_L_e" stoichiometry="1"/>
</listOfReactants>
<listOfProducts>
<speciesReference species="M_arg_DASH_L_b" stoichiometry="1"/>
</listOfProducts>
<kineticLaw>
<math xmlns="http://www.w3.org/1998/Math/MathML">
<ci>FLUX_VALUE</ci>
</math>
<listOfParameters>
<parameter id="LOWER_BOUND" value="0" units="mmol_per_gDW_per_hr"/>
<parameter id="UPPER_BOUND" value="999999" units="mmol_per_gDW_per_hr"/>
<parameter id="OBJECTIVE_COEFFICIENT" value="0" />
<parameter id="FLUX_VALUE" value="0" units="mmol_per_gDW_per_hr"/>
</listOfParameters>
</kineticLaw>
</reaction>
<reaction id="R_EX_asn_L_LPAREN_e_RPAREN_" name="L-Asparagine exchange" reversible="true">
<notes>
<html:p>Abbreviation: R_EX_asn_L_LPAREN_e_RPAREN_</html:p>
<html:p>Synonyms: _0</html:p>
<html:p>Equation: [e] : asn-L &lt;==&gt;</html:p>
<html:p>Confidence Level: </html:p>
<html:p>genes:</html:p>
<html:p>none</html:p>
<html:p>proteins:</html:p>
<html:p>none</html:p>
<html:p>citations:</html:p>
<html:p>none</html:p>
<html:p>GENE ASSOCIATION: </html:p>
</notes>
<listOfReactants>
<speciesReference species="M_asn_DASH_L_e" stoichiometry="1"/>
</listOfReactants>
<listOfProducts>
<speciesReference species="M_asn_DASH_L_b" stoichiometry="1"/>
</listOfProducts>
<kineticLaw>
<math xmlns="http://www.w3.org/1998/Math/MathML">
<ci>FLUX_VALUE</ci>
</math>
<listOfParameters>
<parameter id="LOWER_BOUND" value="-999999" units="mmol_per_gDW_per_hr"/>
<parameter id="UPPER_BOUND" value="999999" units="mmol_per_gDW_per_hr"/>
<parameter id="OBJECTIVE_COEFFICIENT" value="0" />
<parameter id="FLUX_VALUE" value="0" units="mmol_per_gDW_per_hr"/>
</listOfParameters>
</kineticLaw>
</reaction>
<reaction id="R_EX_asp_L_LPAREN_e_RPAREN_" name="L-Aspartate exchange" reversible="true">
<notes>
<html:p>Abbreviation: R_EX_asp_L_LPAREN_e_RPAREN_</html:p>
<html:p>Synonyms: _0</html:p>
<html:p>Equation: [e] : asp-L &lt;==&gt;</html:p>
<html:p>Confidence Level: </html:p>
<html:p>genes:</html:p>
<html:p>none</html:p>
<html:p>proteins:</html:p>
<html:p>none</html:p>
<html:p>citations:</html:p>
<html:p>none</html:p>
<html:p>GENE ASSOCIATION: </html:p>
</notes>
<listOfReactants>
<speciesReference species="M_asp_DASH_L_e" stoichiometry="1"/>
</listOfReactants>
<listOfProducts>
<speciesReference species="M_asp_DASH_L_b" stoichiometry="1"/>
</listOfProducts>
<kineticLaw>
<math xmlns="http://www.w3.org/1998/Math/MathML">
<ci>FLUX_VALUE</ci>
</math>
<listOfParameters>
<parameter id="LOWER_BOUND" value="0" units="mmol_per_gDW_per_hr"/>
<parameter id="UPPER_BOUND" value="999999" units="mmol_per_gDW_per_hr"/>
<parameter id="OBJECTIVE_COEFFICIENT" value="0" />
<parameter id="FLUX_VALUE" value="0" units="mmol_per_gDW_per_hr"/>
</listOfParameters>
</kineticLaw>
</reaction>
<reaction id="R_EX_co2_LPAREN_e_RPAREN_" name="CO2 exchange" reversible="true">
<notes>
<html:p>Abbreviation: R_EX_co2_LPAREN_e_RPAREN_</html:p>
<html:p>Synonyms: _0</html:p>
<html:p>Equation: [e] : co2 &lt;==&gt;</html:p>
<html:p>Confidence Level: </html:p>
<html:p>genes:</html:p>
<html:p>none</html:p>
<html:p>proteins:</html:p>
<html:p>none</html:p>
<html:p>citations:</html:p>
<html:p>none</html:p>
<html:p>GENE ASSOCIATION: </html:p>
</notes>
<listOfReactants>
<speciesReference species="M_co2_e" stoichiometry="1"/>
</listOfReactants>
<listOfProducts>
<speciesReference species="M_co2_b" stoichiometry="1"/>
</listOfProducts>
<kineticLaw>
<math xmlns="http://www.w3.org/1998/Math/MathML">
<ci>FLUX_VALUE</ci>
</math>
<listOfParameters>
<parameter id="LOWER_BOUND" value="-999999" units="mmol_per_gDW_per_hr"/>
<parameter id="UPPER_BOUND" value="999999" units="mmol_per_gDW_per_hr"/>
<parameter id="OBJECTIVE_COEFFICIENT" value="0" />
<parameter id="FLUX_VALUE" value="0" units="mmol_per_gDW_per_hr"/>
</listOfParameters>
</kineticLaw>
</reaction>
<reaction id="R_EX_cys_L_LPAREN_e_RPAREN_" name="L-Cysteine exchange" reversible="true">
<notes>
<html:p>Abbreviation: R_EX_cys_L_LPAREN_e_RPAREN_</html:p>
<html:p>Synonyms: _0</html:p>
<html:p>Equation: [e] : cys-L &lt;==&gt;</html:p>
<html:p>Confidence Level: </html:p>
<html:p>genes:</html:p>
<html:p>none</html:p>
<html:p>proteins:</html:p>
<html:p>none</html:p>
<html:p>citations:</html:p>
<html:p>none</html:p>
<html:p>GENE ASSOCIATION: </html:p>
</notes>
<listOfReactants>
<speciesReference species="M_cys_DASH_L_e" stoichiometry="1"/>
</listOfReactants>
<listOfProducts>
<speciesReference species="M_cys_DASH_L_b" stoichiometry="1"/>
</listOfProducts>
<kineticLaw>
<math xmlns="http://www.w3.org/1998/Math/MathML">
<ci>FLUX_VALUE</ci>
</math>
<listOfParameters>
<parameter id="LOWER_BOUND" value="0" units="mmol_per_gDW_per_hr"/>
<parameter id="UPPER_BOUND" value="999999" units="mmol_per_gDW_per_hr"/>
<parameter id="OBJECTIVE_COEFFICIENT" value="0" />
<parameter id="FLUX_VALUE" value="0" units="mmol_per_gDW_per_hr"/>
</listOfParameters>
</kineticLaw>
</reaction>
<reaction id="R_EX_dhor_S_LPAREN_e_RPAREN_" name="S-Dihydroorotate" reversible="true">
<notes>
<html:p>Abbreviation: R_EX_dhor_S_LPAREN_e_RPAREN_</html:p>
<html:p>Synonyms: _0</html:p>
<html:p>Equation: [e] : dhor-S &lt;==&gt;</html:p>
<html:p>Confidence Level: </html:p>
<html:p>genes:</html:p>
<html:p>none</html:p>
<html:p>proteins:</html:p>
<html:p>none</html:p>
<html:p>citations:</html:p>
<html:p>none</html:p>
<html:p>GENE ASSOCIATION: </html:p>
</notes>
<listOfReactants>
<speciesReference species="M_dhor_DASH_S_e" stoichiometry="1"/>
</listOfReactants>
<listOfProducts>
<speciesReference species="M_dhor_DASH_S_b" stoichiometry="1"/>
</listOfProducts>
<kineticLaw>
<math xmlns="http://www.w3.org/1998/Math/MathML">
<ci>FLUX_VALUE</ci>
</math>
<listOfParameters>
<parameter id="LOWER_BOUND" value="-999999" units="mmol_per_gDW_per_hr"/>
<parameter id="UPPER_BOUND" value="999999" units="mmol_per_gDW_per_hr"/>
<parameter id="OBJECTIVE_COEFFICIENT" value="0" />
<parameter id="FLUX_VALUE" value="0" units="mmol_per_gDW_per_hr"/>
</listOfParameters>
</kineticLaw>
</reaction>
<reaction id="R_EX_fe2_LPAREN_e_RPAREN_" name="Fe2+ exchange" reversible="true">
<notes>
<html:p>Abbreviation: R_EX_fe2_LPAREN_e_RPAREN_</html:p>
<html:p>Synonyms: _0</html:p>
<html:p>Equation: [e] : fe2 &lt;==&gt;</html:p>
<html:p>Confidence Level: </html:p>
<html:p>genes:</html:p>
<html:p>none</html:p>
<html:p>proteins:</html:p>
<html:p>none</html:p>
<html:p>citations:</html:p>
<html:p>none</html:p>
<html:p>GENE ASSOCIATION: </html:p>
</notes>
<listOfReactants>
<speciesReference species="M_fe2_e" stoichiometry="1"/>
</listOfReactants>
<listOfProducts>
<speciesReference species="M_fe2_b" stoichiometry="1"/>
</listOfProducts>
<kineticLaw>
<math xmlns="http://www.w3.org/1998/Math/MathML">
<ci>FLUX_VALUE</ci>
</math>
<listOfParameters>
<parameter id="LOWER_BOUND" value="-999999" units="mmol_per_gDW_per_hr"/>
<parameter id="UPPER_BOUND" value="999999" units="mmol_per_gDW_per_hr"/>
<parameter id="OBJECTIVE_COEFFICIENT" value="0" />
<parameter id="FLUX_VALUE" value="0" units="mmol_per_gDW_per_hr"/>
</listOfParameters>
</kineticLaw>
</reaction>
<reaction id="R_EX_for_LPAREN_e_RPAREN_" name="Formate exchange" reversible="true">
<notes>
<html:p>Abbreviation: R_EX_for_LPAREN_e_RPAREN_</html:p>
<html:p>Synonyms: _0</html:p>
<html:p>Equation: [e] : for &lt;==&gt;</html:p>
<html:p>Confidence Level: </html:p>
<html:p>genes:</html:p>
<html:p>none</html:p>
<html:p>proteins:</html:p>
<html:p>none</html:p>
<html:p>citations:</html:p>
<html:p>none</html:p>
<html:p>GENE ASSOCIATION: </html:p>
</notes>
<listOfReactants>
<speciesReference species="M_for_e" stoichiometry="1"/>
</listOfReactants>
<listOfProducts>
<speciesReference species="M_for_b" stoichiometry="1"/>
</listOfProducts>
<kineticLaw>
<math xmlns="http://www.w3.org/1998/Math/MathML">
<ci>FLUX_VALUE</ci>
</math>
<listOfParameters>
<parameter id="LOWER_BOUND" value="0" units="mmol_per_gDW_per_hr"/>
<parameter id="UPPER_BOUND" value="999999" units="mmol_per_gDW_per_hr"/>
<parameter id="OBJECTIVE_COEFFICIENT" value="0" />
<parameter id="FLUX_VALUE" value="0" units="mmol_per_gDW_per_hr"/>
</listOfParameters>
</kineticLaw>
</reaction>
<reaction id="R_EX_fru_LPAREN_e_RPAREN_" name="D-Fructose exchange" reversible="true">
<notes>
<html:p>Abbreviation: R_EX_fru_LPAREN_e_RPAREN_</html:p>
<html:p>Synonyms: _0</html:p>
<html:p>Equation: [e] : fru &lt;==&gt;</html:p>
<html:p>Confidence Level: </html:p>
<html:p>genes:</html:p>
<html:p>none</html:p>
<html:p>proteins:</html:p>
<html:p>none</html:p>
<html:p>citations:</html:p>
<html:p>none</html:p>
<html:p>GENE ASSOCIATION: </html:p>
</notes>
<listOfReactants>
<speciesReference species="M_fru_e" stoichiometry="1"/>
</listOfReactants>
<listOfProducts>
<speciesReference species="M_fru_b" stoichiometry="1"/>
</listOfProducts>
<kineticLaw>
<math xmlns="http://www.w3.org/1998/Math/MathML">
<ci>FLUX_VALUE</ci>
</math>
<listOfParameters>
<parameter id="LOWER_BOUND" value="0" units="mmol_per_gDW_per_hr"/>
<parameter id="UPPER_BOUND" value="999999" units="mmol_per_gDW_per_hr"/>
<parameter id="OBJECTIVE_COEFFICIENT" value="0" />
<parameter id="FLUX_VALUE" value="0" units="mmol_per_gDW_per_hr"/>
</listOfParameters>
</kineticLaw>
</reaction>
<reaction id="R_EX_fum_LPAREN_e_RPAREN_" name="Fumarate exchange" reversible="true">
<notes>
<html:p>Abbreviation: R_EX_fum_LPAREN_e_RPAREN_</html:p>
<html:p>Synonyms: _0</html:p>
<html:p>Equation: [e] : fum &lt;==&gt;</html:p>
<html:p>Confidence Level: </html:p>
<html:p>genes:</html:p>
<html:p>none</html:p>
<html:p>proteins:</html:p>
<html:p>none</html:p>
<html:p>citations:</html:p>
<html:p>none</html:p>
<html:p>GENE ASSOCIATION: </html:p>
</notes>
<listOfReactants>
<speciesReference species="M_fum_e" stoichiometry="1"/>
</listOfReactants>
<listOfProducts>
<speciesReference species="M_fum_b" stoichiometry="1"/>
</listOfProducts>
<kineticLaw>
<math xmlns="http://www.w3.org/1998/Math/MathML">
<ci>FLUX_VALUE</ci>
</math>
<listOfParameters>
<parameter id="LOWER_BOUND" value="0" units="mmol_per_gDW_per_hr"/>
<parameter id="UPPER_BOUND" value="999999" units="mmol_per_gDW_per_hr"/>
<parameter id="OBJECTIVE_COEFFICIENT" value="0" />
<parameter id="FLUX_VALUE" value="0" units="mmol_per_gDW_per_hr"/>
</listOfParameters>
</kineticLaw>
</reaction>
<reaction id="R_EX_gln_L_LPAREN_e_RPAREN_" name="L-Glutamine exchange" reversible="true">
<notes>
<html:p>Abbreviation: R_EX_gln_L_LPAREN_e_RPAREN_</html:p>
<html:p>Synonyms: _0</html:p>
<html:p>Equation: [e] : gln-L &lt;==&gt;</html:p>
<html:p>Confidence Level: </html:p>
<html:p>genes:</html:p>
<html:p>none</html:p>
<html:p>proteins:</html:p>
<html:p>none</html:p>
<html:p>citations:</html:p>
<html:p>none</html:p>
<html:p>GENE ASSOCIATION: </html:p>
</notes>
<listOfReactants>
<speciesReference species="M_gln_DASH_L_e" stoichiometry="1"/>
</listOfReactants>
<listOfProducts>
<speciesReference species="M_gln_DASH_L_b" stoichiometry="1"/>
</listOfProducts>
<kineticLaw>
<math xmlns="http://www.w3.org/1998/Math/MathML">
<ci>FLUX_VALUE</ci>
</math>
<listOfParameters>
<parameter id="LOWER_BOUND" value="-999999" units="mmol_per_gDW_per_hr"/>
<parameter id="UPPER_BOUND" value="999999" units="mmol_per_gDW_per_hr"/>
<parameter id="OBJECTIVE_COEFFICIENT" value="0" />
<parameter id="FLUX_VALUE" value="0" units="mmol_per_gDW_per_hr"/>
</listOfParameters>
</kineticLaw>
</reaction>
<reaction id="R_EX_glu_L_LPAREN_e_RPAREN_" name="L-Glutamate exchange" reversible="true">
<notes>
<html:p>Abbreviation: R_EX_glu_L_LPAREN_e_RPAREN_</html:p>
<html:p>Synonyms: _0</html:p>
<html:p>Equation: [e] : glu-L &lt;==&gt;</html:p>
<html:p>Confidence Level: </html:p>
<html:p>genes:</html:p>
<html:p>none</html:p>
<html:p>proteins:</html:p>
<html:p>none</html:p>
<html:p>citations:</html:p>
<html:p>none</html:p>
<html:p>GENE ASSOCIATION: </html:p>
</notes>
<listOfReactants>
<speciesReference species="M_glu_DASH_L_e" stoichiometry="1"/>
</listOfReactants>
<listOfProducts>
<speciesReference species="M_glu_DASH_L_b" stoichiometry="1"/>
</listOfProducts>
<kineticLaw>
<math xmlns="http://www.w3.org/1998/Math/MathML">
<ci>FLUX_VALUE</ci>
</math>
<listOfParameters>
<parameter id="LOWER_BOUND" value="0" units="mmol_per_gDW_per_hr"/>
<parameter id="UPPER_BOUND" value="999999" units="mmol_per_gDW_per_hr"/>
<parameter id="OBJECTIVE_COEFFICIENT" value="0" />
<parameter id="FLUX_VALUE" value="0" units="mmol_per_gDW_per_hr"/>
</listOfParameters>
</kineticLaw>
</reaction>
<reaction id="R_EX_gly_LPAREN_e_RPAREN_" name="Glycine exchange" reversible="true">
<notes>
<html:p>Abbreviation: R_EX_gly_LPAREN_e_RPAREN_</html:p>
<html:p>Synonyms: _0</html:p>
<html:p>Equation: [e] : gly &lt;==&gt;</html:p>
<html:p>Confidence Level: </html:p>
<html:p>genes:</html:p>
<html:p>none</html:p>
<html:p>proteins:</html:p>
<html:p>none</html:p>
<html:p>citations:</html:p>
<html:p>none</html:p>
<html:p>GENE ASSOCIATION: </html:p>
</notes>
<listOfReactants>
<speciesReference species="M_gly_e" stoichiometry="1"/>
</listOfReactants>
<listOfProducts>
<speciesReference species="M_gly_b" stoichiometry="1"/>
</listOfProducts>
<kineticLaw>
<math xmlns="http://www.w3.org/1998/Math/MathML">
<ci>FLUX_VALUE</ci>
</math>
<listOfParameters>
<parameter id="LOWER_BOUND" value="-999999" units="mmol_per_gDW_per_hr"/>
<parameter id="UPPER_BOUND" value="999999" units="mmol_per_gDW_per_hr"/>
<parameter id="OBJECTIVE_COEFFICIENT" value="0" />
<parameter id="FLUX_VALUE" value="0" units="mmol_per_gDW_per_hr"/>
</listOfParameters>
</kineticLaw>
</reaction>
<reaction id="R_EX_glyald_LPAREN_e_RPAREN_" name="D-Glyceraldehyde exchange" reversible="true">
<notes>
<html:p>Abbreviation: R_EX_glyald_LPAREN_e_RPAREN_</html:p>
<html:p>Synonyms: _0</html:p>
<html:p>Equation: [e] : glyald &lt;==&gt;</html:p>
<html:p>Confidence Level: </html:p>
<html:p>genes:</html:p>
<html:p>none</html:p>
<html:p>proteins:</html:p>
<html:p>none</html:p>
<html:p>citations:</html:p>
<html:p>none</html:p>
<html:p>GENE ASSOCIATION: </html:p>
</notes>
<listOfReactants>
<speciesReference species="M_glyald_e" stoichiometry="1"/>
</listOfReactants>
<listOfProducts>
<speciesReference species="M_glyald_b" stoichiometry="1"/>
</listOfProducts>
<kineticLaw>
<math xmlns="http://www.w3.org/1998/Math/MathML">
<ci>FLUX_VALUE</ci>
</math>
<listOfParameters>
<parameter id="LOWER_BOUND" value="0" units="mmol_per_gDW_per_hr"/>
<parameter id="UPPER_BOUND" value="999999" units="mmol_per_gDW_per_hr"/>
<parameter id="OBJECTIVE_COEFFICIENT" value="0" />
<parameter id="FLUX_VALUE" value="0" units="mmol_per_gDW_per_hr"/>
</listOfParameters>
</kineticLaw>
</reaction>
<reaction id="R_EX_glyc_LPAREN_e_RPAREN_" name="Glycerol exchange" reversible="true">
<notes>
<html:p>Abbreviation: R_EX_glyc_LPAREN_e_RPAREN_</html:p>
<html:p>Synonyms: _0</html:p>
<html:p>Equation: [e] : glyc &lt;==&gt;</html:p>
<html:p>Confidence Level: </html:p>
<html:p>genes:</html:p>
<html:p>none</html:p>
<html:p>proteins:</html:p>
<html:p>none</html:p>
<html:p>citations:</html:p>
<html:p>none</html:p>
<html:p>GENE ASSOCIATION: </html:p>
</notes>
<listOfReactants>
<speciesReference species="M_glyc_e" stoichiometry="1"/>
</listOfReactants>
<listOfProducts>
<speciesReference species="M_glyc_b" stoichiometry="1"/>
</listOfProducts>
<kineticLaw>
<math xmlns="http://www.w3.org/1998/Math/MathML">
<ci>FLUX_VALUE</ci>
</math>
<listOfParameters>
<parameter id="LOWER_BOUND" value="0" units="mmol_per_gDW_per_hr"/>
<parameter id="UPPER_BOUND" value="999999" units="mmol_per_gDW_per_hr"/>
<parameter id="OBJECTIVE_COEFFICIENT" value="0" />
<parameter id="FLUX_VALUE" value="0" units="mmol_per_gDW_per_hr"/>
</listOfParameters>
</kineticLaw>
</reaction>
<reaction id="R_EX_glyclt_LPAREN_e_RPAREN_" name="Glycolate exchange" reversible="true">
<notes>
<html:p>Abbreviation: R_EX_glyclt_LPAREN_e_RPAREN_</html:p>
<html:p>Synonyms: _0</html:p>
<html:p>Equation: [e] : glyclt &lt;==&gt;</html:p>
<html:p>Confidence Level: </html:p>
<html:p>genes:</html:p>
<html:p>none</html:p>
<html:p>proteins:</html:p>
<html:p>none</html:p>
<html:p>citations:</html:p>
<html:p>none</html:p>
<html:p>GENE ASSOCIATION: </html:p>
</notes>
<listOfReactants>
<speciesReference species="M_glyclt_e" stoichiometry="1"/>
</listOfReactants>
<listOfProducts>
<speciesReference species="M_glyclt_b" stoichiometry="1"/>
</listOfProducts>
<kineticLaw>
<math xmlns="http://www.w3.org/1998/Math/MathML">
<ci>FLUX_VALUE</ci>
</math>
<listOfParameters>
<parameter id="LOWER_BOUND" value="0" units="mmol_per_gDW_per_hr"/>
<parameter id="UPPER_BOUND" value="999999" units="mmol_per_gDW_per_hr"/>
<parameter id="OBJECTIVE_COEFFICIENT" value="0" />
<parameter id="FLUX_VALUE" value="0" units="mmol_per_gDW_per_hr"/>
</listOfParameters>
</kineticLaw>
</reaction>
<reaction id="R_EX_h2o_LPAREN_e_RPAREN_" name="H2O exchange" reversible="true">
<notes>
<html:p>Abbreviation: R_EX_h2o_LPAREN_e_RPAREN_</html:p>
<html:p>Synonyms: _0</html:p>
<html:p>Equation: [e] : h2o &lt;==&gt;</html:p>
<html:p>Confidence Level: </html:p>
<html:p>genes:</html:p>
<html:p>none</html:p>
<html:p>proteins:</html:p>
<html:p>none</html:p>
<html:p>citations:</html:p>
<html:p>none</html:p>
<html:p>GENE ASSOCIATION: </html:p>
</notes>
<listOfReactants>
<speciesReference species="M_h2o_e" stoichiometry="1"/>
</listOfReactants>
<listOfProducts>
<speciesReference species="M_h2o_b" stoichiometry="1"/>
</listOfProducts>
<kineticLaw>
<math xmlns="http://www.w3.org/1998/Math/MathML">
<ci>FLUX_VALUE</ci>
</math>
<listOfParameters>
<parameter id="LOWER_BOUND" value="-999999" units="mmol_per_gDW_per_hr"/>
<parameter id="UPPER_BOUND" value="999999" units="mmol_per_gDW_per_hr"/>
<parameter id="OBJECTIVE_COEFFICIENT" value="0" />
<parameter id="FLUX_VALUE" value="0" units="mmol_per_gDW_per_hr"/>
</listOfParameters>
</kineticLaw>
</reaction>
<reaction id="R_EX_h_LPAREN_e_RPAREN_" name="H+ exchange" reversible="true">
<notes>
<html:p>Abbreviation: R_EX_h_LPAREN_e_RPAREN_</html:p>
<html:p>Synonyms: _0</html:p>
<html:p>Equation: [e] : h &lt;==&gt;</html:p>
<html:p>Confidence Level: </html:p>
<html:p>genes:</html:p>
<html:p>none</html:p>
<html:p>proteins:</html:p>
<html:p>none</html:p>
<html:p>citations:</html:p>
<html:p>none</html:p>
<html:p>GENE ASSOCIATION: </html:p>
</notes>
<listOfReactants>
<speciesReference species="M_h_e" stoichiometry="1"/>
</listOfReactants>
<listOfProducts>
<speciesReference species="M_h_b" stoichiometry="1"/>
</listOfProducts>
<kineticLaw>
<math xmlns="http://www.w3.org/1998/Math/MathML">
<ci>FLUX_VALUE</ci>
</math>
<listOfParameters>
<parameter id="LOWER_BOUND" value="-999999" units="mmol_per_gDW_per_hr"/>
<parameter id="UPPER_BOUND" value="999999" units="mmol_per_gDW_per_hr"/>
<parameter id="OBJECTIVE_COEFFICIENT" value="0" />
<parameter id="FLUX_VALUE" value="0" units="mmol_per_gDW_per_hr"/>
</listOfParameters>
</kineticLaw>
</reaction>
<reaction id="R_EX_his_L_LPAREN_e_RPAREN_" name="L-Histidine exchange" reversible="true">
<notes>
<html:p>Abbreviation: R_EX_his_L_LPAREN_e_RPAREN_</html:p>
<html:p>Synonyms: _0</html:p>
<html:p>Equation: [e] : his-L &lt;==&gt;</html:p>
<html:p>Confidence Level: </html:p>
<html:p>genes:</html:p>
<html:p>none</html:p>
<html:p>proteins:</html:p>
<html:p>none</html:p>
<html:p>citations:</html:p>
<html:p>none</html:p>
<html:p>GENE ASSOCIATION: </html:p>
</notes>
<listOfReactants>
<speciesReference species="M_his_DASH_L_e" stoichiometry="1"/>
</listOfReactants>
<listOfProducts>
<speciesReference species="M_his_DASH_L_b" stoichiometry="1"/>
</listOfProducts>
<kineticLaw>
<math xmlns="http://www.w3.org/1998/Math/MathML">
<ci>FLUX_VALUE</ci>
</math>
<listOfParameters>
<parameter id="LOWER_BOUND" value="0" units="mmol_per_gDW_per_hr"/>
<parameter id="UPPER_BOUND" value="999999" units="mmol_per_gDW_per_hr"/>
<parameter id="OBJECTIVE_COEFFICIENT" value="0" />
<parameter id="FLUX_VALUE" value="0" units="mmol_per_gDW_per_hr"/>
</listOfParameters>
</kineticLaw>
</reaction>
<reaction id="R_EX_ile_L_LPAREN_e_RPAREN_" name="L-Isoleucine exchange" reversible="true">
<notes>
<html:p>Abbreviation: R_EX_ile_L_LPAREN_e_RPAREN_</html:p>
<html:p>Synonyms: _0</html:p>
<html:p>Equation: [e] : ile-L &lt;==&gt;</html:p>
<html:p>Confidence Level: </html:p>
<html:p>genes:</html:p>
<html:p>none</html:p>
<html:p>proteins:</html:p>
<html:p>none</html:p>
<html:p>citations:</html:p>
<html:p>none</html:p>
<html:p>GENE ASSOCIATION: </html:p>
</notes>
<listOfReactants>
<speciesReference species="M_ile_DASH_L_e" stoichiometry="1"/>
</listOfReactants>
<listOfProducts>
<speciesReference species="M_ile_DASH_L_b" stoichiometry="1"/>
</listOfProducts>
<kineticLaw>
<math xmlns="http://www.w3.org/1998/Math/MathML">
<ci>FLUX_VALUE</ci>
</math>
<listOfParameters>
<parameter id="LOWER_BOUND" value="0" units="mmol_per_gDW_per_hr"/>
<parameter id="UPPER_BOUND" value="999999" units="mmol_per_gDW_per_hr"/>
<parameter id="OBJECTIVE_COEFFICIENT" value="0" />
<parameter id="FLUX_VALUE" value="0" units="mmol_per_gDW_per_hr"/>
</listOfParameters>
</kineticLaw>
</reaction>
<reaction id="R_EX_k_LPAREN_e_RPAREN_" name="K+ exchange" reversible="true">
<notes>
<html:p>Abbreviation: R_EX_k_LPAREN_e_RPAREN_</html:p>
<html:p>Synonyms: _0</html:p>
<html:p>Equation: [e] : k &lt;==&gt;</html:p>
<html:p>Confidence Level: </html:p>
<html:p>genes:</html:p>
<html:p>none</html:p>
<html:p>proteins:</html:p>
<html:p>none</html:p>
<html:p>citations:</html:p>
<html:p>none</html:p>
<html:p>GENE ASSOCIATION: </html:p>
</notes>
<listOfReactants>
<speciesReference species="M_k_e" stoichiometry="1"/>
</listOfReactants>
<listOfProducts>
<speciesReference species="M_k_b" stoichiometry="1"/>
</listOfProducts>
<kineticLaw>
<math xmlns="http://www.w3.org/1998/Math/MathML">
<ci>FLUX_VALUE</ci>
</math>
<listOfParameters>
<parameter id="LOWER_BOUND" value="-999999" units="mmol_per_gDW_per_hr"/>
<parameter id="UPPER_BOUND" value="999999" units="mmol_per_gDW_per_hr"/>
<parameter id="OBJECTIVE_COEFFICIENT" value="0" />
<parameter id="FLUX_VALUE" value="0" units="mmol_per_gDW_per_hr"/>
</listOfParameters>
</kineticLaw>
</reaction>
<reaction id="R_EX_leu_L_LPAREN_e_RPAREN_" name="L-Leucine exchange" reversible="true">
<notes>
<html:p>Abbreviation: R_EX_leu_L_LPAREN_e_RPAREN_</html:p>
<html:p>Synonyms: _0</html:p>
<html:p>Equation: [e] : leu-L &lt;==&gt;</html:p>
<html:p>Confidence Level: </html:p>
<html:p>genes:</html:p>
<html:p>none</html:p>
<html:p>proteins:</html:p>
<html:p>none</html:p>
<html:p>citations:</html:p>
<html:p>none</html:p>
<html:p>GENE ASSOCIATION: </html:p>
</notes>
<listOfReactants>
<speciesReference species="M_leu_DASH_L_e" stoichiometry="1"/>
</listOfReactants>
<listOfProducts>
<speciesReference species="M_leu_DASH_L_b" stoichiometry="1"/>
</listOfProducts>
<kineticLaw>
<math xmlns="http://www.w3.org/1998/Math/MathML">
<ci>FLUX_VALUE</ci>
</math>
<listOfParameters>
<parameter id="LOWER_BOUND" value="0" units="mmol_per_gDW_per_hr"/>
<parameter id="UPPER_BOUND" value="999999" units="mmol_per_gDW_per_hr"/>
<parameter id="OBJECTIVE_COEFFICIENT" value="0" />
<parameter id="FLUX_VALUE" value="0" units="mmol_per_gDW_per_hr"/>
</listOfParameters>
</kineticLaw>
</reaction>
<reaction id="R_EX_lys_L_LPAREN_e_RPAREN_" name="L-Lysine exchange" reversible="true">
<notes>
<html:p>Abbreviation: R_EX_lys_L_LPAREN_e_RPAREN_</html:p>
<html:p>Synonyms: _0</html:p>
<html:p>Equation: [e] : lys-L &lt;==&gt;</html:p>
<html:p>Confidence Level: </html:p>
<html:p>genes:</html:p>
<html:p>none</html:p>
<html:p>proteins:</html:p>
<html:p>none</html:p>
<html:p>citations:</html:p>
<html:p>none</html:p>
<html:p>GENE ASSOCIATION: </html:p>
</notes>
<listOfReactants>
<speciesReference species="M_lys_DASH_L_e" stoichiometry="1"/>
</listOfReactants>
<listOfProducts>
<speciesReference species="M_lys_DASH_L_b" stoichiometry="1"/>
</listOfProducts>
<kineticLaw>
<math xmlns="http://www.w3.org/1998/Math/MathML">
<ci>FLUX_VALUE</ci>
</math>
<listOfParameters>
<parameter id="LOWER_BOUND" value="0" units="mmol_per_gDW_per_hr"/>
<parameter id="UPPER_BOUND" value="999999" units="mmol_per_gDW_per_hr"/>
<parameter id="OBJECTIVE_COEFFICIENT" value="0" />
<parameter id="FLUX_VALUE" value="0" units="mmol_per_gDW_per_hr"/>
</listOfParameters>
</kineticLaw>
</reaction>
<reaction id="R_EX_mal_L_LPAREN_e_RPAREN_" name="L-Malate exchange" reversible="true">
<notes>
<html:p>Abbreviation: R_EX_mal_L_LPAREN_e_RPAREN_</html:p>
<html:p>Synonyms: _0</html:p>
<html:p>Equation: [e] : mal-L &lt;==&gt;</html:p>
<html:p>Confidence Level: </html:p>
<html:p>genes:</html:p>
<html:p>none</html:p>
<html:p>proteins:</html:p>
<html:p>none</html:p>
<html:p>citations:</html:p>
<html:p>none</html:p>
<html:p>GENE ASSOCIATION: </html:p>
</notes>
<listOfReactants>
<speciesReference species="M_mal_DASH_L_e" stoichiometry="1"/>
</listOfReactants>
<listOfProducts>
<speciesReference species="M_mal_DASH_L_b" stoichiometry="1"/>
</listOfProducts>
<kineticLaw>
<math xmlns="http://www.w3.org/1998/Math/MathML">
<ci>FLUX_VALUE</ci>
</math>
<listOfParameters>
<parameter id="LOWER_BOUND" value="0" units="mmol_per_gDW_per_hr"/>
<parameter id="UPPER_BOUND" value="999999" units="mmol_per_gDW_per_hr"/>
<parameter id="OBJECTIVE_COEFFICIENT" value="0" />
<parameter id="FLUX_VALUE" value="0" units="mmol_per_gDW_per_hr"/>
</listOfParameters>
</kineticLaw>
</reaction>
<reaction id="R_EX_met_L_LPAREN_e_RPAREN_" name="L-Methionine exchange" reversible="true">
<notes>
<html:p>Abbreviation: R_EX_met_L_LPAREN_e_RPAREN_</html:p>
<html:p>Synonyms: _0</html:p>
<html:p>Equation: [e] : met-L &lt;==&gt;</html:p>
<html:p>Confidence Level: </html:p>
<html:p>genes:</html:p>
<html:p>none</html:p>
<html:p>proteins:</html:p>
<html:p>none</html:p>
<html:p>citations:</html:p>
<html:p>none</html:p>
<html:p>GENE ASSOCIATION: </html:p>
</notes>
<listOfReactants>
<speciesReference species="M_met_DASH_L_e" stoichiometry="1"/>
</listOfReactants>
<listOfProducts>
<speciesReference species="M_met_DASH_L_b" stoichiometry="1"/>
</listOfProducts>
<kineticLaw>
<math xmlns="http://www.w3.org/1998/Math/MathML">
<ci>FLUX_VALUE</ci>
</math>
<listOfParameters>
<parameter id="LOWER_BOUND" value="0" units="mmol_per_gDW_per_hr"/>
<parameter id="UPPER_BOUND" value="999999" units="mmol_per_gDW_per_hr"/>
<parameter id="OBJECTIVE_COEFFICIENT" value="0" />
<parameter id="FLUX_VALUE" value="0" units="mmol_per_gDW_per_hr"/>
</listOfParameters>
</kineticLaw>
</reaction>
<reaction id="R_EX_na1_LPAREN_e_RPAREN_" name="Sodium exchange" reversible="true">
<notes>
<html:p>Abbreviation: R_EX_na1_LPAREN_e_RPAREN_</html:p>
<html:p>Synonyms: _0</html:p>
<html:p>Equation: [e] : na1 &lt;==&gt;</html:p>
<html:p>Confidence Level: </html:p>
<html:p>genes:</html:p>
<html:p>none</html:p>
<html:p>proteins:</html:p>
<html:p>none</html:p>
<html:p>citations:</html:p>
<html:p>none</html:p>
<html:p>GENE ASSOCIATION: </html:p>
</notes>
<listOfReactants>
<speciesReference species="M_na1_e" stoichiometry="1"/>
</listOfReactants>
<listOfProducts>
<speciesReference species="M_na1_b" stoichiometry="1"/>
</listOfProducts>
<kineticLaw>
<math xmlns="http://www.w3.org/1998/Math/MathML">
<ci>FLUX_VALUE</ci>
</math>
<listOfParameters>
<parameter id="LOWER_BOUND" value="-999999" units="mmol_per_gDW_per_hr"/>
<parameter id="UPPER_BOUND" value="999999" units="mmol_per_gDW_per_hr"/>
<parameter id="OBJECTIVE_COEFFICIENT" value="0" />
<parameter id="FLUX_VALUE" value="0" units="mmol_per_gDW_per_hr"/>
</listOfParameters>
</kineticLaw>
</reaction>
<reaction id="R_EX_nac_LPAREN_e_RPAREN_" name="Nicotinate exchange" reversible="true">
<notes>
<html:p>Abbreviation: R_EX_nac_LPAREN_e_RPAREN_</html:p>
<html:p>Synonyms: _0</html:p>
<html:p>Equation: [e] : nac &lt;==&gt;</html:p>
<html:p>Confidence Level: </html:p>
<html:p>genes:</html:p>
<html:p>none</html:p>
<html:p>proteins:</html:p>
<html:p>none</html:p>
<html:p>citations:</html:p>
<html:p>none</html:p>
<html:p>GENE ASSOCIATION: </html:p>
</notes>
<listOfReactants>
<speciesReference species="M_nac_e" stoichiometry="1"/>
</listOfReactants>
<listOfProducts>
<speciesReference species="M_nac_b" stoichiometry="1"/>
</listOfProducts>
<kineticLaw>
<math xmlns="http://www.w3.org/1998/Math/MathML">
<ci>FLUX_VALUE</ci>
</math>
<listOfParameters>
<parameter id="LOWER_BOUND" value="-999999" units="mmol_per_gDW_per_hr"/>
<parameter id="UPPER_BOUND" value="999999" units="mmol_per_gDW_per_hr"/>
<parameter id="OBJECTIVE_COEFFICIENT" value="0" />
<parameter id="FLUX_VALUE" value="0" units="mmol_per_gDW_per_hr"/>
</listOfParameters>
</kineticLaw>
</reaction>
<reaction id="R_EX_nh4_LPAREN_e_RPAREN_" name="Ammonia exchange" reversible="true">
<notes>
<html:p>Abbreviation: R_EX_nh4_LPAREN_e_RPAREN_</html:p>
<html:p>Synonyms: _0</html:p>
<html:p>Equation: [e] : nh4 &lt;==&gt;</html:p>
<html:p>Confidence Level: </html:p>
<html:p>genes:</html:p>
<html:p>none</html:p>
<html:p>proteins:</html:p>
<html:p>none</html:p>
<html:p>citations:</html:p>
<html:p>none</html:p>
<html:p>GENE ASSOCIATION: </html:p>
</notes>
<listOfReactants>
<speciesReference species="M_nh4_e" stoichiometry="1"/>
</listOfReactants>
<listOfProducts>
<speciesReference species="M_nh4_b" stoichiometry="1"/>
</listOfProducts>
<kineticLaw>
<math xmlns="http://www.w3.org/1998/Math/MathML">
<ci>FLUX_VALUE</ci>
</math>
<listOfParameters>
<parameter id="LOWER_BOUND" value="0" units="mmol_per_gDW_per_hr"/>
<parameter id="UPPER_BOUND" value="999999" units="mmol_per_gDW_per_hr"/>
<parameter id="OBJECTIVE_COEFFICIENT" value="0" />
<parameter id="FLUX_VALUE" value="0" units="mmol_per_gDW_per_hr"/>
</listOfParameters>
</kineticLaw>
</reaction>
<reaction id="R_EX_o2_LPAREN_e_RPAREN_" name="O2 exchange" reversible="true">
<notes>
<html:p>Abbreviation: R_EX_o2_LPAREN_e_RPAREN_</html:p>
<html:p>Synonyms: _0</html:p>
<html:p>Equation: [e] : o2 &lt;==&gt;</html:p>
<html:p>Confidence Level: </html:p>
<html:p>genes:</html:p>
<html:p>none</html:p>
<html:p>proteins:</html:p>
<html:p>none</html:p>
<html:p>citations:</html:p>
<html:p>none</html:p>
<html:p>GENE ASSOCIATION: </html:p>
</notes>
<listOfReactants>
<speciesReference species="M_o2_e" stoichiometry="1"/>
</listOfReactants>
<listOfProducts>
<speciesReference species="M_o2_b" stoichiometry="1"/>
</listOfProducts>
<kineticLaw>
<math xmlns="http://www.w3.org/1998/Math/MathML">
<ci>FLUX_VALUE</ci>
</math>
<listOfParameters>
<parameter id="LOWER_BOUND" value="-999999" units="mmol_per_gDW_per_hr"/>
<parameter id="UPPER_BOUND" value="0" units="mmol_per_gDW_per_hr"/>
<parameter id="OBJECTIVE_COEFFICIENT" value="0" />
<parameter id="FLUX_VALUE" value="0" units="mmol_per_gDW_per_hr"/>
</listOfParameters>
</kineticLaw>
</reaction>
<reaction id="R_EX_phe_L_LPAREN_e_RPAREN_" name="L-Phenylalanine exchange" reversible="true">
<notes>
<html:p>Abbreviation: R_EX_phe_L_LPAREN_e_RPAREN_</html:p>
<html:p>Synonyms: _0</html:p>
<html:p>Equation: [e] : phe-L &lt;==&gt;</html:p>
<html:p>Confidence Level: </html:p>
<html:p>genes:</html:p>
<html:p>none</html:p>
<html:p>proteins:</html:p>
<html:p>none</html:p>
<html:p>citations:</html:p>
<html:p>none</html:p>
<html:p>GENE ASSOCIATION: </html:p>
</notes>
<listOfReactants>
<speciesReference species="M_phe_DASH_L_e" stoichiometry="1"/>
</listOfReactants>
<listOfProducts>
<speciesReference species="M_phe_DASH_L_b" stoichiometry="1"/>
</listOfProducts>
<kineticLaw>
<math xmlns="http://www.w3.org/1998/Math/MathML">
<ci>FLUX_VALUE</ci>
</math>
<listOfParameters>
<parameter id="LOWER_BOUND" value="0" units="mmol_per_gDW_per_hr"/>
<parameter id="UPPER_BOUND" value="999999" units="mmol_per_gDW_per_hr"/>
<parameter id="OBJECTIVE_COEFFICIENT" value="0" />
<parameter id="FLUX_VALUE" value="0" units="mmol_per_gDW_per_hr"/>
</listOfParameters>
</kineticLaw>
</reaction>
<reaction id="R_EX_pi_LPAREN_e_RPAREN_" name="Phosphate exchange" reversible="true">
<notes>
<html:p>Abbreviation: R_EX_pi_LPAREN_e_RPAREN_</html:p>
<html:p>Synonyms: _0</html:p>
<html:p>Equation: [e] : pi &lt;==&gt;</html:p>
<html:p>Confidence Level: </html:p>
<html:p>genes:</html:p>
<html:p>none</html:p>
<html:p>proteins:</html:p>
<html:p>none</html:p>
<html:p>citations:</html:p>
<html:p>none</html:p>
<html:p>GENE ASSOCIATION: </html:p>
</notes>
<listOfReactants>
<speciesReference species="M_pi_e" stoichiometry="1"/>
</listOfReactants>
<listOfProducts>
<speciesReference species="M_pi_b" stoichiometry="1"/>
</listOfProducts>
<kineticLaw>
<math xmlns="http://www.w3.org/1998/Math/MathML">
<ci>FLUX_VALUE</ci>
</math>
<listOfParameters>
<parameter id="LOWER_BOUND" value="-999999" units="mmol_per_gDW_per_hr"/>
<parameter id="UPPER_BOUND" value="999999" units="mmol_per_gDW_per_hr"/>
<parameter id="OBJECTIVE_COEFFICIENT" value="0" />
<parameter id="FLUX_VALUE" value="0" units="mmol_per_gDW_per_hr"/>
</listOfParameters>
</kineticLaw>
</reaction>
<reaction id="R_EX_pnto_R_LPAREN_e_RPAREN_" name="(R)-Pantothenate exchange" reversible="true">
<notes>
<html:p>Abbreviation: R_EX_pnto_R_LPAREN_e_RPAREN_</html:p>
<html:p>Synonyms: _0</html:p>
<html:p>Equation: [e] : pnto-R &lt;==&gt;</html:p>
<html:p>Confidence Level: </html:p>
<html:p>genes:</html:p>
<html:p>none</html:p>
<html:p>proteins:</html:p>
<html:p>none</html:p>
<html:p>citations:</html:p>
<html:p>none</html:p>
<html:p>GENE ASSOCIATION: </html:p>
</notes>
<listOfReactants>
<speciesReference species="M_pnto_DASH_R_e" stoichiometry="1"/>
</listOfReactants>
<listOfProducts>
<speciesReference species="M_pnto_DASH_R_b" stoichiometry="1"/>
</listOfProducts>
<kineticLaw>
<math xmlns="http://www.w3.org/1998/Math/MathML">
<ci>FLUX_VALUE</ci>
</math>
<listOfParameters>
<parameter id="LOWER_BOUND" value="-999999" units="mmol_per_gDW_per_hr"/>
<parameter id="UPPER_BOUND" value="999999" units="mmol_per_gDW_per_hr"/>
<parameter id="OBJECTIVE_COEFFICIENT" value="0" />
<parameter id="FLUX_VALUE" value="0" units="mmol_per_gDW_per_hr"/>
</listOfParameters>
</kineticLaw>
</reaction>
<reaction id="R_EX_ppbng_LPAREN_e_RPAREN_" name="Porphobilinogen exchange" reversible="true">
<notes>
<html:p>Abbreviation: R_EX_ppbng_LPAREN_e_RPAREN_</html:p>
<html:p>Synonyms: _0</html:p>
<html:p>Equation: [e] : ppbng &lt;==&gt;</html:p>
<html:p>Confidence Level: </html:p>
<html:p>genes:</html:p>
<html:p>none</html:p>
<html:p>proteins:</html:p>
<html:p>none</html:p>
<html:p>citations:</html:p>
<html:p>none</html:p>
<html:p>GENE ASSOCIATION: </html:p>
</notes>
<listOfReactants>
<speciesReference species="M_ppbng_e" stoichiometry="1"/>
</listOfReactants>
<listOfProducts>
<speciesReference species="M_ppbng_b" stoichiometry="1"/>
</listOfProducts>
<kineticLaw>
<math xmlns="http://www.w3.org/1998/Math/MathML">
<ci>FLUX_VALUE</ci>
</math>
<listOfParameters>
<parameter id="LOWER_BOUND" value="-999999" units="mmol_per_gDW_per_hr"/>
<parameter id="UPPER_BOUND" value="999999" units="mmol_per_gDW_per_hr"/>
<parameter id="OBJECTIVE_COEFFICIENT" value="0" />
<parameter id="FLUX_VALUE" value="0" units="mmol_per_gDW_per_hr"/>
</listOfParameters>
</kineticLaw>
</reaction>
<reaction id="R_EX_pro_L_LPAREN_e_RPAREN_" name="L-Proline exchange" reversible="true">
<notes>
<html:p>Abbreviation: R_EX_pro_L_LPAREN_e_RPAREN_</html:p>
<html:p>Synonyms: _0</html:p>
<html:p>Equation: [e] : pro-L &lt;==&gt;</html:p>
<html:p>Confidence Level: </html:p>
<html:p>genes:</html:p>
<html:p>none</html:p>
<html:p>proteins:</html:p>
<html:p>none</html:p>
<html:p>citations:</html:p>
<html:p>none</html:p>
<html:p>GENE ASSOCIATION: </html:p>
</notes>
<listOfReactants>
<speciesReference species="M_pro_DASH_L_e" stoichiometry="1"/>
</listOfReactants>
<listOfProducts>
<speciesReference species="M_pro_DASH_L_b" stoichiometry="1"/>
</listOfProducts>
<kineticLaw>
<math xmlns="http://www.w3.org/1998/Math/MathML">
<ci>FLUX_VALUE</ci>
</math>
<listOfParameters>
<parameter id="LOWER_BOUND" value="-999999" units="mmol_per_gDW_per_hr"/>
<parameter id="UPPER_BOUND" value="999999" units="mmol_per_gDW_per_hr"/>
<parameter id="OBJECTIVE_COEFFICIENT" value="0" />
<parameter id="FLUX_VALUE" value="0" units="mmol_per_gDW_per_hr"/>
</listOfParameters>
</kineticLaw>
</reaction>
<reaction id="R_EX_pyr_LPAREN_e_RPAREN_" name="Pyruvate exchange" reversible="true">
<notes>
<html:p>Abbreviation: R_EX_pyr_LPAREN_e_RPAREN_</html:p>
<html:p>Synonyms: _0</html:p>
<html:p>Equation: [e] : pyr &lt;==&gt;</html:p>
<html:p>Confidence Level: </html:p>
<html:p>genes:</html:p>
<html:p>none</html:p>
<html:p>proteins:</html:p>
<html:p>none</html:p>
<html:p>citations:</html:p>
<html:p>none</html:p>
<html:p>GENE ASSOCIATION: </html:p>
</notes>
<listOfReactants>
<speciesReference species="M_pyr_e" stoichiometry="1"/>
</listOfReactants>
<listOfProducts>
<speciesReference species="M_pyr_b" stoichiometry="1"/>
</listOfProducts>
<kineticLaw>
<math xmlns="http://www.w3.org/1998/Math/MathML">
<ci>FLUX_VALUE</ci>
</math>
<listOfParameters>
<parameter id="LOWER_BOUND" value="0" units="mmol_per_gDW_per_hr"/>
<parameter id="UPPER_BOUND" value="999999" units="mmol_per_gDW_per_hr"/>
<parameter id="OBJECTIVE_COEFFICIENT" value="0" />
<parameter id="FLUX_VALUE" value="0" units="mmol_per_gDW_per_hr"/>
</listOfParameters>
</kineticLaw>
</reaction>
<reaction id="R_EX_ser_L_LPAREN_e_RPAREN_" name="L-Serine exchange" reversible="true">
<notes>
<html:p>Abbreviation: R_EX_ser_L_LPAREN_e_RPAREN_</html:p>
<html:p>Synonyms: _0</html:p>
<html:p>Equation: [e] : ser-L &lt;==&gt;</html:p>
<html:p>Confidence Level: </html:p>
<html:p>genes:</html:p>
<html:p>none</html:p>
<html:p>proteins:</html:p>
<html:p>none</html:p>
<html:p>citations:</html:p>
<html:p>none</html:p>
<html:p>GENE ASSOCIATION: </html:p>
</notes>
<listOfReactants>
<speciesReference species="M_ser_DASH_L_e" stoichiometry="1"/>
</listOfReactants>
<listOfProducts>
<speciesReference species="M_ser_DASH_L_b" stoichiometry="1"/>
</listOfProducts>
<kineticLaw>
<math xmlns="http://www.w3.org/1998/Math/MathML">
<ci>FLUX_VALUE</ci>
</math>
<listOfParameters>
<parameter id="LOWER_BOUND" value="0" units="mmol_per_gDW_per_hr"/>
<parameter id="UPPER_BOUND" value="999999" units="mmol_per_gDW_per_hr"/>
<parameter id="OBJECTIVE_COEFFICIENT" value="0" />
<parameter id="FLUX_VALUE" value="0" units="mmol_per_gDW_per_hr"/>
</listOfParameters>
</kineticLaw>
</reaction>
<reaction id="R_EX_so4_LPAREN_e_RPAREN_" name="Sulfate exchange" reversible="true">
<notes>
<html:p>Abbreviation: R_EX_so4_LPAREN_e_RPAREN_</html:p>
<html:p>Synonyms: _0</html:p>
<html:p>Equation: [e] : so4 &lt;==&gt;</html:p>
<html:p>Confidence Level: </html:p>
<html:p>genes:</html:p>
<html:p>none</html:p>
<html:p>proteins:</html:p>
<html:p>none</html:p>
<html:p>citations:</html:p>
<html:p>none</html:p>
<html:p>GENE ASSOCIATION: </html:p>
</notes>
<listOfReactants>
<speciesReference species="M_so4_e" stoichiometry="1"/>
</listOfReactants>
<listOfProducts>
<speciesReference species="M_so4_b" stoichiometry="1"/>
</listOfProducts>
<kineticLaw>
<math xmlns="http://www.w3.org/1998/Math/MathML">
<ci>FLUX_VALUE</ci>
</math>
<listOfParameters>
<parameter id="LOWER_BOUND" value="-999999" units="mmol_per_gDW_per_hr"/>
<parameter id="UPPER_BOUND" value="999999" units="mmol_per_gDW_per_hr"/>
<parameter id="OBJECTIVE_COEFFICIENT" value="0" />
<parameter id="FLUX_VALUE" value="0" units="mmol_per_gDW_per_hr"/>
</listOfParameters>
</kineticLaw>
</reaction>
<reaction id="R_EX_succ_LPAREN_e_RPAREN_" name="Succinate exchange" reversible="true">
<notes>
<html:p>Abbreviation: R_EX_succ_LPAREN_e_RPAREN_</html:p>
<html:p>Synonyms: _0</html:p>
<html:p>Equation: [e] : succ &lt;==&gt;</html:p>
<html:p>Confidence Level: </html:p>
<html:p>genes:</html:p>
<html:p>none</html:p>
<html:p>proteins:</html:p>
<html:p>none</html:p>
<html:p>citations:</html:p>
<html:p>none</html:p>
<html:p>GENE ASSOCIATION: </html:p>
</notes>
<listOfReactants>
<speciesReference species="M_succ_e" stoichiometry="1"/>
</listOfReactants>
<listOfProducts>
<speciesReference species="M_succ_b" stoichiometry="1"/>
</listOfProducts>
<kineticLaw>
<math xmlns="http://www.w3.org/1998/Math/MathML">
<ci>FLUX_VALUE</ci>
</math>
<listOfParameters>
<parameter id="LOWER_BOUND" value="0" units="mmol_per_gDW_per_hr"/>
<parameter id="UPPER_BOUND" value="999999" units="mmol_per_gDW_per_hr"/>
<parameter id="OBJECTIVE_COEFFICIENT" value="0" />
<parameter id="FLUX_VALUE" value="0" units="mmol_per_gDW_per_hr"/>
</listOfParameters>
</kineticLaw>
</reaction>
<reaction id="R_EX_thm_LPAREN_e_RPAREN_" name="Thiamin exchange" reversible="true">
<notes>
<html:p>Abbreviation: R_EX_thm_LPAREN_e_RPAREN_</html:p>
<html:p>Synonyms: _0</html:p>
<html:p>Equation: [e] : thm &lt;==&gt;</html:p>
<html:p>Confidence Level: </html:p>
<html:p>genes:</html:p>
<html:p>none</html:p>
<html:p>proteins:</html:p>
<html:p>none</html:p>
<html:p>citations:</html:p>
<html:p>none</html:p>
<html:p>GENE ASSOCIATION: </html:p>
</notes>
<listOfReactants>
<speciesReference species="M_thm_e" stoichiometry="1"/>
</listOfReactants>
<listOfProducts>
<speciesReference species="M_thm_b" stoichiometry="1"/>
</listOfProducts>
<kineticLaw>
<math xmlns="http://www.w3.org/1998/Math/MathML">
<ci>FLUX_VALUE</ci>
</math>
<listOfParameters>
<parameter id="LOWER_BOUND" value="-999999" units="mmol_per_gDW_per_hr"/>
<parameter id="UPPER_BOUND" value="999999" units="mmol_per_gDW_per_hr"/>
<parameter id="OBJECTIVE_COEFFICIENT" value="0" />
<parameter id="FLUX_VALUE" value="0" units="mmol_per_gDW_per_hr"/>
</listOfParameters>
</kineticLaw>
</reaction>
<reaction id="R_EX_thr_L_LPAREN_e_RPAREN_" name="L-Threonine exchange" reversible="true">
<notes>
<html:p>Abbreviation: R_EX_thr_L_LPAREN_e_RPAREN_</html:p>
<html:p>Synonyms: _0</html:p>
<html:p>Equation: [e] : thr-L &lt;==&gt;</html:p>
<html:p>Confidence Level: </html:p>
<html:p>genes:</html:p>
<html:p>none</html:p>
<html:p>proteins:</html:p>
<html:p>none</html:p>
<html:p>citations:</html:p>
<html:p>none</html:p>
<html:p>GENE ASSOCIATION: </html:p>
</notes>
<listOfReactants>
<speciesReference species="M_thr_DASH_L_e" stoichiometry="1"/>
</listOfReactants>
<listOfProducts>
<speciesReference species="M_thr_DASH_L_b" stoichiometry="1"/>
</listOfProducts>
<kineticLaw>
<math xmlns="http://www.w3.org/1998/Math/MathML">
<ci>FLUX_VALUE</ci>
</math>
<listOfParameters>
<parameter id="LOWER_BOUND" value="0" units="mmol_per_gDW_per_hr"/>
<parameter id="UPPER_BOUND" value="999999" units="mmol_per_gDW_per_hr"/>
<parameter id="OBJECTIVE_COEFFICIENT" value="0" />
<parameter id="FLUX_VALUE" value="0" units="mmol_per_gDW_per_hr"/>
</listOfParameters>
</kineticLaw>
</reaction>
<reaction id="R_EX_trp_L_LPAREN_e_RPAREN_" name="L-Tryptophan exchange" reversible="true">
<notes>
<html:p>Abbreviation: R_EX_trp_L_LPAREN_e_RPAREN_</html:p>
<html:p>Synonyms: _0</html:p>
<html:p>Equation: [e] : trp-L &lt;==&gt;</html:p>
<html:p>Confidence Level: </html:p>
<html:p>genes:</html:p>
<html:p>none</html:p>
<html:p>proteins:</html:p>
<html:p>none</html:p>
<html:p>citations:</html:p>
<html:p>none</html:p>
<html:p>GENE ASSOCIATION: </html:p>
</notes>
<listOfReactants>
<speciesReference species="M_trp_DASH_L_e" stoichiometry="1"/>
</listOfReactants>
<listOfProducts>
<speciesReference species="M_trp_DASH_L_b" stoichiometry="1"/>
</listOfProducts>
<kineticLaw>
<math xmlns="http://www.w3.org/1998/Math/MathML">
<ci>FLUX_VALUE</ci>
</math>
<listOfParameters>
<parameter id="LOWER_BOUND" value="0" units="mmol_per_gDW_per_hr"/>
<parameter id="UPPER_BOUND" value="999999" units="mmol_per_gDW_per_hr"/>
<parameter id="OBJECTIVE_COEFFICIENT" value="0" />
<parameter id="FLUX_VALUE" value="0" units="mmol_per_gDW_per_hr"/>
</listOfParameters>
</kineticLaw>
</reaction>
<reaction id="R_EX_tyr_L_LPAREN_e_RPAREN_" name="L-Tyrosine exchange" reversible="true">
<notes>
<html:p>Abbreviation: R_EX_tyr_L_LPAREN_e_RPAREN_</html:p>
<html:p>Synonyms: _0</html:p>
<html:p>Equation: [e] : tyr-L &lt;==&gt;</html:p>
<html:p>Confidence Level: </html:p>
<html:p>genes:</html:p>
<html:p>none</html:p>
<html:p>proteins:</html:p>
<html:p>none</html:p>
<html:p>citations:</html:p>
<html:p>none</html:p>
<html:p>GENE ASSOCIATION: </html:p>
</notes>
<listOfReactants>
<speciesReference species="M_tyr_DASH_L_e" stoichiometry="1"/>
</listOfReactants>
<listOfProducts>
<speciesReference species="M_tyr_DASH_L_b" stoichiometry="1"/>
</listOfProducts>
<kineticLaw>
<math xmlns="http://www.w3.org/1998/Math/MathML">
<ci>FLUX_VALUE</ci>
</math>
<listOfParameters>
<parameter id="LOWER_BOUND" value="0" units="mmol_per_gDW_per_hr"/>
<parameter id="UPPER_BOUND" value="999999" units="mmol_per_gDW_per_hr"/>
<parameter id="OBJECTIVE_COEFFICIENT" value="0" />
<parameter id="FLUX_VALUE" value="0" units="mmol_per_gDW_per_hr"/>
</listOfParameters>
</kineticLaw>
</reaction>
<reaction id="R_EX_urea_LPAREN_e_RPAREN_" name="Urea exchange" reversible="true">
<notes>
<html:p>Abbreviation: R_EX_urea_LPAREN_e_RPAREN_</html:p>
<html:p>Synonyms: _0</html:p>
<html:p>Equation: [e] : urea &lt;==&gt;</html:p>
<html:p>Confidence Level: </html:p>
<html:p>genes:</html:p>
<html:p>none</html:p>
<html:p>proteins:</html:p>
<html:p>none</html:p>
<html:p>citations:</html:p>
<html:p>none</html:p>
<html:p>GENE ASSOCIATION: </html:p>
</notes>
<listOfReactants>
<speciesReference species="M_urea_e" stoichiometry="1"/>
</listOfReactants>
<listOfProducts>
<speciesReference species="M_urea_b" stoichiometry="1"/>
</listOfProducts>
<kineticLaw>
<math xmlns="http://www.w3.org/1998/Math/MathML">
<ci>FLUX_VALUE</ci>
</math>
<listOfParameters>
<parameter id="LOWER_BOUND" value="0" units="mmol_per_gDW_per_hr"/>
<parameter id="UPPER_BOUND" value="999999" units="mmol_per_gDW_per_hr"/>
<parameter id="OBJECTIVE_COEFFICIENT" value="0" />
<parameter id="FLUX_VALUE" value="0" units="mmol_per_gDW_per_hr"/>
</listOfParameters>
</kineticLaw>
</reaction>
<reaction id="R_EX_val_L_LPAREN_e_RPAREN_" name="L-Valine exchange" reversible="true">
<notes>
<html:p>Abbreviation: R_EX_val_L_LPAREN_e_RPAREN_</html:p>
<html:p>Synonyms: _0</html:p>
<html:p>Equation: [e] : val-L &lt;==&gt;</html:p>
<html:p>Confidence Level: </html:p>
<html:p>genes:</html:p>
<html:p>none</html:p>
<html:p>proteins:</html:p>
<html:p>none</html:p>
<html:p>citations:</html:p>
<html:p>none</html:p>
<html:p>GENE ASSOCIATION: </html:p>
</notes>
<listOfReactants>
<speciesReference species="M_val_DASH_L_e" stoichiometry="1"/>
</listOfReactants>
<listOfProducts>
<speciesReference species="M_val_DASH_L_b" stoichiometry="1"/>
</listOfProducts>
<kineticLaw>
<math xmlns="http://www.w3.org/1998/Math/MathML">
<ci>FLUX_VALUE</ci>
</math>
<listOfParameters>
<parameter id="LOWER_BOUND" value="0" units="mmol_per_gDW_per_hr"/>
<parameter id="UPPER_BOUND" value="999999" units="mmol_per_gDW_per_hr"/>
<parameter id="OBJECTIVE_COEFFICIENT" value="0" />
<parameter id="FLUX_VALUE" value="0" units="mmol_per_gDW_per_hr"/>
</listOfParameters>
</kineticLaw>
</reaction>
<reaction id="R_FBAa" name="fructose-bisphosphate aldolaseA" reversible="true">
<notes>
<html:p>Abbreviation: R_FBAa</html:p>
<html:p>Synonyms: _0</html:p>
<html:p>EC Number: 4.1.2.13</html:p>
<html:p>SUBSYSTEM: Glycolysis/Gluconeogenesis</html:p>
<html:p>Equation: [c] : fdp &lt;==&gt; dhap + g3p</html:p>
<html:p>Confidence Level: 2</html:p>
<html:p>genes:</html:p>
<html:p>LOCUS:BLBBGE_476#ABBREVIATION:fbaA#ECNUMBERS:4.1.2.13#</html:p>
<html:p>proteins:</html:p>
<html:p>NAME:fructose-bisphosphate aldolase II#ABBREVIATION:FbaA#</html:p>
<html:p>citations:</html:p>
<html:p>AUTHORS:Lopez-Sanchez,M.J.,Neef,A.,Pereto,J.,Patino-Navarrete,R.,Pignatelli,M.,Latorre,A. and Moya,A.#TITLE:Evolutionary convergence and nitrogen metabolism in Blattabacterium strain Bge, primary endosymbiont of the cockroach Blattella germanica#JOURNAL:PLoS Genet.5:e1000721#YEAR:2009#</html:p>
<html:p>GENE ASSOCIATION: (BLBBGE_476)</html:p>
</notes>
<listOfReactants>
<speciesReference species="M_fdp_c" stoichiometry="1"/>
</listOfReactants>
<listOfProducts>
<speciesReference species="M_dhap_c" stoichiometry="1"/>
<speciesReference species="M_g3p_c" stoichiometry="1"/>
</listOfProducts>
<kineticLaw>
<math xmlns="http://www.w3.org/1998/Math/MathML">
<ci>FLUX_VALUE</ci>
</math>
<listOfParameters>
<parameter id="LOWER_BOUND" value="-999999" units="mmol_per_gDW_per_hr"/>
<parameter id="UPPER_BOUND" value="999999" units="mmol_per_gDW_per_hr"/>
<parameter id="OBJECTIVE_COEFFICIENT" value="0" />
<parameter id="FLUX_VALUE" value="0" units="mmol_per_gDW_per_hr"/>
</listOfParameters>
</kineticLaw>
</reaction>
<reaction id="R_FBAb" name="fructose-bisphosphate aldolaseB" reversible="true">
<notes>
<html:p>Abbreviation: R_FBAb</html:p>
<html:p>Synonyms: _0</html:p>
<html:p>EC Number: 4.1.2.13</html:p>
<html:p>SUBSYSTEM: Glycolysis/Gluconeogenesis</html:p>
<html:p>Equation: [c] : f1p &lt;==&gt; dhap + glyald</html:p>
<html:p>Confidence Level: 2</html:p>
<html:p>genes:</html:p>
<html:p>LOCUS:BLBBGE_476#ABBREVIATION:fbaA#ECNUMBERS:4.1.2.13#</html:p>
<html:p>proteins:</html:p>
<html:p>NAME:fructose-bisphosphate aldolase II#ABBREVIATION:FbaA#</html:p>
<html:p>citations:</html:p>
<html:p>AUTHORS:Lopez-Sanchez,M.J.,Neef,A.,Pereto,J.,Patino-Navarrete,R.,Pignatelli,M.,Latorre,A. and Moya,A.#TITLE:Evolutionary convergence and nitrogen metabolism in Blattabacterium strain Bge, primary endosymbiont of the cockroach Blattella germanica#JOURNAL:PLoS Genet.5:e1000721#YEAR:2009#</html:p>
<html:p>GENE ASSOCIATION: (BLBBGE_476)</html:p>
</notes>
<listOfReactants>
<speciesReference species="M_f1p_c" stoichiometry="1"/>
</listOfReactants>
<listOfProducts>
<speciesReference species="M_dhap_c" stoichiometry="1"/>
<speciesReference species="M_glyald_c" stoichiometry="1"/>
</listOfProducts>
<kineticLaw>
<math xmlns="http://www.w3.org/1998/Math/MathML">
<ci>FLUX_VALUE</ci>
</math>
<listOfParameters>
<parameter id="LOWER_BOUND" value="-999999" units="mmol_per_gDW_per_hr"/>
<parameter id="UPPER_BOUND" value="999999" units="mmol_per_gDW_per_hr"/>
<parameter id="OBJECTIVE_COEFFICIENT" value="0" />
<parameter id="FLUX_VALUE" value="0" units="mmol_per_gDW_per_hr"/>
</listOfParameters>
</kineticLaw>
</reaction>
<reaction id="R_FBP" name="fructose-bisphosphatase" reversible="false">
<notes>
<html:p>Abbreviation: R_FBP</html:p>
<html:p>Synonyms: _0</html:p>
<html:p>EC Number: 3.1.3.11</html:p>
<html:p>SUBSYSTEM: Glycolysis/Gluconeogenesis</html:p>
<html:p>Equation: [c] : fdp + h2o --&gt; f6p + pi</html:p>
<html:p>Confidence Level: 2</html:p>
<html:p>SMP</html:p>
<html:p>genes:</html:p>
<html:p>LOCUS:BLBBGE_509#ABBREVIATION:fbp#ECNUMBERS:3.1.3.11#</html:p>
<html:p>proteins:</html:p>
<html:p>NAME:fructose-1,6-bisphophatase#ABBREVIATION:Fbp#</html:p>
<html:p>citations:</html:p>
<html:p>AUTHORS:Lopez-Sanchez,M.J.,Neef,A.,Pereto,J.,Patino-Navarrete,R.,Pignatelli,M.,Latorre,A. and Moya,A.#TITLE:Evolutionary convergence and nitrogen metabolism in Blattabacterium strain Bge, primary endosymbiont of the cockroach Blattella germanica#JOURNAL:PLoS Genet.5:e1000721#YEAR:2009#</html:p>
<html:p>GENE ASSOCIATION: (BLBBGE_509)</html:p>
</notes>
<listOfReactants>
<speciesReference species="M_fdp_c" stoichiometry="1"/>
<speciesReference species="M_h2o_c" stoichiometry="1"/>
</listOfReactants>
<listOfProducts>
<speciesReference species="M_f6p_c" stoichiometry="1"/>
<speciesReference species="M_pi_c" stoichiometry="1"/>
</listOfProducts>
<kineticLaw>
<math xmlns="http://www.w3.org/1998/Math/MathML">
<ci>FLUX_VALUE</ci>
</math>
<listOfParameters>
<parameter id="LOWER_BOUND" value="0" units="mmol_per_gDW_per_hr"/>
<parameter id="UPPER_BOUND" value="999999" units="mmol_per_gDW_per_hr"/>
<parameter id="OBJECTIVE_COEFFICIENT" value="0" />
<parameter id="FLUX_VALUE" value="0" units="mmol_per_gDW_per_hr"/>
</listOfParameters>
</kineticLaw>
</reaction>
<reaction id="R_FE2abc" name="iron (II) transport via ABC system" reversible="false">
<notes>
<html:p>Abbreviation: R_FE2abc</html:p>
<html:p>Synonyms: _0</html:p>
<html:p>SUBSYSTEM: Transport, Extracellular</html:p>
<html:p>Equation: atp[c] + fe2[e] + h2o[c] --&gt; adp[c] + fe2[c] + h[c] + pi[c]</html:p>
<html:p>Confidence Level: 2</html:p>
<html:p>genes:</html:p>
<html:p>LOCUS:BLBBGE_127#ABBREVIATION:feoB#</html:p>
<html:p>proteins:</html:p>
<html:p>NAME:Iron(II) transport protein#ABBREVIATION:FeoB#</html:p>
<html:p>citations:</html:p>
<html:p>AUTHORS:Lopez-Sanchez,M.J.,Neef,A.,Pereto,J.,Patino-Navarrete,R.,Pignatelli,M.,Latorre,A. and Moya,A.#TITLE:Evolutionary convergence and nitrogen metabolism in Blattabacterium strain Bge, primary endosymbiont of the cockroach Blattella germanica#JOURNAL:PLoS Genet.5:e1000721#YEAR:2009#</html:p>
<html:p>GENE ASSOCIATION: (BLBBGE_127)</html:p>
</notes>
<listOfReactants>
<speciesReference species="M_atp_c" stoichiometry="1"/>
<speciesReference species="M_fe2_e" stoichiometry="1"/>
<speciesReference species="M_h2o_c" stoichiometry="1"/>
</listOfReactants>
<listOfProducts>
<speciesReference species="M_adp_c" stoichiometry="1"/>
<speciesReference species="M_fe2_c" stoichiometry="1"/>
<speciesReference species="M_h_c" stoichiometry="1"/>
<speciesReference species="M_pi_c" stoichiometry="1"/>
</listOfProducts>
<kineticLaw>
<math xmlns="http://www.w3.org/1998/Math/MathML">
<ci>FLUX_VALUE</ci>
</math>
<listOfParameters>
<parameter id="LOWER_BOUND" value="0" units="mmol_per_gDW_per_hr"/>
<parameter id="UPPER_BOUND" value="999999" units="mmol_per_gDW_per_hr"/>
<parameter id="OBJECTIVE_COEFFICIENT" value="0" />
<parameter id="FLUX_VALUE" value="0" units="mmol_per_gDW_per_hr"/>
</listOfParameters>
</kineticLaw>
</reaction>
<reaction id="R_FMNAT" name="FMN adenylyltransferase" reversible="false">
<notes>
<html:p>Abbreviation: R_FMNAT</html:p>
<html:p>Synonyms: _0</html:p>
<html:p>EC Number: 2.7.7.2</html:p>
<html:p>SUBSYSTEM: Cofactor and Prosthetic Group Biosynthesis</html:p>
<html:p>Equation: [c] : atp + fmn + h --&gt; fad + ppi</html:p>
<html:p>Confidence Level: 2</html:p>
<html:p>genes:</html:p>
<html:p>LOCUS:BLBBGE_072#ABBREVIATION:ribF#ECNUMBERS:2.7.1.26,-!-,2.7.7.2#</html:p>
<html:p>proteins:</html:p>
<html:p>NAME:Flavokinase and FAD synthetase#ABBREVIATION:RibF#</html:p>
<html:p>citations:</html:p>
<html:p>AUTHORS:Lopez-Sanchez,M.J.,Neef,A.,Pereto,J.,Patino-Navarrete,R.,Pignatelli,M.,Latorre,A. and Moya,A.#TITLE:Evolutionary convergence and nitrogen metabolism in Blattabacterium strain Bge, primary endosymbiont of the cockroach Blattella germanica#JOURNAL:PLoS Genet.5:e1000721#YEAR:2009#</html:p>
<html:p>GENE ASSOCIATION: (BLBBGE_072)</html:p>
</notes>
<listOfReactants>
<speciesReference species="M_atp_c" stoichiometry="1"/>
<speciesReference species="M_fmn_c" stoichiometry="1"/>
<speciesReference species="M_h_c" stoichiometry="1"/>
</listOfReactants>
<listOfProducts>
<speciesReference species="M_fad_c" stoichiometry="1"/>
<speciesReference species="M_ppi_c" stoichiometry="1"/>
</listOfProducts>
<kineticLaw>
<math xmlns="http://www.w3.org/1998/Math/MathML">
<ci>FLUX_VALUE</ci>
</math>
<listOfParameters>
<parameter id="LOWER_BOUND" value="0" units="mmol_per_gDW_per_hr"/>
<parameter id="UPPER_BOUND" value="999999" units="mmol_per_gDW_per_hr"/>
<parameter id="OBJECTIVE_COEFFICIENT" value="0" />
<parameter id="FLUX_VALUE" value="0" units="mmol_per_gDW_per_hr"/>
</listOfParameters>
</kineticLaw>
</reaction>
<reaction id="R_FOMETR" name="aminomethyltransferase" reversible="true">
<notes>
<html:p>Abbreviation: R_FOMETR</html:p>
<html:p>Synonyms: _0</html:p>
<html:p>EC Number: 2.1.2.10</html:p>
<html:p>SUBSYSTEM: Cofactor Metabolism</html:p>
<html:p>Equation: [c] : 5fthf + h &lt;==&gt; h2o + methf</html:p>
<html:p>Confidence Level: 2</html:p>
<html:p>RM</html:p>
<html:p>genes:</html:p>
<html:p>LOCUS:BLBBGE_188#ABBREVIATION:gcvT#ECNUMBERS:2.1.2.10#</html:p>
<html:p>proteins:</html:p>
<html:p>NAME:Glycine cleavage complex, T#ABBREVIATION:GcvT#</html:p>
<html:p>citations:</html:p>
<html:p>AUTHORS:Lopez-Sanchez,M.J.,Neef,A.,Pereto,J.,Patino-Navarrete,R.,Pignatelli,M.,Latorre,A. and Moya,A.#TITLE:Evolutionary convergence and nitrogen metabolism in Blattabacterium strain Bge, primary endosymbiont of the cockroach Blattella germanica#JOURNAL:PLoS Genet.5:e1000721#YEAR:2009#</html:p>
<html:p>GENE ASSOCIATION: (BLBBGE_188)</html:p>
</notes>
<listOfReactants>
<speciesReference species="M_5fthf_c" stoichiometry="1"/>
<speciesReference species="M_h_c" stoichiometry="1"/>
</listOfReactants>
<listOfProducts>
<speciesReference species="M_h2o_c" stoichiometry="1"/>
<speciesReference species="M_methf_c" stoichiometry="1"/>
</listOfProducts>
<kineticLaw>
<math xmlns="http://www.w3.org/1998/Math/MathML">
<ci>FLUX_VALUE</ci>
</math>
<listOfParameters>
<parameter id="LOWER_BOUND" value="-999999" units="mmol_per_gDW_per_hr"/>
<parameter id="UPPER_BOUND" value="999999" units="mmol_per_gDW_per_hr"/>
<parameter id="OBJECTIVE_COEFFICIENT" value="0" />
<parameter id="FLUX_VALUE" value="0" units="mmol_per_gDW_per_hr"/>
</listOfParameters>
</kineticLaw>
</reaction>
<reaction id="R_FORt" name="formate transport via diffusion" reversible="true">
<notes>
<html:p>Abbreviation: R_FORt</html:p>
<html:p>Synonyms: _0</html:p>
<html:p>SUBSYSTEM: Transport, Extracellular</html:p>
<html:p>Equation: for[e] &lt;==&gt; for[c]</html:p>
<html:p>Confidence Level: 1</html:p>
<html:p>renamed from FORTR to FORt NCD</html:p>
<html:p>genes:</html:p>
<html:p>none</html:p>
<html:p>proteins:</html:p>
<html:p>none</html:p>
<html:p>citations:</html:p>
<html:p>none</html:p>
<html:p>GENE ASSOCIATION: </html:p>
</notes>
<listOfReactants>
<speciesReference species="M_for_e" stoichiometry="1"/>
</listOfReactants>
<listOfProducts>
<speciesReference species="M_for_c" stoichiometry="1"/>
</listOfProducts>
<kineticLaw>
<math xmlns="http://www.w3.org/1998/Math/MathML">
<ci>FLUX_VALUE</ci>
</math>
<listOfParameters>
<parameter id="LOWER_BOUND" value="-999999" units="mmol_per_gDW_per_hr"/>
<parameter id="UPPER_BOUND" value="999999" units="mmol_per_gDW_per_hr"/>
<parameter id="OBJECTIVE_COEFFICIENT" value="0" />
<parameter id="FLUX_VALUE" value="0" units="mmol_per_gDW_per_hr"/>
</listOfParameters>
</kineticLaw>
</reaction>
<reaction id="R_FRUt1r" name="D-fructose transport in via uniport" reversible="true">
<notes>
<html:p>Abbreviation: R_FRUt1r</html:p>
<html:p>Synonyms: _0</html:p>
<html:p>SUBSYSTEM: Transport, Extracellular</html:p>
<html:p>Equation: fru[e] &lt;==&gt; fru[c]</html:p>
<html:p>Confidence Level: 2</html:p>
<html:p>genes:</html:p>
<html:p>LOCUS:BLBBGE_199</html:p>
<html:p>proteins:</html:p>
<html:p>NAME:ABC transporter, ATP-binding and permease protein</html:p>
<html:p>citations:</html:p>
<html:p>AUTHORS:Lopez-Sanchez,M.J.,Neef,A.,Pereto,J.,Patino-Navarrete,R.,Pignatelli,M.,Latorre,A. and Moya,A.#TITLE:Evolutionary convergence and nitrogen metabolism in Blattabacterium strain Bge, primary endosymbiont of the cockroach Blattella germanica#JOURNAL:PLoS Genet.5:e1000721#YEAR:2009#</html:p>
<html:p>GENE ASSOCIATION: (BLBBGE_199)</html:p>
</notes>
<listOfReactants>
<speciesReference species="M_fru_e" stoichiometry="1"/>
</listOfReactants>
<listOfProducts>
<speciesReference species="M_fru_c" stoichiometry="1"/>
</listOfProducts>
<kineticLaw>
<math xmlns="http://www.w3.org/1998/Math/MathML">
<ci>FLUX_VALUE</ci>
</math>
<listOfParameters>
<parameter id="LOWER_BOUND" value="-999999" units="mmol_per_gDW_per_hr"/>
<parameter id="UPPER_BOUND" value="999999" units="mmol_per_gDW_per_hr"/>
<parameter id="OBJECTIVE_COEFFICIENT" value="0" />
<parameter id="FLUX_VALUE" value="0" units="mmol_per_gDW_per_hr"/>
</listOfParameters>
</kineticLaw>
</reaction>
<reaction id="R_FTHFCL" name="_5-formethyltetrahydrofolate cyclo-ligase" reversible="false">
<notes>
<html:p>Abbreviation: R_FTHFCL</html:p>
<html:p>Synonyms: _0</html:p>
<html:p>EC Number: 6.3.3.2</html:p>
<html:p>SUBSYSTEM: Cofactor Metabolism</html:p>
<html:p>Equation: [c] : 5fthf + atp --&gt; adp + methf + pi</html:p>
<html:p>Confidence Level: 2</html:p>
<html:p>NCD</html:p>
<html:p>genes:</html:p>
<html:p>LOCUS:BLBBGE_130#ABBREVIATION:ygfA#ECNUMBERS:6.3.3.2#</html:p>
<html:p>proteins:</html:p>
<html:p>NAME:5-formyltetrahydrofolate cyclo-ligase#ABBREVIATION:YgfA#</html:p>
<html:p>citations:</html:p>
<html:p>AUTHORS:Lopez-Sanchez,M.J.,Neef,A.,Pereto,J.,Patino-Navarrete,R.,Pignatelli,M.,Latorre,A. and Moya,A.#TITLE:Evolutionary convergence and nitrogen metabolism in Blattabacterium strain Bge, primary endosymbiont of the cockroach Blattella germanica#JOURNAL:PLoS Genet.5:e1000721#YEAR:2009#</html:p>
<html:p>GENE ASSOCIATION: (BLBBGE_130)</html:p>
</notes>
<listOfReactants>
<speciesReference species="M_5fthf_c" stoichiometry="1"/>
<speciesReference species="M_atp_c" stoichiometry="1"/>
</listOfReactants>
<listOfProducts>
<speciesReference species="M_adp_c" stoichiometry="1"/>
<speciesReference species="M_methf_c" stoichiometry="1"/>
<speciesReference species="M_pi_c" stoichiometry="1"/>
</listOfProducts>
<kineticLaw>
<math xmlns="http://www.w3.org/1998/Math/MathML">
<ci>FLUX_VALUE</ci>
</math>
<listOfParameters>
<parameter id="LOWER_BOUND" value="0" units="mmol_per_gDW_per_hr"/>
<parameter id="UPPER_BOUND" value="999999" units="mmol_per_gDW_per_hr"/>
<parameter id="OBJECTIVE_COEFFICIENT" value="0" />
<parameter id="FLUX_VALUE" value="0" units="mmol_per_gDW_per_hr"/>
</listOfParameters>
</kineticLaw>
</reaction>
<reaction id="R_FUM" name="fumarase" reversible="true">
<notes>
<html:p>Abbreviation: R_FUM</html:p>
<html:p>Synonyms: _0</html:p>
<html:p>EC Number: 4.2.1.2</html:p>
<html:p>SUBSYSTEM: Citric Acid Cycle</html:p>
<html:p>Equation: [c] : fum + h2o &lt;==&gt; mal-L</html:p>
<html:p>Confidence Level: 2</html:p>
<html:p>genes:</html:p>
<html:p>LOCUS:BLBBGE_536#ABBREVIATION:fumC#ECNUMBERS:4.2.1.2#</html:p>
<html:p>proteins:</html:p>
<html:p>NAME:fumarase C#ABBREVIATION:FumC#</html:p>
<html:p>citations:</html:p>
<html:p>AUTHORS:Lopez-Sanchez,M.J.,Neef,A.,Pereto,J.,Patino-Navarrete,R.,Pignatelli,M.,Latorre,A. and Moya,A.#TITLE:Evolutionary convergence and nitrogen metabolism in Blattabacterium strain Bge, primary endosymbiont of the cockroach Blattella germanica#JOURNAL:PLoS Genet.5:e1000721#YEAR:2009#</html:p>
<html:p>GENE ASSOCIATION: (BLBBGE_536)</html:p>
</notes>
<listOfReactants>
<speciesReference species="M_fum_c" stoichiometry="1"/>
<speciesReference species="M_h2o_c" stoichiometry="1"/>
</listOfReactants>
<listOfProducts>
<speciesReference species="M_mal_DASH_L_c" stoichiometry="1"/>
</listOfProducts>
<kineticLaw>
<math xmlns="http://www.w3.org/1998/Math/MathML">
<ci>FLUX_VALUE</ci>
</math>
<listOfParameters>
<parameter id="LOWER_BOUND" value="-999999" units="mmol_per_gDW_per_hr"/>
<parameter id="UPPER_BOUND" value="999999" units="mmol_per_gDW_per_hr"/>
<parameter id="OBJECTIVE_COEFFICIENT" value="0" />
<parameter id="FLUX_VALUE" value="0" units="mmol_per_gDW_per_hr"/>
</listOfParameters>
</kineticLaw>
</reaction>
<reaction id="R_FUMt2_2" name="Fumarate transport via proton symport (2 H)" reversible="false">
<notes>
<html:p>Abbreviation: R_FUMt2_2</html:p>
<html:p>Synonyms: _0</html:p>
<html:p>SUBSYSTEM: Transport, Extracellular</html:p>
<html:p>Equation: fum[e] + (2) h[e] --&gt; fum[c] + (2) h[c]</html:p>
<html:p>Confidence Level: 2</html:p>
<html:p>JLR</html:p>
<html:p>genes:</html:p>
<html:p>LOCUS:BLBBGE_358#ABBREVIATION:dctA#</html:p>
<html:p>proteins:</html:p>
<html:p>NAME:C4-dicarboxylate transporter#ABBREVIATION:DctA#</html:p>
<html:p>citations:</html:p>
<html:p>AUTHORS:Lopez-Sanchez,M.J.,Neef,A.,Pereto,J.,Patino-Navarrete,R.,Pignatelli,M.,Latorre,A. and Moya,A.#TITLE:Evolutionary convergence and nitrogen metabolism in Blattabacterium strain Bge, primary endosymbiont of the cockroach Blattella germanica#JOURNAL:PLoS Genet.5:e1000721#YEAR:2009#</html:p>
<html:p>GENE ASSOCIATION: (BLBBGE_358)</html:p>
</notes>
<listOfReactants>
<speciesReference species="M_fum_e" stoichiometry="1"/>
<speciesReference species="M_h_e" stoichiometry="2"/>
</listOfReactants>
<listOfProducts>
<speciesReference species="M_fum_c" stoichiometry="1"/>
<speciesReference species="M_h_c" stoichiometry="2"/>
</listOfProducts>
<kineticLaw>
<math xmlns="http://www.w3.org/1998/Math/MathML">
<ci>FLUX_VALUE</ci>
</math>
<listOfParameters>
<parameter id="LOWER_BOUND" value="0" units="mmol_per_gDW_per_hr"/>
<parameter id="UPPER_BOUND" value="999999" units="mmol_per_gDW_per_hr"/>
<parameter id="OBJECTIVE_COEFFICIENT" value="0" />
<parameter id="FLUX_VALUE" value="0" units="mmol_per_gDW_per_hr"/>
</listOfParameters>
</kineticLaw>
</reaction>
<reaction id="R_G1PACT" name="glucosamine-1-phosphate N-acetyltransferase" reversible="false">
<notes>
<html:p>Abbreviation: R_G1PACT</html:p>
<html:p>Synonyms: _0</html:p>
<html:p>EC Number: 2.3.1.157</html:p>
<html:p>SUBSYSTEM: Cell Envelope Biosynthesis</html:p>
<html:p>Equation: [c] : accoa + gam1p --&gt; acgam1p + coa + h</html:p>
<html:p>Confidence Level: 2</html:p>
<html:p>genes:</html:p>
<html:p>LOCUS:BLBBGE_605#ABBREVIATION:galU#ECNUMBERS:2.7.7.23#</html:p>
<html:p>proteins:</html:p>
<html:p>NAME:UTP-glucose-1-phosphate uridylyltransferase#ABBREVIATION:galU#</html:p>
<html:p>citations:</html:p>
<html:p>AUTHORS:Lopez-Sanchez,M.J.,Neef,A.,Pereto,J.,Patino-Navarrete,R.,Pignatelli,M.,Latorre,A. and Moya,A.#TITLE:Evolutionary convergence and nitrogen metabolism in Blattabacterium strain Bge, primary endosymbiont of the cockroach Blattella germanica#JOURNAL:PLoS Genet.5:e1000721#YEAR:2009#</html:p>
<html:p>GENE ASSOCIATION: (BLBBGE_605)</html:p>
</notes>
<listOfReactants>
<speciesReference species="M_accoa_c" stoichiometry="1"/>
<speciesReference species="M_gam1p_c" stoichiometry="1"/>
</listOfReactants>
<listOfProducts>
<speciesReference species="M_acgam1p_c" stoichiometry="1"/>
<speciesReference species="M_coa_c" stoichiometry="1"/>
<speciesReference species="M_h_c" stoichiometry="1"/>
</listOfProducts>
<kineticLaw>
<math xmlns="http://www.w3.org/1998/Math/MathML">
<ci>FLUX_VALUE</ci>
</math>
<listOfParameters>
<parameter id="LOWER_BOUND" value="0" units="mmol_per_gDW_per_hr"/>
<parameter id="UPPER_BOUND" value="999999" units="mmol_per_gDW_per_hr"/>
<parameter id="OBJECTIVE_COEFFICIENT" value="0" />
<parameter id="FLUX_VALUE" value="0" units="mmol_per_gDW_per_hr"/>
</listOfParameters>
</kineticLaw>
</reaction>
<reaction id="R_G3PD5" name="glycerol-3-phosphate dehydrogenase (ubiquinone-8)" reversible="true">
<notes>
<html:p>Abbreviation: R_G3PD5</html:p>
<html:p>Synonyms: _0</html:p>
<html:p>EC Number: 1.1.5.3</html:p>
<html:p>SUBSYSTEM: Oxidative Phosphorylation</html:p>
<html:p>Equation: [c] : glyc3p + mqn8 &lt;==&gt; dhap + mql8</html:p>
<html:p>Confidence Level: 2</html:p>
<html:p>JLR</html:p>
<html:p>genes:</html:p>
<html:p>LOCUS:BLBBGE_458#ABBREVIATION:glpD#ECNUMBERS:1.1.5.3#</html:p>
<html:p>proteins:</html:p>
<html:p>NAME:glycerol-3-phosphate dehydrogenase#ABBREVIATION:GlpD#</html:p>
<html:p>citations:</html:p>
<html:p>AUTHORS:Lopez-Sanchez,M.J.,Neef,A.,Pereto,J.,Patino-Navarrete,R.,Pignatelli,M.,Latorre,A. and Moya,A.#TITLE:Evolutionary convergence and nitrogen metabolism in Blattabacterium strain Bge, primary endosymbiont of the cockroach Blattella germanica#JOURNAL:PLoS Genet.5:e1000721#YEAR:2009#</html:p>
<html:p>GENE ASSOCIATION: (BLBBGE_458)</html:p>
</notes>
<listOfReactants>
<speciesReference species="M_glyc3p_c" stoichiometry="1"/>
<speciesReference species="M_mqn8_c" stoichiometry="1"/>
</listOfReactants>
<listOfProducts>
<speciesReference species="M_dhap_c" stoichiometry="1"/>
<speciesReference species="M_mql8_c" stoichiometry="1"/>
</listOfProducts>
<kineticLaw>
<math xmlns="http://www.w3.org/1998/Math/MathML">
<ci>FLUX_VALUE</ci>
</math>
<listOfParameters>
<parameter id="LOWER_BOUND" value="-999999" units="mmol_per_gDW_per_hr"/>
<parameter id="UPPER_BOUND" value="999999" units="mmol_per_gDW_per_hr"/>
<parameter id="OBJECTIVE_COEFFICIENT" value="0" />
<parameter id="FLUX_VALUE" value="0" units="mmol_per_gDW_per_hr"/>
</listOfParameters>
</kineticLaw>
</reaction>
<reaction id="R_G5SADs" name="L-glutamate 5-semialdehyde dehydratase (spontaneous)" reversible="false">
<notes>
<html:p>Abbreviation: R_G5SADs</html:p>
<html:p>Synonyms: _0</html:p>
<html:p>SUBSYSTEM: Arginine and Proline Metabolism</html:p>
<html:p>Equation: [c] : glu5sa --&gt; 1pyr5c + h + h2o</html:p>
<html:p>Confidence Level: 1</html:p>
<html:p>Needed in L-proline biosynthesis</html:p>
<html:p>genes:</html:p>
<html:p>none</html:p>
<html:p>proteins:</html:p>
<html:p>none</html:p>
<html:p>citations:</html:p>
<html:p>none</html:p>
<html:p>GENE ASSOCIATION: </html:p>
</notes>
<listOfReactants>
<speciesReference species="M_glu5sa_c" stoichiometry="1"/>
</listOfReactants>
<listOfProducts>
<speciesReference species="M_1pyr5c_c" stoichiometry="1"/>
<speciesReference species="M_h_c" stoichiometry="1"/>
<speciesReference species="M_h2o_c" stoichiometry="1"/>
</listOfProducts>
<kineticLaw>
<math xmlns="http://www.w3.org/1998/Math/MathML">
<ci>FLUX_VALUE</ci>
</math>
<listOfParameters>
<parameter id="LOWER_BOUND" value="0" units="mmol_per_gDW_per_hr"/>
<parameter id="UPPER_BOUND" value="999999" units="mmol_per_gDW_per_hr"/>
<parameter id="OBJECTIVE_COEFFICIENT" value="0" />
<parameter id="FLUX_VALUE" value="0" units="mmol_per_gDW_per_hr"/>
</listOfParameters>
</kineticLaw>
</reaction>
<reaction id="R_GAPD" name="glyceraldehyde-3-phosphate dehydrogenase" reversible="true">
<notes>
<html:p>Abbreviation: R_GAPD</html:p>
<html:p>Synonyms: _0</html:p>
<html:p>EC Number: 1.2.1.12</html:p>
<html:p>SUBSYSTEM: Glycolysis/Gluconeogenesis</html:p>
<html:p>Equation: [c] : g3p + nad + pi &lt;==&gt; 13dpg + h + nadh</html:p>
<html:p>Confidence Level: 2</html:p>
<html:p>SMP</html:p>
<html:p>genes:</html:p>
<html:p>LOCUS:BLBBGE_043#ABBREVIATION:gapA#ECNUMBERS:1.2.1.12#</html:p>
<html:p>proteins:</html:p>
<html:p>NAME:glyceraldehyde-3-phosphate dehydrogenase A#ABBREVIATION:GapA#</html:p>
<html:p>citations:</html:p>
<html:p>AUTHORS:Lopez-Sanchez,M.J.,Neef,A.,Pereto,J.,Patino-Navarrete,R.,Pignatelli,M.,Latorre,A. and Moya,A.#TITLE:Evolutionary convergence and nitrogen metabolism in Blattabacterium strain Bge, primary endosymbiont of the cockroach Blattella germanica#JOURNAL:PLoS Genet.5:e1000721#YEAR:2009#</html:p>
<html:p>GENE ASSOCIATION: (BLBBGE_043)</html:p>
</notes>
<listOfReactants>
<speciesReference species="M_g3p_c" stoichiometry="1"/>
<speciesReference species="M_nad_c" stoichiometry="1"/>
<speciesReference species="M_pi_c" stoichiometry="1"/>
</listOfReactants>
<listOfProducts>
<speciesReference species="M_13dpg_c" stoichiometry="1"/>
<speciesReference species="M_h_c" stoichiometry="1"/>
<speciesReference species="M_nadh_c" stoichiometry="1"/>
</listOfProducts>
<kineticLaw>
<math xmlns="http://www.w3.org/1998/Math/MathML">
<ci>FLUX_VALUE</ci>
</math>
<listOfParameters>
<parameter id="LOWER_BOUND" value="-999999" units="mmol_per_gDW_per_hr"/>
<parameter id="UPPER_BOUND" value="999999" units="mmol_per_gDW_per_hr"/>
<parameter id="OBJECTIVE_COEFFICIENT" value="0" />
<parameter id="FLUX_VALUE" value="0" units="mmol_per_gDW_per_hr"/>
</listOfParameters>
</kineticLaw>
</reaction>
<reaction id="R_GARFT" name="phosphoribosylglycinamide formyltransferase" reversible="false">
<notes>
<html:p>Abbreviation: R_GARFT</html:p>
<html:p>Synonyms: _1</html:p>
<html:p>EC Number: 2.1.2.2</html:p>
<html:p>SUBSYSTEM: Purine and Pyrimidine Biosynthesis</html:p>
<html:p>Equation: [c] : 10fthf + gar --&gt; fgam + h + thf</html:p>
<html:p>Confidence Level: 2</html:p>
<html:p>genes:</html:p>
<html:p>LOCUS:BLBBGE_481#ABBREVIATION:purN#ECNUMBERS:2.1.2.2#</html:p>
<html:p>proteins:</html:p>
<html:p>NAME:phosphoribosylglycinamide formytransferase#ABBREVIATION:PurN#</html:p>
<html:p>citations:</html:p>
<html:p>AUTHORS:Lopez-Sanchez,M.J.,Neef,A.,Pereto,J.,Patino-Navarrete,R.,Pignatelli,M.,Latorre,A. and Moya,A.#TITLE:Evolutionary convergence and nitrogen metabolism in Blattabacterium strain Bge, primary endosymbiont of the cockroach Blattella germanica#JOURNAL:PLoS Genet.5:e1000721#YEAR:2009#</html:p>
<html:p>GENE ASSOCIATION: (BLBBGE_481)</html:p>
</notes>
<listOfReactants>
<speciesReference species="M_10fthf_c" stoichiometry="1"/>
<speciesReference species="M_gar_c" stoichiometry="1"/>
</listOfReactants>
<listOfProducts>
<speciesReference species="M_fgam_c" stoichiometry="1"/>
<speciesReference species="M_h_c" stoichiometry="1"/>
<speciesReference species="M_thf_c" stoichiometry="1"/>
</listOfProducts>
<kineticLaw>
<math xmlns="http://www.w3.org/1998/Math/MathML">
<ci>FLUX_VALUE</ci>
</math>
<listOfParameters>
<parameter id="LOWER_BOUND" value="0" units="mmol_per_gDW_per_hr"/>
<parameter id="UPPER_BOUND" value="999999" units="mmol_per_gDW_per_hr"/>
<parameter id="OBJECTIVE_COEFFICIENT" value="0" />
<parameter id="FLUX_VALUE" value="0" units="mmol_per_gDW_per_hr"/>
</listOfParameters>
</kineticLaw>
</reaction>
<reaction id="R_GCALDD" name="Glycolaldehyde dehydrogenase" reversible="false">
<notes>
<html:p>Abbreviation: R_GCALDD</html:p>
<html:p>Synonyms: _0</html:p>
<html:p>EC Number: 1.2.1.21</html:p>
<html:p>SUBSYSTEM: Folate Metabolism</html:p>
<html:p>Equation: [c] : gcald + h2o + nad --&gt; glyclt + (2) h + nadh</html:p>
<html:p>Confidence Level: 1</html:p>
<html:p>JLR</html:p>
<html:p>genes:</html:p>
<html:p>none</html:p>
<html:p>proteins:</html:p>
<html:p>none</html:p>
<html:p>citations:</html:p>
<html:p>none</html:p>
<html:p>GENE ASSOCIATION: </html:p>
</notes>
<listOfReactants>
<speciesReference species="M_gcald_c" stoichiometry="1"/>
<speciesReference species="M_h2o_c" stoichiometry="1"/>
<speciesReference species="M_nad_c" stoichiometry="1"/>
</listOfReactants>
<listOfProducts>
<speciesReference species="M_glyclt_c" stoichiometry="1"/>
<speciesReference species="M_h_c" stoichiometry="2"/>
<speciesReference species="M_nadh_c" stoichiometry="1"/>
</listOfProducts>
<kineticLaw>
<math xmlns="http://www.w3.org/1998/Math/MathML">
<ci>FLUX_VALUE</ci>
</math>
<listOfParameters>
<parameter id="LOWER_BOUND" value="0" units="mmol_per_gDW_per_hr"/>
<parameter id="UPPER_BOUND" value="999999" units="mmol_per_gDW_per_hr"/>
<parameter id="OBJECTIVE_COEFFICIENT" value="0" />
<parameter id="FLUX_VALUE" value="0" units="mmol_per_gDW_per_hr"/>
</listOfParameters>
</kineticLaw>
</reaction>
<reaction id="R_GF6PTA" name="glutamine-fructose-6-phosphate transaminase" reversible="false">
<notes>
<html:p>Abbreviation: R_GF6PTA</html:p>
<html:p>Synonyms: _0</html:p>
<html:p>EC Number: 2.6.1.16</html:p>
<html:p>SUBSYSTEM: Cell Envelope Biosynthesis</html:p>
<html:p>Equation: [c] : f6p + gln-L --&gt; gam6p + glu-L</html:p>
<html:p>Confidence Level: 2</html:p>
<html:p>genes:</html:p>
<html:p>LOCUS:BLBBGE_289#ABBREVIATION:glmS#ECNUMBERS:2.6.1.16#</html:p>
<html:p>proteins:</html:p>
<html:p>NAME:Glucosamine fructose-6-phosphate aminotransferase (isomerizing)#ABBREVIATION:GlmS#</html:p>
<html:p>citations:</html:p>
<html:p>AUTHORS:Lopez-Sanchez,M.J.,Neef,A.,Pereto,J.,Patino-Navarrete,R.,Pignatelli,M.,Latorre,A. and Moya,A.#TITLE:Evolutionary convergence and nitrogen metabolism in Blattabacterium strain Bge, primary endosymbiont of the cockroach Blattella germanica#JOURNAL:PLoS Genet.5:e1000721#YEAR:2009#</html:p>
<html:p>GENE ASSOCIATION: (BLBBGE_289)</html:p>
</notes>
<listOfReactants>
<speciesReference species="M_f6p_c" stoichiometry="1"/>
<speciesReference species="M_gln_DASH_L_c" stoichiometry="1"/>
</listOfReactants>
<listOfProducts>
<speciesReference species="M_gam6p_c" stoichiometry="1"/>
<speciesReference species="M_glu_DASH_L_c" stoichiometry="1"/>
</listOfProducts>
<kineticLaw>
<math xmlns="http://www.w3.org/1998/Math/MathML">
<ci>FLUX_VALUE</ci>
</math>
<listOfParameters>
<parameter id="LOWER_BOUND" value="0" units="mmol_per_gDW_per_hr"/>
<parameter id="UPPER_BOUND" value="999999" units="mmol_per_gDW_per_hr"/>
<parameter id="OBJECTIVE_COEFFICIENT" value="0" />
<parameter id="FLUX_VALUE" value="0" units="mmol_per_gDW_per_hr"/>
</listOfParameters>
</kineticLaw>
</reaction>
<reaction id="R_GK1" name="guanylate kinase (GMP:ATP)" reversible="true">
<notes>
<html:p>Abbreviation: R_GK1</html:p>
<html:p>Synonyms: _0</html:p>
<html:p>EC Number: 2.7.4.8</html:p>
<html:p>SUBSYSTEM: Nucleotide Salvage Pathway</html:p>
<html:p>Equation: [c] : atp + gmp &lt;==&gt; adp + gdp</html:p>
<html:p>Confidence Level: 2</html:p>
<html:p>genes:</html:p>
<html:p>LOCUS:BLBBGE_298#ABBREVIATION:gmk#ECNUMBERS:2.7.4.8#</html:p>
<html:p>proteins:</html:p>
<html:p>NAME:Guanylate kinase#ABBREVIATION:Gmk#</html:p>
<html:p>citations:</html:p>
<html:p>AUTHORS:Lopez-Sanchez,M.J.,Neef,A.,Pereto,J.,Patino-Navarrete,R.,Pignatelli,M.,Latorre,A. and Moya,A.#TITLE:Evolutionary convergence and nitrogen metabolism in Blattabacterium strain Bge, primary endosymbiont of the cockroach Blattella germanica#JOURNAL:PLoS Genet.5:e1000721#YEAR:2009#</html:p>
<html:p>GENE ASSOCIATION: (BLBBGE_298)</html:p>
</notes>
<listOfReactants>
<speciesReference species="M_atp_c" stoichiometry="1"/>
<speciesReference species="M_gmp_c" stoichiometry="1"/>
</listOfReactants>
<listOfProducts>
<speciesReference species="M_adp_c" stoichiometry="1"/>
<speciesReference species="M_gdp_c" stoichiometry="1"/>
</listOfProducts>
<kineticLaw>
<math xmlns="http://www.w3.org/1998/Math/MathML">
<ci>FLUX_VALUE</ci>
</math>
<listOfParameters>
<parameter id="LOWER_BOUND" value="-999999" units="mmol_per_gDW_per_hr"/>
<parameter id="UPPER_BOUND" value="999999" units="mmol_per_gDW_per_hr"/>
<parameter id="OBJECTIVE_COEFFICIENT" value="0" />
<parameter id="FLUX_VALUE" value="0" units="mmol_per_gDW_per_hr"/>
</listOfParameters>
</kineticLaw>
</reaction>
<reaction id="R_GLNabc" name="L-glutamine transport via ABC system" reversible="false">
<notes>
<html:p>Abbreviation: R_GLNabc</html:p>
<html:p>Synonyms: _0</html:p>
<html:p>SUBSYSTEM: Transport, Extracellular</html:p>
<html:p>Equation: atp[c] + gln-L[e] + h2o[c] --&gt; adp[c] + gln-L[c] + h[c] + pi[c]</html:p>
<html:p>Confidence Level: 1</html:p>
<html:p>genes:</html:p>
<html:p>none</html:p>
<html:p>proteins:</html:p>
<html:p>none</html:p>
<html:p>citations:</html:p>
<html:p>none</html:p>
<html:p>GENE ASSOCIATION: </html:p>
</notes>
<listOfReactants>
<speciesReference species="M_atp_c" stoichiometry="1"/>
<speciesReference species="M_gln_DASH_L_e" stoichiometry="1"/>
<speciesReference species="M_h2o_c" stoichiometry="1"/>
</listOfReactants>
<listOfProducts>
<speciesReference species="M_adp_c" stoichiometry="1"/>
<speciesReference species="M_gln_DASH_L_c" stoichiometry="1"/>
<speciesReference species="M_h_c" stoichiometry="1"/>
<speciesReference species="M_pi_c" stoichiometry="1"/>
</listOfProducts>
<kineticLaw>
<math xmlns="http://www.w3.org/1998/Math/MathML">
<ci>FLUX_VALUE</ci>
</math>
<listOfParameters>
<parameter id="LOWER_BOUND" value="0" units="mmol_per_gDW_per_hr"/>
<parameter id="UPPER_BOUND" value="999999" units="mmol_per_gDW_per_hr"/>
<parameter id="OBJECTIVE_COEFFICIENT" value="0" />
<parameter id="FLUX_VALUE" value="0" units="mmol_per_gDW_per_hr"/>
</listOfParameters>
</kineticLaw>
</reaction>
<reaction id="R_GLUDy" name="glutamate dehydrogenase (NADP)" reversible="true">
<notes>
<html:p>Abbreviation: R_GLUDy</html:p>
<html:p>Synonyms: _0</html:p>
<html:p>EC Number: 1.4.1.4</html:p>
<html:p>SUBSYSTEM: Glutamate metabolism</html:p>
<html:p>Equation: [c] : glu-L + h2o + nadp &lt;==&gt; akg + h + nadph + nh4</html:p>
<html:p>Confidence Level: 2</html:p>
<html:p>genes:</html:p>
<html:p>LOCUS:BLBBGE_121#ABBREVIATION:gdhA#ECNUMBERS:1.4.1.4#</html:p>
<html:p>proteins:</html:p>
<html:p>NAME:Glutamate dehydrogenase#ABBREVIATION:GdhA#</html:p>
<html:p>citations:</html:p>
<html:p>AUTHORS:Lopez-Sanchez,M.J.,Neef,A.,Pereto,J.,Patino-Navarrete,R.,Pignatelli,M.,Latorre,A. and Moya,A.#TITLE:Evolutionary convergence and nitrogen metabolism in Blattabacterium strain Bge, primary endosymbiont of the cockroach Blattella germanica#JOURNAL:PLoS Genet.5:e1000721#YEAR:2009#</html:p>
<html:p>GENE ASSOCIATION: (BLBBGE_121)</html:p>
</notes>
<listOfReactants>
<speciesReference species="M_glu_DASH_L_c" stoichiometry="1"/>
<speciesReference species="M_h2o_c" stoichiometry="1"/>
<speciesReference species="M_nadp_c" stoichiometry="1"/>
</listOfReactants>
<listOfProducts>
<speciesReference species="M_akg_c" stoichiometry="1"/>
<speciesReference species="M_h_c" stoichiometry="1"/>
<speciesReference species="M_nadph_c" stoichiometry="1"/>
<speciesReference species="M_nh4_c" stoichiometry="1"/>
</listOfProducts>
<kineticLaw>
<math xmlns="http://www.w3.org/1998/Math/MathML">
<ci>FLUX_VALUE</ci>
</math>
<listOfParameters>
<parameter id="LOWER_BOUND" value="-999999" units="mmol_per_gDW_per_hr"/>
<parameter id="UPPER_BOUND" value="999999" units="mmol_per_gDW_per_hr"/>
<parameter id="OBJECTIVE_COEFFICIENT" value="0" />
<parameter id="FLUX_VALUE" value="0" units="mmol_per_gDW_per_hr"/>
</listOfParameters>
</kineticLaw>
</reaction>
<reaction id="R_GLUPRT" name="glutamine phosphoribosyldiphosphate amidotransferase" reversible="false">
<notes>
<html:p>Abbreviation: R_GLUPRT</html:p>
<html:p>Synonyms: _0</html:p>
<html:p>EC Number: 2.4.2.14</html:p>
<html:p>SUBSYSTEM: Purine and Pyrimidine Biosynthesis</html:p>
<html:p>Equation: [c] : gln-L + h2o + prpp --&gt; glu-L + ppi + pram</html:p>
<html:p>Confidence Level: 2</html:p>
<html:p>genes:</html:p>
<html:p>LOCUS:BLBBGE_483#ABBREVIATION:purF#ECNUMBERS:2.4.2.14#</html:p>
<html:p>proteins:</html:p>
<html:p>NAME:Amidophosphoribosyltransferase#ABBREVIATION:PurF#</html:p>
<html:p>citations:</html:p>
<html:p>AUTHORS:Lopez-Sanchez,M.J.,Neef,A.,Pereto,J.,Patino-Navarrete,R.,Pignatelli,M.,Latorre,A. and Moya,A.#TITLE:Evolutionary convergence and nitrogen metabolism in Blattabacterium strain Bge, primary endosymbiont of the cockroach Blattella germanica#JOURNAL:PLoS Genet.5:e1000721#YEAR:2009#</html:p>
<html:p>GENE ASSOCIATION: (BLBBGE_483)</html:p>
</notes>
<listOfReactants>
<speciesReference species="M_gln_DASH_L_c" stoichiometry="1"/>
<speciesReference species="M_h2o_c" stoichiometry="1"/>
<speciesReference species="M_prpp_c" stoichiometry="1"/>
</listOfReactants>
<listOfProducts>
<speciesReference species="M_glu_DASH_L_c" stoichiometry="1"/>
<speciesReference species="M_ppi_c" stoichiometry="1"/>
<speciesReference species="M_pram_c" stoichiometry="1"/>
</listOfProducts>
<kineticLaw>
<math xmlns="http://www.w3.org/1998/Math/MathML">
<ci>FLUX_VALUE</ci>
</math>
<listOfParameters>
<parameter id="LOWER_BOUND" value="0" units="mmol_per_gDW_per_hr"/>
<parameter id="UPPER_BOUND" value="999999" units="mmol_per_gDW_per_hr"/>
<parameter id="OBJECTIVE_COEFFICIENT" value="0" />
<parameter id="FLUX_VALUE" value="0" units="mmol_per_gDW_per_hr"/>
</listOfParameters>
</kineticLaw>
</reaction>
<reaction id="R_GLUR" name="glutamate racemase" reversible="true">
<notes>
<html:p>Abbreviation: R_GLUR</html:p>
<html:p>Synonyms: _0</html:p>
<html:p>EC Number: 5.1.1.3</html:p>
<html:p>SUBSYSTEM: Cell Envelope Biosynthesis</html:p>
<html:p>Equation: [c] : glu-D &lt;==&gt; glu-L</html:p>
<html:p>Confidence Level: 2</html:p>
<html:p>genes:</html:p>
<html:p>LOCUS:BLBBGE_411#ABBREVIATION:murI#ECNUMBERS:5.1.1.3#</html:p>
<html:p>proteins:</html:p>
<html:p>NAME:glutamate racemase#ABBREVIATION:MurI#</html:p>
<html:p>citations:</html:p>
<html:p>AUTHORS:Lopez-Sanchez,M.J.,Neef,A.,Pereto,J.,Patino-Navarrete,R.,Pignatelli,M.,Latorre,A. and Moya,A.#TITLE:Evolutionary convergence and nitrogen metabolism in Blattabacterium strain Bge, primary endosymbiont of the cockroach Blattella germanica#JOURNAL:PLoS Genet.5:e1000721#YEAR:2009#</html:p>
<html:p>GENE ASSOCIATION: (BLBBGE_411)</html:p>
</notes>
<listOfReactants>
<speciesReference species="M_glu_DASH_D_c" stoichiometry="1"/>
</listOfReactants>
<listOfProducts>
<speciesReference species="M_glu_DASH_L_c" stoichiometry="1"/>
</listOfProducts>
<kineticLaw>
<math xmlns="http://www.w3.org/1998/Math/MathML">
<ci>FLUX_VALUE</ci>
</math>
<listOfParameters>
<parameter id="LOWER_BOUND" value="-999999" units="mmol_per_gDW_per_hr"/>
<parameter id="UPPER_BOUND" value="999999" units="mmol_per_gDW_per_hr"/>
<parameter id="OBJECTIVE_COEFFICIENT" value="0" />
<parameter id="FLUX_VALUE" value="0" units="mmol_per_gDW_per_hr"/>
</listOfParameters>
</kineticLaw>
</reaction>
<reaction id="R_GLUt2r" name="L-glutamate transport via proton symport" reversible="false">
<notes>
<html:p>Abbreviation: R_GLUt2r</html:p>
<html:p>Synonyms: _0</html:p>
<html:p>SUBSYSTEM: Transport, Extracellular</html:p>
<html:p>Equation: glu-L[e] + h[e] --&gt; glu-L[c] + h[c]</html:p>
<html:p>Confidence Level: 2</html:p>
<html:p>NCD</html:p>
<html:p>genes:</html:p>
<html:p>LOCUS:BLBBGE_358#ABBREVIATION:gltP#</html:p>
<html:p>proteins:</html:p>
<html:p>NAME:DAACS, glutamate or aspartate symport#ABBREVIATION:GltP#</html:p>
<html:p>citations:</html:p>
<html:p>AUTHORS:Lopez-Sanchez,M.J.,Neef,A.,Pereto,J.,Patino-Navarrete,R.,Pignatelli,M.,Latorre,A. and Moya,A.#TITLE:Evolutionary convergence and nitrogen metabolism in Blattabacterium strain Bge, primary endosymbiont of the cockroach Blattella germanica#JOURNAL:PLoS Genet.5:e1000721#YEAR:2009#</html:p>
<html:p>GENE ASSOCIATION: (BLBBGE_358)</html:p>
</notes>
<listOfReactants>
<speciesReference species="M_glu_DASH_L_e" stoichiometry="1"/>
<speciesReference species="M_h_e" stoichiometry="1"/>
</listOfReactants>
<listOfProducts>
<speciesReference species="M_glu_DASH_L_c" stoichiometry="1"/>
<speciesReference species="M_h_c" stoichiometry="1"/>
</listOfProducts>
<kineticLaw>
<math xmlns="http://www.w3.org/1998/Math/MathML">
<ci>FLUX_VALUE</ci>
</math>
<listOfParameters>
<parameter id="LOWER_BOUND" value="0" units="mmol_per_gDW_per_hr"/>
<parameter id="UPPER_BOUND" value="999999" units="mmol_per_gDW_per_hr"/>
<parameter id="OBJECTIVE_COEFFICIENT" value="0" />
<parameter id="FLUX_VALUE" value="0" units="mmol_per_gDW_per_hr"/>
</listOfParameters>
</kineticLaw>
</reaction>
<reaction id="R_GLYALDt" name="Glyceraldehyde facilitated diffusion" reversible="true">
<notes>
<html:p>Abbreviation: R_GLYALDt</html:p>
<html:p>Synonyms: _0</html:p>
<html:p>SUBSYSTEM: Transport, Extracellular</html:p>
<html:p>Equation: glyald[e] &lt;==&gt; glyald[c]</html:p>
<html:p>Confidence Level: 2</html:p>
<html:p>JLR</html:p>
<html:p>genes:</html:p>
<html:p>LOCUS:BLBBGE_460#ABBREVIATION:glpF#</html:p>
<html:p>proteins:</html:p>
<html:p>NAME:MIP channel, glycerol diffusion#ABBREVIATION:GlpF#</html:p>
<html:p>citations:</html:p>
<html:p>AUTHORS:Lopez-Sanchez,M.J.,Neef,A.,Pereto,J.,Patino-Navarrete,R.,Pignatelli,M.,Latorre,A. and Moya,A.#TITLE:Evolutionary convergence and nitrogen metabolism in Blattabacterium strain Bge, primary endosymbiont of the cockroach Blattella germanica#JOURNAL:PLoS Genet.5:e1000721#YEAR:2009#</html:p>
<html:p>GENE ASSOCIATION: (BLBBGE_460)</html:p>
</notes>
<listOfReactants>
<speciesReference species="M_glyald_e" stoichiometry="1"/>
</listOfReactants>
<listOfProducts>
<speciesReference species="M_glyald_c" stoichiometry="1"/>
</listOfProducts>
<kineticLaw>
<math xmlns="http://www.w3.org/1998/Math/MathML">
<ci>FLUX_VALUE</ci>
</math>
<listOfParameters>
<parameter id="LOWER_BOUND" value="-999999" units="mmol_per_gDW_per_hr"/>
<parameter id="UPPER_BOUND" value="999999" units="mmol_per_gDW_per_hr"/>
<parameter id="OBJECTIVE_COEFFICIENT" value="0" />
<parameter id="FLUX_VALUE" value="0" units="mmol_per_gDW_per_hr"/>
</listOfParameters>
</kineticLaw>
</reaction>
<reaction id="R_GLYCL" name="Glycine Cleavage System" reversible="true">
<notes>
<html:p>Abbreviation: R_GLYCL</html:p>
<html:p>Synonyms: _0</html:p>
<html:p>SUBSYSTEM: Folate Metabolism</html:p>
<html:p>Equation: [c] : gly + nad + thf &lt;==&gt; co2 + mlthf + nadh + nh4</html:p>
<html:p>Confidence Level: 2</html:p>
<html:p>genes:</html:p>
<html:p>LOCUS:BLBBGE_147#ABBREVIATION:lpd#ECNUMBERS:1.8.1.4#</html:p>
<html:p>LOCUS:BLBBGE_616#ABBREVIATION:gcvP#ECNUMBERS:1.4.4.2#</html:p>
<html:p>LOCUS:BLBBGE_418#ABBREVIATION:gcvH#</html:p>
<html:p>LOCUS:BLBBGE_188#ABBREVIATION:gcvT#ECNUMBERS:2.1.2.10#</html:p>
<html:p>proteins:</html:p>
<html:p>NAME:Glycine cleavage complex, T#ABBREVIATION:GcvT#</html:p>
<html:p>NAME:glycine cleavage complex, H#ABBREVIATION:GcvH#</html:p>
<html:p>NAME:Glycine cleavage complex, P#ABBREVIATION:GcvP#</html:p>
<html:p>NAME:dihydrolipoamide dehydrogenase#ABBREVIATION:LpdA#</html:p>
<html:p>citations:</html:p>
<html:p>AUTHORS:Lopez-Sanchez,M.J.,Neef,A.,Pereto,J.,Patino-Navarrete,R.,Pignatelli,M.,Latorre,A. and Moya,A.#TITLE:Evolutionary convergence and nitrogen metabolism in Blattabacterium strain Bge, primary endosymbiont of the cockroach Blattella germanica#JOURNAL:PLoS Genet.5:e1000721#YEAR:2009#</html:p>
<html:p>GENE ASSOCIATION: (BLBBGE_147) and (BLBBGE_616) and (BLBBGE_188) and (BLBBGE_418)</html:p>
</notes>
<listOfReactants>
<speciesReference species="M_gly_c" stoichiometry="1"/>
<speciesReference species="M_nad_c" stoichiometry="1"/>
<speciesReference species="M_thf_c" stoichiometry="1"/>
</listOfReactants>
<listOfProducts>
<speciesReference species="M_co2_c" stoichiometry="1"/>
<speciesReference species="M_mlthf_c" stoichiometry="1"/>
<speciesReference species="M_nadh_c" stoichiometry="1"/>
<speciesReference species="M_nh4_c" stoichiometry="1"/>
</listOfProducts>
<kineticLaw>
<math xmlns="http://www.w3.org/1998/Math/MathML">
<ci>FLUX_VALUE</ci>
</math>
<listOfParameters>
<parameter id="LOWER_BOUND" value="-999999" units="mmol_per_gDW_per_hr"/>
<parameter id="UPPER_BOUND" value="999999" units="mmol_per_gDW_per_hr"/>
<parameter id="OBJECTIVE_COEFFICIENT" value="0" />
<parameter id="FLUX_VALUE" value="0" units="mmol_per_gDW_per_hr"/>
</listOfParameters>
</kineticLaw>
</reaction>
<reaction id="R_GLYCLTt2r" name="glycolate transport via proton symport, reversible" reversible="true">
<notes>
<html:p>Abbreviation: R_GLYCLTt2r</html:p>
<html:p>Synonyms: _0</html:p>
<html:p>SUBSYSTEM: Transport, Extracellular</html:p>
<html:p>Equation: glyclt[e] + h[e] &lt;==&gt; glyclt[c] + h[c]</html:p>
<html:p>Confidence Level: 1</html:p>
<html:p>JLR</html:p>
<html:p>genes:</html:p>
<html:p>none</html:p>
<html:p>proteins:</html:p>
<html:p>none</html:p>
<html:p>citations:</html:p>
<html:p>none</html:p>
<html:p>GENE ASSOCIATION: </html:p>
</notes>
<listOfReactants>
<speciesReference species="M_glyclt_e" stoichiometry="1"/>
<speciesReference species="M_h_e" stoichiometry="1"/>
</listOfReactants>
<listOfProducts>
<speciesReference species="M_glyclt_c" stoichiometry="1"/>
<speciesReference species="M_h_c" stoichiometry="1"/>
</listOfProducts>
<kineticLaw>
<math xmlns="http://www.w3.org/1998/Math/MathML">
<ci>FLUX_VALUE</ci>
</math>
<listOfParameters>
<parameter id="LOWER_BOUND" value="-999999" units="mmol_per_gDW_per_hr"/>
<parameter id="UPPER_BOUND" value="999999" units="mmol_per_gDW_per_hr"/>
<parameter id="OBJECTIVE_COEFFICIENT" value="0" />
<parameter id="FLUX_VALUE" value="0" units="mmol_per_gDW_per_hr"/>
</listOfParameters>
</kineticLaw>
</reaction>
<reaction id="R_GLYCt" name="glycerol transport via channel" reversible="true">
<notes>
<html:p>Abbreviation: R_GLYCt</html:p>
<html:p>Synonyms: _0</html:p>
<html:p>SUBSYSTEM: Transport, Extracellular</html:p>
<html:p>Equation: glyc[c] &lt;==&gt; glyc[e]</html:p>
<html:p>Confidence Level: 2</html:p>
<html:p>NCD</html:p>
<html:p>genes:</html:p>
<html:p>LOCUS:BLBBGE_460#ABBREVIATION:glpF#</html:p>
<html:p>proteins:</html:p>
<html:p>NAME:MIP channel, glycerol diffusion#ABBREVIATION:GlpF#</html:p>
<html:p>citations:</html:p>
<html:p>AUTHORS:Lopez-Sanchez,M.J.,Neef,A.,Pereto,J.,Patino-Navarrete,R.,Pignatelli,M.,Latorre,A. and Moya,A.#TITLE:Evolutionary convergence and nitrogen metabolism in Blattabacterium strain Bge, primary endosymbiont of the cockroach Blattella germanica#JOURNAL:PLoS Genet.5:e1000721#YEAR:2009#</html:p>
<html:p>GENE ASSOCIATION: (BLBBGE_460)</html:p>
</notes>
<listOfReactants>
<speciesReference species="M_glyc_c" stoichiometry="1"/>
</listOfReactants>
<listOfProducts>
<speciesReference species="M_glyc_e" stoichiometry="1"/>
</listOfProducts>
<kineticLaw>
<math xmlns="http://www.w3.org/1998/Math/MathML">
<ci>FLUX_VALUE</ci>
</math>
<listOfParameters>
<parameter id="LOWER_BOUND" value="-999999" units="mmol_per_gDW_per_hr"/>
<parameter id="UPPER_BOUND" value="999999" units="mmol_per_gDW_per_hr"/>
<parameter id="OBJECTIVE_COEFFICIENT" value="0" />
<parameter id="FLUX_VALUE" value="0" units="mmol_per_gDW_per_hr"/>
</listOfParameters>
</kineticLaw>
</reaction>
<reaction id="R_GLYK" name="glycerol kinase" reversible="false">
<notes>
<html:p>Abbreviation: R_GLYK</html:p>
<html:p>Synonyms: _0</html:p>
<html:p>EC Number: 2.7.1.30</html:p>
<html:p>SUBSYSTEM: Alternate Carbon Metabolism</html:p>
<html:p>Equation: [c] : atp + glyc --&gt; adp + glyc3p + h</html:p>
<html:p>Confidence Level: 2</html:p>
<html:p>genes:</html:p>
<html:p>LOCUS:BLBBGE_459#ABBREVIATION:glpK#ECNUMBERS:2.7.1.30#</html:p>
<html:p>proteins:</html:p>
<html:p>NAME:glycerol kinase#ABBREVIATION:GlpK#</html:p>
<html:p>citations:</html:p>
<html:p>AUTHORS:Lopez-Sanchez,M.J.,Neef,A.,Pereto,J.,Patino-Navarrete,R.,Pignatelli,M.,Latorre,A. and Moya,A.#TITLE:Evolutionary convergence and nitrogen metabolism in Blattabacterium strain Bge, primary endosymbiont of the cockroach Blattella germanica#JOURNAL:PLoS Genet.5:e1000721#YEAR:2009#</html:p>
<html:p>GENE ASSOCIATION: (BLBBGE_459)</html:p>
</notes>
<listOfReactants>
<speciesReference species="M_atp_c" stoichiometry="1"/>
<speciesReference species="M_glyc_c" stoichiometry="1"/>
</listOfReactants>
<listOfProducts>
<speciesReference species="M_adp_c" stoichiometry="1"/>
<speciesReference species="M_glyc3p_c" stoichiometry="1"/>
<speciesReference species="M_h_c" stoichiometry="1"/>
</listOfProducts>
<kineticLaw>
<math xmlns="http://www.w3.org/1998/Math/MathML">
<ci>FLUX_VALUE</ci>
</math>
<listOfParameters>
<parameter id="LOWER_BOUND" value="0" units="mmol_per_gDW_per_hr"/>
<parameter id="UPPER_BOUND" value="999999" units="mmol_per_gDW_per_hr"/>
<parameter id="OBJECTIVE_COEFFICIENT" value="0" />
<parameter id="FLUX_VALUE" value="0" units="mmol_per_gDW_per_hr"/>
</listOfParameters>
</kineticLaw>
</reaction>
<reaction id="R_GLYt" name="Glycine transport via diffusion" reversible="true">
<notes>
<html:p>Abbreviation: R_GLYt</html:p>
<html:p>Synonyms: _0</html:p>
<html:p>SUBSYSTEM: Transport, Extracellular</html:p>
<html:p>Equation: gly[e] &lt;==&gt; gly[c]</html:p>
<html:p>Confidence Level: 2</html:p>
<html:p>NCD</html:p>
<html:p>genes:</html:p>
<html:p>LOCUS:BLBBGE_460#ABBREVIATION:glpF#</html:p>
<html:p>proteins:</html:p>
<html:p>NAME:MIP channel, glycerol diffusion#ABBREVIATION:GlpF#</html:p>
<html:p>citations:</html:p>
<html:p>AUTHORS:Lopez-Sanchez,M.J.,Neef,A.,Pereto,J.,Patino-Navarrete,R.,Pignatelli,M.,Latorre,A. and Moya,A.#TITLE:Evolutionary convergence and nitrogen metabolism in Blattabacterium strain Bge, primary endosymbiont of the cockroach Blattella germanica#JOURNAL:PLoS Genet.5:e1000721#YEAR:2009#</html:p>
<html:p>GENE ASSOCIATION: (BLBBGE_460)</html:p>
</notes>
<listOfReactants>
<speciesReference species="M_gly_e" stoichiometry="1"/>
</listOfReactants>
<listOfProducts>
<speciesReference species="M_gly_c" stoichiometry="1"/>
</listOfProducts>
<kineticLaw>
<math xmlns="http://www.w3.org/1998/Math/MathML">
<ci>FLUX_VALUE</ci>
</math>
<listOfParameters>
<parameter id="LOWER_BOUND" value="-999999" units="mmol_per_gDW_per_hr"/>
<parameter id="UPPER_BOUND" value="999999" units="mmol_per_gDW_per_hr"/>
<parameter id="OBJECTIVE_COEFFICIENT" value="0" />
<parameter id="FLUX_VALUE" value="0" units="mmol_per_gDW_per_hr"/>
</listOfParameters>
</kineticLaw>
</reaction>
<reaction id="R_GMPS2" name="GMP synthase" reversible="false">
<notes>
<html:p>Abbreviation: R_GMPS2</html:p>
<html:p>Synonyms: _0</html:p>
<html:p>EC Number: 6.3.5.2</html:p>
<html:p>SUBSYSTEM: Purine and Pyrimidine Biosynthesis</html:p>
<html:p>Equation: [c] : atp + gln-L + h2o + xmp --&gt; amp + glu-L + gmp + (2) h + ppi</html:p>
<html:p>Confidence Level: 2</html:p>
<html:p>JLR</html:p>
<html:p>genes:</html:p>
<html:p>LOCUS:BLBBGE_478#ABBREVIATION:guaA#ECNUMBERS:6.3.5.2,-!-,6.3.4.1#</html:p>
<html:p>proteins:</html:p>
<html:p>NAME:GMP synthase#ABBREVIATION:GuaA#</html:p>
<html:p>citations:</html:p>
<html:p>AUTHORS:Lopez-Sanchez,M.J.,Neef,A.,Pereto,J.,Patino-Navarrete,R.,Pignatelli,M.,Latorre,A. and Moya,A.#TITLE:Evolutionary convergence and nitrogen metabolism in Blattabacterium strain Bge, primary endosymbiont of the cockroach Blattella germanica#JOURNAL:PLoS Genet.5:e1000721#YEAR:2009#</html:p>
<html:p>GENE ASSOCIATION: (BLBBGE_478)</html:p>
</notes>
<listOfReactants>
<speciesReference species="M_atp_c" stoichiometry="1"/>
<speciesReference species="M_gln_DASH_L_c" stoichiometry="1"/>
<speciesReference species="M_h2o_c" stoichiometry="1"/>
<speciesReference species="M_xmp_c" stoichiometry="1"/>
</listOfReactants>
<listOfProducts>
<speciesReference species="M_amp_c" stoichiometry="1"/>
<speciesReference species="M_glu_DASH_L_c" stoichiometry="1"/>
<speciesReference species="M_gmp_c" stoichiometry="1"/>
<speciesReference species="M_h_c" stoichiometry="2"/>
<speciesReference species="M_ppi_c" stoichiometry="1"/>
</listOfProducts>
<kineticLaw>
<math xmlns="http://www.w3.org/1998/Math/MathML">
<ci>FLUX_VALUE</ci>
</math>
<listOfParameters>
<parameter id="LOWER_BOUND" value="0" units="mmol_per_gDW_per_hr"/>
<parameter id="UPPER_BOUND" value="999999" units="mmol_per_gDW_per_hr"/>
<parameter id="OBJECTIVE_COEFFICIENT" value="0" />
<parameter id="FLUX_VALUE" value="0" units="mmol_per_gDW_per_hr"/>
</listOfParameters>
</kineticLaw>
</reaction>
<reaction id="R_GRTT" name="geranyltranstransferase" reversible="false">
<notes>
<html:p>Abbreviation: R_GRTT</html:p>
<html:p>Synonyms: _0</html:p>
<html:p>EC Number: 2.5.1.10</html:p>
<html:p>SUBSYSTEM: Cofactor and Prosthetic Group Biosynthesis</html:p>
<html:p>Equation: [c] : grdp + ipdp --&gt; frdp + ppi</html:p>
<html:p>Confidence Level: 1</html:p>
<html:p>genes:</html:p>
<html:p>none</html:p>
<html:p>proteins:</html:p>
<html:p>none</html:p>
<html:p>citations:</html:p>
<html:p>none</html:p>
<html:p>GENE ASSOCIATION: </html:p>
</notes>
<listOfReactants>
<speciesReference species="M_grdp_c" stoichiometry="1"/>
<speciesReference species="M_ipdp_c" stoichiometry="1"/>
</listOfReactants>
<listOfProducts>
<speciesReference species="M_frdp_c" stoichiometry="1"/>
<speciesReference species="M_ppi_c" stoichiometry="1"/>
</listOfProducts>
<kineticLaw>
<math xmlns="http://www.w3.org/1998/Math/MathML">
<ci>FLUX_VALUE</ci>
</math>
<listOfParameters>
<parameter id="LOWER_BOUND" value="0" units="mmol_per_gDW_per_hr"/>
<parameter id="UPPER_BOUND" value="999999" units="mmol_per_gDW_per_hr"/>
<parameter id="OBJECTIVE_COEFFICIENT" value="0" />
<parameter id="FLUX_VALUE" value="0" units="mmol_per_gDW_per_hr"/>
</listOfParameters>
</kineticLaw>
</reaction>
<reaction id="R_GTPCI" name="GTP cyclohydrolase I" reversible="false">
<notes>
<html:p>Abbreviation: R_GTPCI</html:p>
<html:p>Synonyms: _0</html:p>
<html:p>EC Number: 3.5.4.16</html:p>
<html:p>SUBSYSTEM: Cofactor and Prosthetic Group Biosynthesis</html:p>
<html:p>Equation: [c] : gtp + h2o --&gt; ahdt + for</html:p>
<html:p>Confidence Level: 2</html:p>
<html:p>The reaction involves hydrolysis of two C-N bonds and isomerization of the pentose unit; the recyclization may be non-enzymic</html:p>
<html:p>genes:</html:p>
<html:p>LOCUS:BLBBGE_570#ABBREVIATION:folE#ECNUMBERS:3.5.4.16#</html:p>
<html:p>proteins:</html:p>
<html:p>NAME:GTP cyclohydrolase I#ABBREVIATION:FolE#</html:p>
<html:p>citations:</html:p>
<html:p>AUTHORS:Lopez-Sanchez,M.J.,Neef,A.,Pereto,J.,Patino-Navarrete,R.,Pignatelli,M.,Latorre,A. and Moya,A.#TITLE:Evolutionary convergence and nitrogen metabolism in Blattabacterium strain Bge, primary endosymbiont of the cockroach Blattella germanica#JOURNAL:PLoS Genet.5:e1000721#YEAR:2009#</html:p>
<html:p>GENE ASSOCIATION: (BLBBGE_570)</html:p>
</notes>
<listOfReactants>
<speciesReference species="M_gtp_c" stoichiometry="1"/>
<speciesReference species="M_h2o_c" stoichiometry="1"/>
</listOfReactants>
<listOfProducts>
<speciesReference species="M_ahdt_c" stoichiometry="1"/>
<speciesReference species="M_for_c" stoichiometry="1"/>
</listOfProducts>
<kineticLaw>
<math xmlns="http://www.w3.org/1998/Math/MathML">
<ci>FLUX_VALUE</ci>
</math>
<listOfParameters>
<parameter id="LOWER_BOUND" value="0" units="mmol_per_gDW_per_hr"/>
<parameter id="UPPER_BOUND" value="999999" units="mmol_per_gDW_per_hr"/>
<parameter id="OBJECTIVE_COEFFICIENT" value="0" />
<parameter id="FLUX_VALUE" value="0" units="mmol_per_gDW_per_hr"/>
</listOfParameters>
</kineticLaw>
</reaction>
<reaction id="R_GTPCII2" name="GTP cyclohydrolase II (25drapp)" reversible="false">
<notes>
<html:p>Abbreviation: R_GTPCII2</html:p>
<html:p>Synonyms: _0</html:p>
<html:p>SUBSYSTEM: Cofactor and Prosthetic Group Biosynthesis</html:p>
<html:p>Equation: [c] : gtp + (3) h2o --&gt; 25drapp + for + (2) h + ppi</html:p>
<html:p>Confidence Level: 2</html:p>
<html:p>JLR</html:p>
<html:p>genes:</html:p>
<html:p>LOCUS:BLBBGE_323#ABBREVIATION:ribBA#ECNUMBERS:3.5.4.25,-!-,4.1.99.12#</html:p>
<html:p>proteins:</html:p>
<html:p>NAME:_bifunctional 3,4 dihydroxy-2-butanone-4-phosphate synthase/GTP cyclohydrolase II#ABBREVIATION:RibBA#</html:p>
<html:p>citations:</html:p>
<html:p>AUTHORS:Lopez-Sanchez,M.J.,Neef,A.,Pereto,J.,Patino-Navarrete,R.,Pignatelli,M.,Latorre,A. and Moya,A.#TITLE:Evolutionary convergence and nitrogen metabolism in Blattabacterium strain Bge, primary endosymbiont of the cockroach Blattella germanica#JOURNAL:PLoS Genet.5:e1000721#YEAR:2009#</html:p>
<html:p>GENE ASSOCIATION: (BLBBGE_323)</html:p>
</notes>
<listOfReactants>
<speciesReference species="M_gtp_c" stoichiometry="1"/>
<speciesReference species="M_h2o_c" stoichiometry="3"/>
</listOfReactants>
<listOfProducts>
<speciesReference species="M_25drapp_c" stoichiometry="1"/>
<speciesReference species="M_for_c" stoichiometry="1"/>
<speciesReference species="M_h_c" stoichiometry="2"/>
<speciesReference species="M_ppi_c" stoichiometry="1"/>
</listOfProducts>
<kineticLaw>
<math xmlns="http://www.w3.org/1998/Math/MathML">
<ci>FLUX_VALUE</ci>
</math>
<listOfParameters>
<parameter id="LOWER_BOUND" value="0" units="mmol_per_gDW_per_hr"/>
<parameter id="UPPER_BOUND" value="999999" units="mmol_per_gDW_per_hr"/>
<parameter id="OBJECTIVE_COEFFICIENT" value="0" />
<parameter id="FLUX_VALUE" value="0" units="mmol_per_gDW_per_hr"/>
</listOfParameters>
</kineticLaw>
</reaction>
<reaction id="R_GUAD" name="guanine deaminase" reversible="false">
<notes>
<html:p>Abbreviation: R_GUAD</html:p>
<html:p>Synonyms: _0</html:p>
<html:p>EC Number: 3.5.4.3</html:p>
<html:p>SUBSYSTEM: Nucleotide Salvage Pathway</html:p>
<html:p>Equation: [c] : gua + h + h2o --&gt; nh4 + xan</html:p>
<html:p>Confidence Level: 1</html:p>
<html:p>genes:</html:p>
<html:p>none</html:p>
<html:p>proteins:</html:p>
<html:p>none</html:p>
<html:p>citations:</html:p>
<html:p>none</html:p>
<html:p>GENE ASSOCIATION: </html:p>
</notes>
<listOfReactants>
<speciesReference species="M_gua_c" stoichiometry="1"/>
<speciesReference species="M_h_c" stoichiometry="1"/>
<speciesReference species="M_h2o_c" stoichiometry="1"/>
</listOfReactants>
<listOfProducts>
<speciesReference species="M_nh4_c" stoichiometry="1"/>
<speciesReference species="M_xan_c" stoichiometry="1"/>
</listOfProducts>
<kineticLaw>
<math xmlns="http://www.w3.org/1998/Math/MathML">
<ci>FLUX_VALUE</ci>
</math>
<listOfParameters>
<parameter id="LOWER_BOUND" value="0" units="mmol_per_gDW_per_hr"/>
<parameter id="UPPER_BOUND" value="999999" units="mmol_per_gDW_per_hr"/>
<parameter id="OBJECTIVE_COEFFICIENT" value="0" />
<parameter id="FLUX_VALUE" value="0" units="mmol_per_gDW_per_hr"/>
</listOfParameters>
</kineticLaw>
</reaction>
<reaction id="R_H2Ot" name="H2O transport via diffusion" reversible="true">
<notes>
<html:p>Abbreviation: R_H2Ot</html:p>
<html:p>Synonyms: _0</html:p>
<html:p>SUBSYSTEM: Transport, Extracellular</html:p>
<html:p>Equation: h2o[c] &lt;==&gt; h2o[e]</html:p>
<html:p>Confidence Level: 1</html:p>
<html:p>renamed from H20t5 to H2Ot NCD</html:p>
<html:p>genes:</html:p>
<html:p>none</html:p>
<html:p>proteins:</html:p>
<html:p>none</html:p>
<html:p>citations:</html:p>
<html:p>none</html:p>
<html:p>GENE ASSOCIATION: </html:p>
</notes>
<listOfReactants>
<speciesReference species="M_h2o_e" stoichiometry="1"/>
</listOfReactants>
<listOfProducts>
<speciesReference species="M_h2o_c" stoichiometry="1"/>
</listOfProducts>
<kineticLaw>
<math xmlns="http://www.w3.org/1998/Math/MathML">
<ci>FLUX_VALUE</ci>
</math>
<listOfParameters>
<parameter id="LOWER_BOUND" value="-999999" units="mmol_per_gDW_per_hr"/>
<parameter id="UPPER_BOUND" value="999999" units="mmol_per_gDW_per_hr"/>
<parameter id="OBJECTIVE_COEFFICIENT" value="0" />
<parameter id="FLUX_VALUE" value="0" units="mmol_per_gDW_per_hr"/>
</listOfParameters>
</kineticLaw>
</reaction>
<reaction id="R_HCO3E" name="HCO3 equilibration reaction" reversible="true">
<notes>
<html:p>Abbreviation: R_HCO3E</html:p>
<html:p>Synonyms: _7</html:p>
<html:p>EC Number: 4.2.1.1</html:p>
<html:p>SUBSYSTEM: Unassigned</html:p>
<html:p>Equation: [c] : co2 + h2o &lt;==&gt; h + hco3</html:p>
<html:p>Confidence Level: 1</html:p>
<html:p>genes:</html:p>
<html:p>none</html:p>
<html:p>proteins:</html:p>
<html:p>none</html:p>
<html:p>citations:</html:p>
<html:p>none</html:p>
<html:p>GENE ASSOCIATION: </html:p>
</notes>
<listOfReactants>
<speciesReference species="M_co2_c" stoichiometry="1"/>
<speciesReference species="M_h2o_c" stoichiometry="1"/>
</listOfReactants>
<listOfProducts>
<speciesReference species="M_h_c" stoichiometry="1"/>
<speciesReference species="M_hco3_c" stoichiometry="1"/>
</listOfProducts>
<kineticLaw>
<math xmlns="http://www.w3.org/1998/Math/MathML">
<ci>FLUX_VALUE</ci>
</math>
<listOfParameters>
<parameter id="LOWER_BOUND" value="-999999" units="mmol_per_gDW_per_hr"/>
<parameter id="UPPER_BOUND" value="999999" units="mmol_per_gDW_per_hr"/>
<parameter id="OBJECTIVE_COEFFICIENT" value="0" />
<parameter id="FLUX_VALUE" value="0" units="mmol_per_gDW_per_hr"/>
</listOfParameters>
</kineticLaw>
</reaction>
<reaction id="R_HISabc" name="L-histidine transport via ABC system" reversible="false">
<notes>
<html:p>Abbreviation: R_HISabc</html:p>
<html:p>Synonyms: _0</html:p>
<html:p>SUBSYSTEM: Transport, Extracellular</html:p>
<html:p>Equation: atp[c] + h2o[c] + his-L[e] --&gt; adp[c] + h[c] + his-L[c] + pi[c]</html:p>
<html:p>Confidence Level: 1</html:p>
<html:p>genes:</html:p>
<html:p>none</html:p>
<html:p>proteins:</html:p>
<html:p>none</html:p>
<html:p>citations:</html:p>
<html:p>none</html:p>
<html:p>GENE ASSOCIATION: </html:p>
</notes>
<listOfReactants>
<speciesReference species="M_atp_c" stoichiometry="1"/>
<speciesReference species="M_h2o_c" stoichiometry="1"/>
<speciesReference species="M_his_DASH_L_e" stoichiometry="1"/>
</listOfReactants>
<listOfProducts>
<speciesReference species="M_adp_c" stoichiometry="1"/>
<speciesReference species="M_h_c" stoichiometry="1"/>
<speciesReference species="M_his_DASH_L_c" stoichiometry="1"/>
<speciesReference species="M_pi_c" stoichiometry="1"/>
</listOfProducts>
<kineticLaw>
<math xmlns="http://www.w3.org/1998/Math/MathML">
<ci>FLUX_VALUE</ci>
</math>
<listOfParameters>
<parameter id="LOWER_BOUND" value="0" units="mmol_per_gDW_per_hr"/>
<parameter id="UPPER_BOUND" value="999999" units="mmol_per_gDW_per_hr"/>
<parameter id="OBJECTIVE_COEFFICIENT" value="0" />
<parameter id="FLUX_VALUE" value="0" units="mmol_per_gDW_per_hr"/>
</listOfParameters>
</kineticLaw>
</reaction>
<reaction id="R_HISTD" name="histidinol dehydrogenase" reversible="false">
<notes>
<html:p>Abbreviation: R_HISTD</html:p>
<html:p>Synonyms: _0</html:p>
<html:p>EC Number: 1.1.1.23</html:p>
<html:p>SUBSYSTEM: Histidine Metabolism</html:p>
<html:p>Equation: [c] : h2o + histd + (2) nad --&gt; (3) h + his-L + (2) nadh</html:p>
<html:p>Confidence Level: 2</html:p>
<html:p>genes:</html:p>
<html:p>LOCUS:BLBBGE_434#ABBREVIATION:hisD#ECNUMBERS:1.1.1.23#</html:p>
<html:p>proteins:</html:p>
<html:p>NAME:Histidinol dehydrogenase#ABBREVIATION:HisD#</html:p>
<html:p>citations:</html:p>
<html:p>AUTHORS:Lopez-Sanchez,M.J.,Neef,A.,Pereto,J.,Patino-Navarrete,R.,Pignatelli,M.,Latorre,A. and Moya,A.#TITLE:Evolutionary convergence and nitrogen metabolism in Blattabacterium strain Bge, primary endosymbiont of the cockroach Blattella germanica#JOURNAL:PLoS Genet.5:e1000721#YEAR:2009#</html:p>
<html:p>GENE ASSOCIATION: (BLBBGE_434)</html:p>
</notes>
<listOfReactants>
<speciesReference species="M_h2o_c" stoichiometry="1"/>
<speciesReference species="M_histd_c" stoichiometry="1"/>
<speciesReference species="M_nad_c" stoichiometry="2"/>
</listOfReactants>
<listOfProducts>
<speciesReference species="M_h_c" stoichiometry="3"/>
<speciesReference species="M_his_DASH_L_c" stoichiometry="1"/>
<speciesReference species="M_nadh_c" stoichiometry="2"/>
</listOfProducts>
<kineticLaw>
<math xmlns="http://www.w3.org/1998/Math/MathML">
<ci>FLUX_VALUE</ci>
</math>
<listOfParameters>
<parameter id="LOWER_BOUND" value="0" units="mmol_per_gDW_per_hr"/>
<parameter id="UPPER_BOUND" value="999999" units="mmol_per_gDW_per_hr"/>
<parameter id="OBJECTIVE_COEFFICIENT" value="0" />
<parameter id="FLUX_VALUE" value="0" units="mmol_per_gDW_per_hr"/>
</listOfParameters>
</kineticLaw>
</reaction>
<reaction id="R_HISTP" name="histidinol-phosphatase" reversible="false">
<notes>
<html:p>Abbreviation: R_HISTP</html:p>
<html:p>Synonyms: _0</html:p>
<html:p>EC Number: 3.1.3.15</html:p>
<html:p>SUBSYSTEM: Histidine Metabolism</html:p>
<html:p>Equation: [c] : h2o + hisp --&gt; histd + pi</html:p>
<html:p>Confidence Level: 2</html:p>
<html:p>genes:</html:p>
<html:p>LOCUS:BLBBGE_436#ABBREVIATION:hisB#ECNUMBERS:3.1.3.15,-!-,4.2.1.19#</html:p>
<html:p>proteins:</html:p>
<html:p>NAME:Imidazoleglycerol phosphate dehydratase and Histidinol phosphatase#ABBREVIATION:HisB#</html:p>
<html:p>citations:</html:p>
<html:p>AUTHORS:Lopez-Sanchez,M.J.,Neef,A.,Pereto,J.,Patino-Navarrete,R.,Pignatelli,M.,Latorre,A. and Moya,A.#TITLE:Evolutionary convergence and nitrogen metabolism in Blattabacterium strain Bge, primary endosymbiont of the cockroach Blattella germanica#JOURNAL:PLoS Genet.5:e1000721#YEAR:2009#</html:p>
<html:p>GENE ASSOCIATION: (BLBBGE_436)</html:p>
</notes>
<listOfReactants>
<speciesReference species="M_h2o_c" stoichiometry="1"/>
<speciesReference species="M_hisp_c" stoichiometry="1"/>
</listOfReactants>
<listOfProducts>
<speciesReference species="M_histd_c" stoichiometry="1"/>
<speciesReference species="M_pi_c" stoichiometry="1"/>
</listOfProducts>
<kineticLaw>
<math xmlns="http://www.w3.org/1998/Math/MathML">
<ci>FLUX_VALUE</ci>
</math>
<listOfParameters>
<parameter id="LOWER_BOUND" value="0" units="mmol_per_gDW_per_hr"/>
<parameter id="UPPER_BOUND" value="999999" units="mmol_per_gDW_per_hr"/>
<parameter id="OBJECTIVE_COEFFICIENT" value="0" />
<parameter id="FLUX_VALUE" value="0" units="mmol_per_gDW_per_hr"/>
</listOfParameters>
</kineticLaw>
</reaction>
<reaction id="R_HMBS" name="hydroxymethylbilane synthase" reversible="false">
<notes>
<html:p>Abbreviation: R_HMBS</html:p>
<html:p>Synonyms: _0</html:p>
<html:p>EC Number: 4.3.1.8</html:p>
<html:p>SUBSYSTEM: Cofactor and Prosthetic Group Biosynthesis</html:p>
<html:p>Equation: [c] : h2o + (4) ppbng --&gt; hmbil + (4) nh4</html:p>
<html:p>Confidence Level: 2</html:p>
<html:p>genes:</html:p>
<html:p>LOCUS:BLBBGE_573#ABBREVIATION:hemC#ECNUMBERS:4.3.1.8#</html:p>
<html:p>proteins:</html:p>
<html:p>NAME:Hydroxymethylbilane synthase#ABBREVIATION:HemC#</html:p>
<html:p>citations:</html:p>
<html:p>AUTHORS:Lopez-Sanchez,M.J.,Neef,A.,Pereto,J.,Patino-Navarrete,R.,Pignatelli,M.,Latorre,A. and Moya,A.#TITLE:Evolutionary convergence and nitrogen metabolism in Blattabacterium strain Bge, primary endosymbiont of the cockroach Blattella germanica#JOURNAL:PLoS Genet.5:e1000721#YEAR:2009#</html:p>
<html:p>GENE ASSOCIATION: (BLBBGE_573)</html:p>
</notes>
<listOfReactants>
<speciesReference species="M_h2o_c" stoichiometry="1"/>
<speciesReference species="M_ppbng_c" stoichiometry="4"/>
</listOfReactants>
<listOfProducts>
<speciesReference species="M_hmbil_c" stoichiometry="1"/>
<speciesReference species="M_nh4_c" stoichiometry="4"/>
</listOfProducts>
<kineticLaw>
<math xmlns="http://www.w3.org/1998/Math/MathML">
<ci>FLUX_VALUE</ci>
</math>
<listOfParameters>
<parameter id="LOWER_BOUND" value="0" units="mmol_per_gDW_per_hr"/>
<parameter id="UPPER_BOUND" value="999999" units="mmol_per_gDW_per_hr"/>
<parameter id="OBJECTIVE_COEFFICIENT" value="0" />
<parameter id="FLUX_VALUE" value="0" units="mmol_per_gDW_per_hr"/>
</listOfParameters>
</kineticLaw>
</reaction>
<reaction id="R_HPPK2" name="_6-hydroxymethyl-dihydropterin pyrophosphokinase" reversible="false">
<notes>
<html:p>Abbreviation: R_HPPK2</html:p>
<html:p>Synonyms: _1</html:p>
<html:p>SUBSYSTEM: Cofactor and Prosthetic Group Biosynthesis</html:p>
<html:p>Equation: [c] : 6hmhpt + atp --&gt; 6hmhptpp + amp + h</html:p>
<html:p>Confidence Level: 2</html:p>
<html:p>JLR- Neidhardt pg 667</html:p>
<html:p>genes:</html:p>
<html:p>LOCUS:BLBBGE_627#ABBREVIATION:folK#ECNUMBERS:2.7.6.3#</html:p>
<html:p>proteins:</html:p>
<html:p>NAME:_7,8-dihydro-6-hydroxymethylpterin-pyrophosphokinase#ABBREVIATION:FolK#</html:p>
<html:p>citations:</html:p>
<html:p>AUTHORS:Lopez-Sanchez,M.J.,Neef,A.,Pereto,J.,Patino-Navarrete,R.,Pignatelli,M.,Latorre,A. and Moya,A.#TITLE:Evolutionary convergence and nitrogen metabolism in Blattabacterium strain Bge, primary endosymbiont of the cockroach Blattella germanica#JOURNAL:PLoS Genet.5:e1000721#YEAR:2009#</html:p>
<html:p>GENE ASSOCIATION: (BLBBGE_627)</html:p>
</notes>
<listOfReactants>
<speciesReference species="M_6hmhpt_c" stoichiometry="1"/>
<speciesReference species="M_atp_c" stoichiometry="1"/>
</listOfReactants>
<listOfProducts>
<speciesReference species="M_6hmhptpp_c" stoichiometry="1"/>
<speciesReference species="M_amp_c" stoichiometry="1"/>
<speciesReference species="M_h_c" stoichiometry="1"/>
</listOfProducts>
<kineticLaw>
<math xmlns="http://www.w3.org/1998/Math/MathML">
<ci>FLUX_VALUE</ci>
</math>
<listOfParameters>
<parameter id="LOWER_BOUND" value="0" units="mmol_per_gDW_per_hr"/>
<parameter id="UPPER_BOUND" value="999999" units="mmol_per_gDW_per_hr"/>
<parameter id="OBJECTIVE_COEFFICIENT" value="0" />
<parameter id="FLUX_VALUE" value="0" units="mmol_per_gDW_per_hr"/>
</listOfParameters>
</kineticLaw>
</reaction>
<reaction id="R_HSDy" name="homoserine dehydrogenase (NADPH)" reversible="false">
<notes>
<html:p>Abbreviation: R_HSDy</html:p>
<html:p>Synonyms: _0</html:p>
<html:p>EC Number: 1.1.1.3</html:p>
<html:p>SUBSYSTEM: Threonine and Lysine Metabolism</html:p>
<html:p>Equation: [c] : aspsa + h + nadph --&gt; hom-L + nadp</html:p>
<html:p>Confidence Level: 2</html:p>
<html:p>genes:</html:p>
<html:p>LOCUS:BLBBGE_501#ABBREVIATION:thrA#ECNUMBERS:2.7.2.4,-!-,1.1.1.3#</html:p>
<html:p>proteins:</html:p>
<html:p>NAME:Homoserine dehydrogenase#ABBREVIATION:MetL#</html:p>
<html:p>NAME:Aspartate kinase I#ABBREVIATION:ThrA#</html:p>
<html:p>citations:</html:p>
<html:p>AUTHORS:Lopez-Sanchez,M.J.,Neef,A.,Pereto,J.,Patino-Navarrete,R.,Pignatelli,M.,Latorre,A. and Moya,A.#TITLE:Evolutionary convergence and nitrogen metabolism in Blattabacterium strain Bge, primary endosymbiont of the cockroach Blattella germanica#JOURNAL:PLoS Genet.5:e1000721#YEAR:2009#</html:p>
<html:p>GENE ASSOCIATION: (BLBBGE_501)</html:p>
</notes>
<listOfReactants>
<speciesReference species="M_aspsa_c" stoichiometry="1"/>
<speciesReference species="M_h_c" stoichiometry="1"/>
<speciesReference species="M_nadph_c" stoichiometry="1"/>
</listOfReactants>
<listOfProducts>
<speciesReference species="M_hom_DASH_L_c" stoichiometry="1"/>
<speciesReference species="M_nadp_c" stoichiometry="1"/>
</listOfProducts>
<kineticLaw>
<math xmlns="http://www.w3.org/1998/Math/MathML">
<ci>FLUX_VALUE</ci>
</math>
<listOfParameters>
<parameter id="LOWER_BOUND" value="0" units="mmol_per_gDW_per_hr"/>
<parameter id="UPPER_BOUND" value="999999" units="mmol_per_gDW_per_hr"/>
<parameter id="OBJECTIVE_COEFFICIENT" value="0" />
<parameter id="FLUX_VALUE" value="0" units="mmol_per_gDW_per_hr"/>
</listOfParameters>
</kineticLaw>
</reaction>
<reaction id="R_HSK" name="homoserine kinase" reversible="false">
<notes>
<html:p>Abbreviation: R_HSK</html:p>
<html:p>Synonyms: _0</html:p>
<html:p>EC Number: 2.7.1.39</html:p>
<html:p>SUBSYSTEM: Threonine and Lysine Metabolism</html:p>
<html:p>Equation: [c] : atp + hom-L --&gt; adp + h + phom</html:p>
<html:p>Confidence Level: 2</html:p>
<html:p>genes:</html:p>
<html:p>LOCUS:BLBBGE_500#ABBREVIATION:thrB#ECNUMBERS:2.7.1.39#</html:p>
<html:p>proteins:</html:p>
<html:p>NAME:Homoserine kinase#ABBREVIATION:ThrB#</html:p>
<html:p>citations:</html:p>
<html:p>AUTHORS:Lopez-Sanchez,M.J.,Neef,A.,Pereto,J.,Patino-Navarrete,R.,Pignatelli,M.,Latorre,A. and Moya,A.#TITLE:Evolutionary convergence and nitrogen metabolism in Blattabacterium strain Bge, primary endosymbiont of the cockroach Blattella germanica#JOURNAL:PLoS Genet.5:e1000721#YEAR:2009#</html:p>
<html:p>GENE ASSOCIATION: (BLBBGE_500)</html:p>
</notes>
<listOfReactants>
<speciesReference species="M_atp_c" stoichiometry="1"/>
<speciesReference species="M_hom_DASH_L_c" stoichiometry="1"/>
</listOfReactants>
<listOfProducts>
<speciesReference species="M_adp_c" stoichiometry="1"/>
<speciesReference species="M_h_c" stoichiometry="1"/>
<speciesReference species="M_phom_c" stoichiometry="1"/>
</listOfProducts>
<kineticLaw>
<math xmlns="http://www.w3.org/1998/Math/MathML">
<ci>FLUX_VALUE</ci>
</math>
<listOfParameters>
<parameter id="LOWER_BOUND" value="0" units="mmol_per_gDW_per_hr"/>
<parameter id="UPPER_BOUND" value="999999" units="mmol_per_gDW_per_hr"/>
<parameter id="OBJECTIVE_COEFFICIENT" value="0" />
<parameter id="FLUX_VALUE" value="0" units="mmol_per_gDW_per_hr"/>
</listOfParameters>
</kineticLaw>
</reaction>
<reaction id="R_HSST" name="homoserine O-succinyltransferase" reversible="false">
<notes>
<html:p>Abbreviation: R_HSST</html:p>
<html:p>Synonyms: _0</html:p>
<html:p>EC Number: 2.3.1.46</html:p>
<html:p>SUBSYSTEM: Methionine Metabolism</html:p>
<html:p>Equation: [c] : hom-L + succoa --&gt; coa + suchms</html:p>
<html:p>Confidence Level: 1</html:p>
<html:p>genes:</html:p>
<html:p>none</html:p>
<html:p>proteins:</html:p>
<html:p>none</html:p>
<html:p>citations:</html:p>
<html:p>none</html:p>
<html:p>GENE ASSOCIATION: </html:p>
</notes>
<listOfReactants>
<speciesReference species="M_hom_DASH_L_c" stoichiometry="1"/>
<speciesReference species="M_succoa_c" stoichiometry="1"/>
</listOfReactants>
<listOfProducts>
<speciesReference species="M_coa_c" stoichiometry="1"/>
<speciesReference species="M_suchms_c" stoichiometry="1"/>
</listOfProducts>
<kineticLaw>
<math xmlns="http://www.w3.org/1998/Math/MathML">
<ci>FLUX_VALUE</ci>
</math>
<listOfParameters>
<parameter id="LOWER_BOUND" value="0" units="mmol_per_gDW_per_hr"/>
<parameter id="UPPER_BOUND" value="999999" units="mmol_per_gDW_per_hr"/>
<parameter id="OBJECTIVE_COEFFICIENT" value="0" />
<parameter id="FLUX_VALUE" value="0" units="mmol_per_gDW_per_hr"/>
</listOfParameters>
</kineticLaw>
</reaction>
<reaction id="R_HSTPT" name="histidinol-phosphate transaminase" reversible="true">
<notes>
<html:p>Abbreviation: R_HSTPT</html:p>
<html:p>Synonyms: _0</html:p>
<html:p>EC Number: 2.6.1.9</html:p>
<html:p>SUBSYSTEM: Histidine Metabolism</html:p>
<html:p>Equation: [c] : glu-L + imacp &lt;==&gt; akg + hisp</html:p>
<html:p>Confidence Level: 2</html:p>
<html:p>genes:</html:p>
<html:p>LOCUS:BLBBGE_435#ABBREVIATION:hisC#ECNUMBERS:2.6.1.9#</html:p>
<html:p>proteins:</html:p>
<html:p>NAME:Histidinol phosphate aminotransferase#ABBREVIATION:HisC#</html:p>
<html:p>citations:</html:p>
<html:p>AUTHORS:Lopez-Sanchez,M.J.,Neef,A.,Pereto,J.,Patino-Navarrete,R.,Pignatelli,M.,Latorre,A. and Moya,A.#TITLE:Evolutionary convergence and nitrogen metabolism in Blattabacterium strain Bge, primary endosymbiont of the cockroach Blattella germanica#JOURNAL:PLoS Genet.5:e1000721#YEAR:2009#</html:p>
<html:p>GENE ASSOCIATION: (BLBBGE_435)</html:p>
</notes>
<listOfReactants>
<speciesReference species="M_glu_DASH_L_c" stoichiometry="1"/>
<speciesReference species="M_imacp_c" stoichiometry="1"/>
</listOfReactants>
<listOfProducts>
<speciesReference species="M_akg_c" stoichiometry="1"/>
<speciesReference species="M_hisp_c" stoichiometry="1"/>
</listOfProducts>
<kineticLaw>
<math xmlns="http://www.w3.org/1998/Math/MathML">
<ci>FLUX_VALUE</ci>
</math>
<listOfParameters>
<parameter id="LOWER_BOUND" value="-999999" units="mmol_per_gDW_per_hr"/>
<parameter id="UPPER_BOUND" value="999999" units="mmol_per_gDW_per_hr"/>
<parameter id="OBJECTIVE_COEFFICIENT" value="0" />
<parameter id="FLUX_VALUE" value="0" units="mmol_per_gDW_per_hr"/>
</listOfParameters>
</kineticLaw>
</reaction>
<reaction id="R_ICDHyr" name="isocitrate dehydrogenase (NADP)" reversible="false">
<notes>
<html:p>Abbreviation: R_ICDHyr</html:p>
<html:p>Synonyms: _0</html:p>
<html:p>EC Number: 1.1.1.42</html:p>
<html:p>SUBSYSTEM: Citric Acid Cycle</html:p>
<html:p>Equation: [c] : icit + nadp --&gt; akg + co2 + nadph</html:p>
<html:p>Confidence Level: 2</html:p>
<html:p>Two reactions (ICDH1 and ICDH2) for isocitrate dehydrogenase</html:p>
<html:p>genes:</html:p>
<html:p>LOCUS:BLBBGE_272#ABBREVIATION:icd#ECNUMBERS:1.1.1.42#</html:p>
<html:p>proteins:</html:p>
<html:p>NAME:isocitrate dehydrogenase#ABBREVIATION:Icd#</html:p>
<html:p>citations:</html:p>
<html:p>AUTHORS:Lopez-Sanchez,M.J.,Neef,A.,Pereto,J.,Patino-Navarrete,R.,Pignatelli,M.,Latorre,A. and Moya,A.#TITLE:Evolutionary convergence and nitrogen metabolism in Blattabacterium strain Bge, primary endosymbiont of the cockroach Blattella germanica#JOURNAL:PLoS Genet.5:e1000721#YEAR:2009#</html:p>
<html:p>GENE ASSOCIATION: (BLBBGE_272)</html:p>
</notes>
<listOfReactants>
<speciesReference species="M_icit_c" stoichiometry="1"/>
<speciesReference species="M_nadp_c" stoichiometry="1"/>
</listOfReactants>
<listOfProducts>
<speciesReference species="M_akg_c" stoichiometry="1"/>
<speciesReference species="M_co2_c" stoichiometry="1"/>
<speciesReference species="M_nadph_c" stoichiometry="1"/>
</listOfProducts>
<kineticLaw>
<math xmlns="http://www.w3.org/1998/Math/MathML">
<ci>FLUX_VALUE</ci>
</math>
<listOfParameters>
<parameter id="LOWER_BOUND" value="0" units="mmol_per_gDW_per_hr"/>
<parameter id="UPPER_BOUND" value="999999" units="mmol_per_gDW_per_hr"/>
<parameter id="OBJECTIVE_COEFFICIENT" value="0" />
<parameter id="FLUX_VALUE" value="0" units="mmol_per_gDW_per_hr"/>
</listOfParameters>
</kineticLaw>
</reaction>
<reaction id="R_ICHORSi" name="Isochorismate Synthase" reversible="false">
<notes>
<html:p>Abbreviation: R_ICHORSi</html:p>
<html:p>Synonyms: _0</html:p>
<html:p>SUBSYSTEM: Cofactor and Prosthetic Group Biosynthesis</html:p>
<html:p>Equation: [c] : chor --&gt; ichor</html:p>
<html:p>Confidence Level: 2</html:p>
<html:p>JLR- added irreversible form of ICHORS</html:p>
<html:p>genes:</html:p>
<html:p>LOCUS:BLBBGE_192#ABBREVIATION:menF#ECNUMBERS:5.4.4.2#</html:p>
<html:p>proteins:</html:p>
<html:p>NAME:isochorismate synthase II#ABBREVIATION:EntC#</html:p>
<html:p>citations:</html:p>
<html:p>AUTHORS:Lopez-Sanchez,M.J.,Neef,A.,Pereto,J.,Patino-Navarrete,R.,Pignatelli,M.,Latorre,A. and Moya,A.#TITLE:Evolutionary convergence and nitrogen metabolism in Blattabacterium strain Bge, primary endosymbiont of the cockroach Blattella germanica#JOURNAL:PLoS Genet.5:e1000721#YEAR:2009#</html:p>
<html:p>GENE ASSOCIATION: (BLBBGE_192)</html:p>
</notes>
<listOfReactants>
<speciesReference species="M_chor_c" stoichiometry="1"/>
</listOfReactants>
<listOfProducts>
<speciesReference species="M_ichor_c" stoichiometry="1"/>
</listOfProducts>
<kineticLaw>
<math xmlns="http://www.w3.org/1998/Math/MathML">
<ci>FLUX_VALUE</ci>
</math>
<listOfParameters>
<parameter id="LOWER_BOUND" value="0" units="mmol_per_gDW_per_hr"/>
<parameter id="UPPER_BOUND" value="999999" units="mmol_per_gDW_per_hr"/>
<parameter id="OBJECTIVE_COEFFICIENT" value="0" />
<parameter id="FLUX_VALUE" value="0" units="mmol_per_gDW_per_hr"/>
</listOfParameters>
</kineticLaw>
</reaction>
<reaction id="R_IG3PS" name="Imidazole-glycerol-3-phosphate synthase" reversible="false">
<notes>
<html:p>Abbreviation: R_IG3PS</html:p>
<html:p>Synonyms: _0</html:p>
<html:p>SUBSYSTEM: Histidine Metabolism</html:p>
<html:p>Equation: [c] : gln-L + prlp --&gt; aicar + eig3p + glu-L + h</html:p>
<html:p>Confidence Level: 2</html:p>
<html:p>Essential in L-histidine synthesis: No definite EC number assigned: EC 2.4.2.-; HisF cyclase</html:p>
<html:p>genes:</html:p>
<html:p>LOCUS:BLBBGE_437#ABBREVIATION:hisH#ECNUMBERS:2.4.2.-#</html:p>
<html:p>LOCUS:BLBBGE_439#ABBREVIATION:hisF#ECNUMBERS:2.4.2.-#</html:p>
<html:p>proteins:</html:p>
<html:p>NAME:Imadazoleglycerol phosphate synthase#ABBREVIATION:HisF#</html:p>
<html:p>citations:</html:p>
<html:p>AUTHORS:Lopez-Sanchez,M.J.,Neef,A.,Pereto,J.,Patino-Navarrete,R.,Pignatelli,M.,Latorre,A. and Moya,A.#TITLE:Evolutionary convergence and nitrogen metabolism in Blattabacterium strain Bge, primary endosymbiont of the cockroach Blattella germanica#JOURNAL:PLoS Genet.5:e1000721#YEAR:2009#</html:p>
<html:p>GENE ASSOCIATION: (BLBBGE_437 and BLBBGE_439)</html:p>
</notes>
<listOfReactants>
<speciesReference species="M_gln_DASH_L_c" stoichiometry="1"/>
<speciesReference species="M_prlp_c" stoichiometry="1"/>
</listOfReactants>
<listOfProducts>
<speciesReference species="M_aicar_c" stoichiometry="1"/>
<speciesReference species="M_eig3p_c" stoichiometry="1"/>
<speciesReference species="M_glu_DASH_L_c" stoichiometry="1"/>
<speciesReference species="M_h_c" stoichiometry="1"/>
</listOfProducts>
<kineticLaw>
<math xmlns="http://www.w3.org/1998/Math/MathML">
<ci>FLUX_VALUE</ci>
</math>
<listOfParameters>
<parameter id="LOWER_BOUND" value="0" units="mmol_per_gDW_per_hr"/>
<parameter id="UPPER_BOUND" value="999999" units="mmol_per_gDW_per_hr"/>
<parameter id="OBJECTIVE_COEFFICIENT" value="0" />
<parameter id="FLUX_VALUE" value="0" units="mmol_per_gDW_per_hr"/>
</listOfParameters>
</kineticLaw>
</reaction>
<reaction id="R_IGPDH" name="imidazoleglycerol-phosphate dehydratase" reversible="false">
<notes>
<html:p>Abbreviation: R_IGPDH</html:p>
<html:p>Synonyms: _0</html:p>
<html:p>EC Number: 4.2.1.19</html:p>
<html:p>SUBSYSTEM: Histidine Metabolism</html:p>
<html:p>Equation: [c] : eig3p --&gt; h2o + imacp</html:p>
<html:p>Confidence Level: 2</html:p>
<html:p>genes:</html:p>
<html:p>LOCUS:BLBBGE_436#ABBREVIATION:hisB#ECNUMBERS:3.1.3.15,-!-,4.2.1.19#</html:p>
<html:p>proteins:</html:p>
<html:p>NAME:Imidazoleglycerol phosphate dehydratase and Histidinol phosphatase#ABBREVIATION:HisB#</html:p>
<html:p>citations:</html:p>
<html:p>AUTHORS:Lopez-Sanchez,M.J.,Neef,A.,Pereto,J.,Patino-Navarrete,R.,Pignatelli,M.,Latorre,A. and Moya,A.#TITLE:Evolutionary convergence and nitrogen metabolism in Blattabacterium strain Bge, primary endosymbiont of the cockroach Blattella germanica#JOURNAL:PLoS Genet.5:e1000721#YEAR:2009#</html:p>
<html:p>GENE ASSOCIATION: (BLBBGE_436)</html:p>
</notes>
<listOfReactants>
<speciesReference species="M_eig3p_c" stoichiometry="1"/>
</listOfReactants>
<listOfProducts>
<speciesReference species="M_h2o_c" stoichiometry="1"/>
<speciesReference species="M_imacp_c" stoichiometry="1"/>
</listOfProducts>
<kineticLaw>
<math xmlns="http://www.w3.org/1998/Math/MathML">
<ci>FLUX_VALUE</ci>
</math>
<listOfParameters>
<parameter id="LOWER_BOUND" value="0" units="mmol_per_gDW_per_hr"/>
<parameter id="UPPER_BOUND" value="999999" units="mmol_per_gDW_per_hr"/>
<parameter id="OBJECTIVE_COEFFICIENT" value="0" />
<parameter id="FLUX_VALUE" value="0" units="mmol_per_gDW_per_hr"/>
</listOfParameters>
</kineticLaw>
</reaction>
<reaction id="R_IGPS" name="indole-3-glycerol-phosphate synthase" reversible="false">
<notes>
<html:p>Abbreviation: R_IGPS</html:p>
<html:p>Synonyms: _0</html:p>
<html:p>EC Number: 4.1.1.48</html:p>
<html:p>SUBSYSTEM: Tyrosine, Tryptophan, and Phenylalanine Metabolism</html:p>
<html:p>Equation: [c] : 2cpr5p + h --&gt; 3ig3p + co2 + h2o</html:p>
<html:p>Confidence Level: 2</html:p>
<html:p>genes:</html:p>
<html:p>LOCUS:BLBBGE_424#ABBREVIATION:trpC#ECNUMBERS:5.3.1.24,-!-,4.1.1.48#</html:p>
<html:p>proteins:</html:p>
<html:p>NAME:indole-3-glycerol-phosphate synthase#ABBREVIATION:TrpC#</html:p>
<html:p>citations:</html:p>
<html:p>AUTHORS:Lopez-Sanchez,M.J.,Neef,A.,Pereto,J.,Patino-Navarrete,R.,Pignatelli,M.,Latorre,A. and Moya,A.#TITLE:Evolutionary convergence and nitrogen metabolism in Blattabacterium strain Bge, primary endosymbiont of the cockroach Blattella germanica#JOURNAL:PLoS Genet.5:e1000721#YEAR:2009#</html:p>
<html:p>GENE ASSOCIATION: (BLBBGE_424)</html:p>
</notes>
<listOfReactants>
<speciesReference species="M_2cpr5p_c" stoichiometry="1"/>
<speciesReference species="M_h_c" stoichiometry="1"/>
</listOfReactants>
<listOfProducts>
<speciesReference species="M_3ig3p_c" stoichiometry="1"/>
<speciesReference species="M_co2_c" stoichiometry="1"/>
<speciesReference species="M_h2o_c" stoichiometry="1"/>
</listOfProducts>
<kineticLaw>
<math xmlns="http://www.w3.org/1998/Math/MathML">
<ci>FLUX_VALUE</ci>
</math>
<listOfParameters>
<parameter id="LOWER_BOUND" value="0" units="mmol_per_gDW_per_hr"/>
<parameter id="UPPER_BOUND" value="999999" units="mmol_per_gDW_per_hr"/>
<parameter id="OBJECTIVE_COEFFICIENT" value="0" />
<parameter id="FLUX_VALUE" value="0" units="mmol_per_gDW_per_hr"/>
</listOfParameters>
</kineticLaw>
</reaction>
<reaction id="R_ILEabc" name="L-isoleucine transport via ABC system" reversible="false">
<notes>
<html:p>Abbreviation: R_ILEabc</html:p>
<html:p>Synonyms: _0</html:p>
<html:p>SUBSYSTEM: Transport, Extracellular</html:p>
<html:p>Equation: atp[c] + h2o[c] + ile-L[e] --&gt; adp[c] + h[c] + ile-L[c] + pi[c]</html:p>
<html:p>Confidence Level: 1</html:p>
<html:p>genes:</html:p>
<html:p>none</html:p>
<html:p>proteins:</html:p>
<html:p>none</html:p>
<html:p>citations:</html:p>
<html:p>none</html:p>
<html:p>GENE ASSOCIATION: </html:p>
</notes>
<listOfReactants>
<speciesReference species="M_atp_c" stoichiometry="1"/>
<speciesReference species="M_h2o_c" stoichiometry="1"/>
<speciesReference species="M_ile_DASH_L_e" stoichiometry="1"/>
</listOfReactants>
<listOfProducts>
<speciesReference species="M_adp_c" stoichiometry="1"/>
<speciesReference species="M_h_c" stoichiometry="1"/>
<speciesReference species="M_ile_DASH_L_c" stoichiometry="1"/>
<speciesReference species="M_pi_c" stoichiometry="1"/>
</listOfProducts>
<kineticLaw>
<math xmlns="http://www.w3.org/1998/Math/MathML">
<ci>FLUX_VALUE</ci>
</math>
<listOfParameters>
<parameter id="LOWER_BOUND" value="0" units="mmol_per_gDW_per_hr"/>
<parameter id="UPPER_BOUND" value="999999" units="mmol_per_gDW_per_hr"/>
<parameter id="OBJECTIVE_COEFFICIENT" value="0" />
<parameter id="FLUX_VALUE" value="0" units="mmol_per_gDW_per_hr"/>
</listOfParameters>
</kineticLaw>
</reaction>
<reaction id="R_ILETA" name="isoleucine transaminase" reversible="true">
<notes>
<html:p>Abbreviation: R_ILETA</html:p>
<html:p>Synonyms: _0</html:p>
<html:p>EC Number: 2.6.1.42</html:p>
<html:p>SUBSYSTEM: Valine, Leucine, and Isoleucine Metabolism</html:p>
<html:p>Equation: [c] : akg + ile-L &lt;==&gt; 3mop + glu-L</html:p>
<html:p>Confidence Level: 2</html:p>
<html:p>genes:</html:p>
<html:p>LOCUS:BLBBGE_455#ABBREVIATION:ilvE#ECNUMBERS:2.6.1.42,-!-,2.6.1.2#</html:p>
<html:p>proteins:</html:p>
<html:p>NAME:Branched-chain-amino-acid aminotransferase#ABBREVIATION:IlvE#</html:p>
<html:p>citations:</html:p>
<html:p>AUTHORS:Lopez-Sanchez,M.J.,Neef,A.,Pereto,J.,Patino-Navarrete,R.,Pignatelli,M.,Latorre,A. and Moya,A.#TITLE:Evolutionary convergence and nitrogen metabolism in Blattabacterium strain Bge, primary endosymbiont of the cockroach Blattella germanica#JOURNAL:PLoS Genet.5:e1000721#YEAR:2009#</html:p>
<html:p>GENE ASSOCIATION: (BLBBGE_455)</html:p>
</notes>
<listOfReactants>
<speciesReference species="M_akg_c" stoichiometry="1"/>
<speciesReference species="M_ile_DASH_L_c" stoichiometry="1"/>
</listOfReactants>
<listOfProducts>
<speciesReference species="M_3mop_c" stoichiometry="1"/>
<speciesReference species="M_glu_DASH_L_c" stoichiometry="1"/>
</listOfProducts>
<kineticLaw>
<math xmlns="http://www.w3.org/1998/Math/MathML">
<ci>FLUX_VALUE</ci>
</math>
<listOfParameters>
<parameter id="LOWER_BOUND" value="-999999" units="mmol_per_gDW_per_hr"/>
<parameter id="UPPER_BOUND" value="999999" units="mmol_per_gDW_per_hr"/>
<parameter id="OBJECTIVE_COEFFICIENT" value="0" />
<parameter id="FLUX_VALUE" value="0" units="mmol_per_gDW_per_hr"/>
</listOfParameters>
</kineticLaw>
</reaction>
<reaction id="R_IMPC" name="IMP cyclohydrolase" reversible="false">
<notes>
<html:p>Abbreviation: R_IMPC</html:p>
<html:p>Synonyms: _0</html:p>
<html:p>EC Number: 3.5.4.10</html:p>
<html:p>SUBSYSTEM: Purine and Pyrimidine Biosynthesis</html:p>
<html:p>Equation: [c] : fprica --&gt; h2o + imp</html:p>
<html:p>Confidence Level: 2</html:p>
<html:p>genes:</html:p>
<html:p>LOCUS:BLBBGE_480#ABBREVIATION:purH#ECNUMBERS:3.5.4.10,-!-,2.1.2.3#</html:p>
<html:p>proteins:</html:p>
<html:p>NAME:AICAR transformylase and IMP cyclohydrolase#ABBREVIATION:PurH#</html:p>
<html:p>citations:</html:p>
<html:p>AUTHORS:Lopez-Sanchez,M.J.,Neef,A.,Pereto,J.,Patino-Navarrete,R.,Pignatelli,M.,Latorre,A. and Moya,A.#TITLE:Evolutionary convergence and nitrogen metabolism in Blattabacterium strain Bge, primary endosymbiont of the cockroach Blattella germanica#JOURNAL:PLoS Genet.5:e1000721#YEAR:2009#</html:p>
<html:p>GENE ASSOCIATION: (BLBBGE_480)</html:p>
</notes>
<listOfReactants>
<speciesReference species="M_fprica_c" stoichiometry="1"/>
</listOfReactants>
<listOfProducts>
<speciesReference species="M_h2o_c" stoichiometry="1"/>
<speciesReference species="M_imp_c" stoichiometry="1"/>
</listOfProducts>
<kineticLaw>
<math xmlns="http://www.w3.org/1998/Math/MathML">
<ci>FLUX_VALUE</ci>
</math>
<listOfParameters>
<parameter id="LOWER_BOUND" value="0" units="mmol_per_gDW_per_hr"/>
<parameter id="UPPER_BOUND" value="999999" units="mmol_per_gDW_per_hr"/>
<parameter id="OBJECTIVE_COEFFICIENT" value="0" />
<parameter id="FLUX_VALUE" value="0" units="mmol_per_gDW_per_hr"/>
</listOfParameters>
</kineticLaw>
</reaction>
<reaction id="R_IMPD" name="IMP dehydrogenase" reversible="false">
<notes>
<html:p>Abbreviation: R_IMPD</html:p>
<html:p>Synonyms: _0</html:p>
<html:p>EC Number: 1.1.1.205</html:p>
<html:p>SUBSYSTEM: Purine and Pyrimidine Biosynthesis</html:p>
<html:p>Equation: [c] : h2o + imp + nad --&gt; h + nadh + xmp</html:p>
<html:p>Confidence Level: 2</html:p>
<html:p>genes:</html:p>
<html:p>LOCUS:BLBBGE_160#ABBREVIATION:guaB#ECNUMBERS:1.1.1.205#</html:p>
<html:p>proteins:</html:p>
<html:p>NAME:Inosine-5&apos;-monophosphate dehydrogenase#ABBREVIATION:GuaB#</html:p>
<html:p>citations:</html:p>
<html:p>AUTHORS:Lopez-Sanchez,M.J.,Neef,A.,Pereto,J.,Patino-Navarrete,R.,Pignatelli,M.,Latorre,A. and Moya,A.#TITLE:Evolutionary convergence and nitrogen metabolism in Blattabacterium strain Bge, primary endosymbiont of the cockroach Blattella germanica#JOURNAL:PLoS Genet.5:e1000721#YEAR:2009#</html:p>
<html:p>GENE ASSOCIATION: (BLBBGE_160)</html:p>
</notes>
<listOfReactants>
<speciesReference species="M_h2o_c" stoichiometry="1"/>
<speciesReference species="M_imp_c" stoichiometry="1"/>
<speciesReference species="M_nad_c" stoichiometry="1"/>
</listOfReactants>
<listOfProducts>
<speciesReference species="M_h_c" stoichiometry="1"/>
<speciesReference species="M_nadh_c" stoichiometry="1"/>
<speciesReference species="M_xmp_c" stoichiometry="1"/>
</listOfProducts>
<kineticLaw>
<math xmlns="http://www.w3.org/1998/Math/MathML">
<ci>FLUX_VALUE</ci>
</math>
<listOfParameters>
<parameter id="LOWER_BOUND" value="0" units="mmol_per_gDW_per_hr"/>
<parameter id="UPPER_BOUND" value="999999" units="mmol_per_gDW_per_hr"/>
<parameter id="OBJECTIVE_COEFFICIENT" value="0" />
<parameter id="FLUX_VALUE" value="0" units="mmol_per_gDW_per_hr"/>
</listOfParameters>
</kineticLaw>
</reaction>
<reaction id="R_IPDDIi" name="isopentenyl-diphosphate D-isomerase" reversible="true">
<notes>
<html:p>Abbreviation: R_IPDDIi</html:p>
<html:p>Synonyms: _0</html:p>
<html:p>EC Number: 5.3.3.2</html:p>
<html:p>SUBSYSTEM: Cofactor and Prosthetic Group Biosynthesis</html:p>
<html:p>Equation: [c] : ipdp &lt;==&gt; dmpp</html:p>
<html:p>Confidence Level: 2</html:p>
<html:p>JLR- added irreversible form of IPDDI</html:p>
<html:p>genes:</html:p>
<html:p>LOCUS:BLBBGE_190#ABBREVIATION:idi#ECNUMBERS:5.3.3.2#</html:p>
<html:p>proteins:</html:p>
<html:p>NAME:isopentenyl diphosphate isomerase#ABBREVIATION:Idi#</html:p>
<html:p>citations:</html:p>
<html:p>AUTHORS:Lopez-Sanchez,M.J.,Neef,A.,Pereto,J.,Patino-Navarrete,R.,Pignatelli,M.,Latorre,A. and Moya,A.#TITLE:Evolutionary convergence and nitrogen metabolism in Blattabacterium strain Bge, primary endosymbiont of the cockroach Blattella germanica#JOURNAL:PLoS Genet.5:e1000721#YEAR:2009#</html:p>
<html:p>GENE ASSOCIATION: (BLBBGE_190)</html:p>
</notes>
<listOfReactants>
<speciesReference species="M_ipdp_c" stoichiometry="1"/>
</listOfReactants>
<listOfProducts>
<speciesReference species="M_dmpp_c" stoichiometry="1"/>
</listOfProducts>
<kineticLaw>
<math xmlns="http://www.w3.org/1998/Math/MathML">
<ci>FLUX_VALUE</ci>
</math>
<listOfParameters>
<parameter id="LOWER_BOUND" value="-999999" units="mmol_per_gDW_per_hr"/>
<parameter id="UPPER_BOUND" value="999999" units="mmol_per_gDW_per_hr"/>
<parameter id="OBJECTIVE_COEFFICIENT" value="0" />
<parameter id="FLUX_VALUE" value="0" units="mmol_per_gDW_per_hr"/>
</listOfParameters>
</kineticLaw>
</reaction>
<reaction id="R_IPMD" name="_3-isopropylmalate dehydrogenase" reversible="false">
<notes>
<html:p>Abbreviation: R_IPMD</html:p>
<html:p>Synonyms: _0</html:p>
<html:p>EC Number: 1.1.1.85</html:p>
<html:p>SUBSYSTEM: Valine, Leucine, and Isoleucine Metabolism</html:p>
<html:p>Equation: [c] : 3c2hmp + nad --&gt; 3c4mop + h + nadh</html:p>
<html:p>Confidence Level: 2</html:p>
<html:p>genes:</html:p>
<html:p>LOCUS:BLBBGE_070#ABBREVIATION:leuB#ECNUMBERS:1.1.1.85#</html:p>
<html:p>proteins:</html:p>
<html:p>NAME:Isopropylmalate dehydrogenase#ABBREVIATION:LeuB#</html:p>
<html:p>citations:</html:p>
<html:p>AUTHORS:Lopez-Sanchez,M.J.,Neef,A.,Pereto,J.,Patino-Navarrete,R.,Pignatelli,M.,Latorre,A. and Moya,A.#TITLE:Evolutionary convergence and nitrogen metabolism in Blattabacterium strain Bge, primary endosymbiont of the cockroach Blattella germanica#JOURNAL:PLoS Genet.5:e1000721#YEAR:2009#</html:p>
<html:p>GENE ASSOCIATION: (BLBBGE_070)</html:p>
</notes>
<listOfReactants>
<speciesReference species="M_3c2hmp_c" stoichiometry="1"/>
<speciesReference species="M_nad_c" stoichiometry="1"/>
</listOfReactants>
<listOfProducts>
<speciesReference species="M_3c4mop_c" stoichiometry="1"/>
<speciesReference species="M_h_c" stoichiometry="1"/>
<speciesReference species="M_nadh_c" stoichiometry="1"/>
</listOfProducts>
<kineticLaw>
<math xmlns="http://www.w3.org/1998/Math/MathML">
<ci>FLUX_VALUE</ci>
</math>
<listOfParameters>
<parameter id="LOWER_BOUND" value="0" units="mmol_per_gDW_per_hr"/>
<parameter id="UPPER_BOUND" value="999999" units="mmol_per_gDW_per_hr"/>
<parameter id="OBJECTIVE_COEFFICIENT" value="0" />
<parameter id="FLUX_VALUE" value="0" units="mmol_per_gDW_per_hr"/>
</listOfParameters>
</kineticLaw>
</reaction>
<reaction id="R_IPPMIa" name="_3-isopropylmalate dehydratase" reversible="true">
<notes>
<html:p>Abbreviation: R_IPPMIa</html:p>
<html:p>Synonyms: _0</html:p>
<html:p>EC Number: 4.2.1.33</html:p>
<html:p>SUBSYSTEM: Valine, Leucine, and Isoleucine Metabolism</html:p>
<html:p>Equation: [c] : 2ippm + h2o &lt;==&gt; 3c2hmp</html:p>
<html:p>Confidence Level: 2</html:p>
<html:p>genes:</html:p>
<html:p>LOCUS:BLBBGE_069#ABBREVIATION:leuD#ECNUMBERS:4.2.1.33,-!-,4.2.1.35#</html:p>
<html:p>LOCUS:BLBBGE_068#ABBREVIATION:leuC#ECNUMBERS:4.2.1.33#</html:p>
<html:p>proteins:</html:p>
<html:p>NAME:Isopropylmalate isomerase small subunit#ABBREVIATION:LeuC#</html:p>
<html:p>NAME:Isopropylmalate isomerase large subunit#ABBREVIATION:LeuD#</html:p>
<html:p>citations:</html:p>
<html:p>AUTHORS:Lopez-Sanchez,M.J.,Neef,A.,Pereto,J.,Patino-Navarrete,R.,Pignatelli,M.,Latorre,A. and Moya,A.#TITLE:Evolutionary convergence and nitrogen metabolism in Blattabacterium strain Bge, primary endosymbiont of the cockroach Blattella germanica#JOURNAL:PLoS Genet.5:e1000721#YEAR:2009#</html:p>
<html:p>GENE ASSOCIATION: (BLBBGE_068 and BLBBGE_069)</html:p>
</notes>
<listOfReactants>
<speciesReference species="M_3c2hmp_c" stoichiometry="1"/>
</listOfReactants>
<listOfProducts>
<speciesReference species="M_2ippm_c" stoichiometry="1"/>
<speciesReference species="M_h2o_c" stoichiometry="1"/>
</listOfProducts>
<kineticLaw>
<math xmlns="http://www.w3.org/1998/Math/MathML">
<ci>FLUX_VALUE</ci>
</math>
<listOfParameters>
<parameter id="LOWER_BOUND" value="-999999" units="mmol_per_gDW_per_hr"/>
<parameter id="UPPER_BOUND" value="999999" units="mmol_per_gDW_per_hr"/>
<parameter id="OBJECTIVE_COEFFICIENT" value="0" />
<parameter id="FLUX_VALUE" value="0" units="mmol_per_gDW_per_hr"/>
</listOfParameters>
</kineticLaw>
</reaction>
<reaction id="R_IPPMIb" name="_2-isopropylmalate hydratase" reversible="true">
<notes>
<html:p>Abbreviation: R_IPPMIb</html:p>
<html:p>Synonyms: _0</html:p>
<html:p>EC Number: 4.2.1.33</html:p>
<html:p>SUBSYSTEM: Valine, Leucine, and Isoleucine Metabolism</html:p>
<html:p>Equation: [c] : 2ippm + h2o &lt;==&gt; 3c3hmp</html:p>
<html:p>Confidence Level: 2</html:p>
<html:p>Part of IPPMI (3-isopropylmalate dehydrogenase) enzyme added EC -NCD</html:p>
<html:p>genes:</html:p>
<html:p>LOCUS:BLBBGE_069#ABBREVIATION:leuD#ECNUMBERS:4.2.1.33,-!-,4.2.1.35#</html:p>
<html:p>LOCUS:BLBBGE_068#ABBREVIATION:leuC#ECNUMBERS:4.2.1.33#</html:p>
<html:p>proteins:</html:p>
<html:p>NAME:Isopropylmalate isomerase small subunit#ABBREVIATION:LeuC#</html:p>
<html:p>NAME:Isopropylmalate isomerase large subunit#ABBREVIATION:LeuD#</html:p>
<html:p>citations:</html:p>
<html:p>AUTHORS:Lopez-Sanchez,M.J.,Neef,A.,Pereto,J.,Patino-Navarrete,R.,Pignatelli,M.,Latorre,A. and Moya,A.#TITLE:Evolutionary convergence and nitrogen metabolism in Blattabacterium strain Bge, primary endosymbiont of the cockroach Blattella germanica#JOURNAL:PLoS Genet.5:e1000721#YEAR:2009#</html:p>
<html:p>GENE ASSOCIATION: (BLBBGE_068 and BLBBGE_069)</html:p>
</notes>
<listOfReactants>
<speciesReference species="M_2ippm_c" stoichiometry="1"/>
<speciesReference species="M_h2o_c" stoichiometry="1"/>
</listOfReactants>
<listOfProducts>
<speciesReference species="M_3c3hmp_c" stoichiometry="1"/>
</listOfProducts>
<kineticLaw>
<math xmlns="http://www.w3.org/1998/Math/MathML">
<ci>FLUX_VALUE</ci>
</math>
<listOfParameters>
<parameter id="LOWER_BOUND" value="-999999" units="mmol_per_gDW_per_hr"/>
<parameter id="UPPER_BOUND" value="999999" units="mmol_per_gDW_per_hr"/>
<parameter id="OBJECTIVE_COEFFICIENT" value="0" />
<parameter id="FLUX_VALUE" value="0" units="mmol_per_gDW_per_hr"/>
</listOfParameters>
</kineticLaw>
</reaction>
<reaction id="R_IPPS" name="_2-isopropylmalate synthase" reversible="false">
<notes>
<html:p>Abbreviation: R_IPPS</html:p>
<html:p>Synonyms: _0</html:p>
<html:p>EC Number: 4.1.3.12</html:p>
<html:p>SUBSYSTEM: Valine, Leucine, and Isoleucine Metabolism</html:p>
<html:p>Equation: [c] : 3mob + accoa + h2o --&gt; 3c3hmp + coa + h</html:p>
<html:p>Confidence Level: 2</html:p>
<html:p>genes:</html:p>
<html:p>LOCUS:BLBBGE_067#ABBREVIATION:leuA#ECNUMBERS:4.1.3.12#</html:p>
<html:p>proteins:</html:p>
<html:p>NAME:Isopropylmalate synthase#ABBREVIATION:LeuA#</html:p>
<html:p>citations:</html:p>
<html:p>AUTHORS:Lopez-Sanchez,M.J.,Neef,A.,Pereto,J.,Patino-Navarrete,R.,Pignatelli,M.,Latorre,A. and Moya,A.#TITLE:Evolutionary convergence and nitrogen metabolism in Blattabacterium strain Bge, primary endosymbiont of the cockroach Blattella germanica#JOURNAL:PLoS Genet.5:e1000721#YEAR:2009#</html:p>
<html:p>GENE ASSOCIATION: (BLBBGE_067)</html:p>
</notes>
<listOfReactants>
<speciesReference species="M_3mob_c" stoichiometry="1"/>
<speciesReference species="M_accoa_c" stoichiometry="1"/>
<speciesReference species="M_h2o_c" stoichiometry="1"/>
</listOfReactants>
<listOfProducts>
<speciesReference species="M_3c3hmp_c" stoichiometry="1"/>
<speciesReference species="M_coa_c" stoichiometry="1"/>
<speciesReference species="M_h_c" stoichiometry="1"/>
</listOfProducts>
<kineticLaw>
<math xmlns="http://www.w3.org/1998/Math/MathML">
<ci>FLUX_VALUE</ci>
</math>
<listOfParameters>
<parameter id="LOWER_BOUND" value="0" units="mmol_per_gDW_per_hr"/>
<parameter id="UPPER_BOUND" value="999999" units="mmol_per_gDW_per_hr"/>
<parameter id="OBJECTIVE_COEFFICIENT" value="0" />
<parameter id="FLUX_VALUE" value="0" units="mmol_per_gDW_per_hr"/>
</listOfParameters>
</kineticLaw>
</reaction>
<reaction id="R_KARA1i" name="acetohydroxy acid isomeroreductase" reversible="false">
<notes>
<html:p>Abbreviation: R_KARA1i</html:p>
<html:p>Synonyms: _0</html:p>
<html:p>EC Number: 1.1.1.86</html:p>
<html:p>SUBSYSTEM: Valine, Leucine, and Isoleucine Metabolism</html:p>
<html:p>Equation: [c] : alac-S + h + nadph --&gt; 23dhmb + nadp</html:p>
<html:p>Confidence Level: 2</html:p>
<html:p>used to be named AHAI; renamed for consistency; irreversible form of KARA1i  - NCD</html:p>
<html:p>genes:</html:p>
<html:p>LOCUS:BLBBGE_554#ABBREVIATION:ilvC#ECNUMBERS:1.1.1.86#</html:p>
<html:p>proteins:</html:p>
<html:p>NAME:acetohydroxy acid isomeroreductase#ABBREVIATION:IlvC#</html:p>
<html:p>citations:</html:p>
<html:p>AUTHORS:Lopez-Sanchez,M.J.,Neef,A.,Pereto,J.,Patino-Navarrete,R.,Pignatelli,M.,Latorre,A. and Moya,A.#TITLE:Evolutionary convergence and nitrogen metabolism in Blattabacterium strain Bge, primary endosymbiont of the cockroach Blattella germanica#JOURNAL:PLoS Genet.5:e1000721#YEAR:2009#</html:p>
<html:p>GENE ASSOCIATION: (BLBBGE_554)</html:p>
</notes>
<listOfReactants>
<speciesReference species="M_alac_DASH_S_c" stoichiometry="1"/>
<speciesReference species="M_h_c" stoichiometry="1"/>
<speciesReference species="M_nadph_c" stoichiometry="1"/>
</listOfReactants>
<listOfProducts>
<speciesReference species="M_23dhmb_c" stoichiometry="1"/>
<speciesReference species="M_nadp_c" stoichiometry="1"/>
</listOfProducts>
<kineticLaw>
<math xmlns="http://www.w3.org/1998/Math/MathML">
<ci>FLUX_VALUE</ci>
</math>
<listOfParameters>
<parameter id="LOWER_BOUND" value="0" units="mmol_per_gDW_per_hr"/>
<parameter id="UPPER_BOUND" value="999999" units="mmol_per_gDW_per_hr"/>
<parameter id="OBJECTIVE_COEFFICIENT" value="0" />
<parameter id="FLUX_VALUE" value="0" units="mmol_per_gDW_per_hr"/>
</listOfParameters>
</kineticLaw>
</reaction>
<reaction id="R_KARA2i" name="ketol-acid reductoisomerase (2-Aceto-2-hydroxybutanoate)" reversible="false">
<notes>
<html:p>Abbreviation: R_KARA2i</html:p>
<html:p>Synonyms: _0</html:p>
<html:p>EC Number: 1.1.1.86</html:p>
<html:p>SUBSYSTEM: Valine, Leucine, and Isoleucine Metabolism</html:p>
<html:p>Equation: [c] : 2ahbut + h + nadph --&gt; 23dhmp + nadp</html:p>
<html:p>Confidence Level: 2</html:p>
<html:p>JLR - added irreversible form of KARA2</html:p>
<html:p>genes:</html:p>
<html:p>LOCUS:BLBBGE_554#ABBREVIATION:ilvC#ECNUMBERS:1.1.1.86#</html:p>
<html:p>proteins:</html:p>
[truncated: 329,148 more chars]
